# Supplementary material for: Comparative metabolomic analysis of spaghetti meat and wooden breast in broiler chickens: unveiling similarities and dissimilarities
Source: Front Physiol. 2024 Oct 9;15:1456664. doi: 10.3389/fphys.2024.1456664 (PMC11496178; doi:10.3389/fphys.2024.1456664)
Supplement: Supplementary file 1 [file Table2.XLSX]

## Sheet: Shared SM vs. WB
Compounds	SM vs. N Log2FC	WB vs. N Log2FC	Multiplied values	Class I	Class II
Stigmastane-3,6-dione	-3.27089	-2.99915	9.80989	Others	Others
(±)15-HETE	2.60091	3.58996	9.33716	FA	Oxidized lipids
alpha-Dimorphecolic acid	2.37099	3.49324	8.28245	FA	Oxidized lipids
D-inositol-4-phosphate	-1.9457	-3.42903	6.67186	Alcohol and amines	Alcohols
Phe-Tyr-Phe-Lys-Ile	2.517	2.53431	6.37887	Amino acid and Its metabolites	Small Peptide
Ala-Lys	-1.88253	-3.15392	5.93733	Amino acid and Its metabolites	Small Peptide
N-Acetyl-L-aspartic acid	2.1025	2.81354	5.91546	Amino acid and Its metabolites	Amino acid derivatives
Leu-Thr-Pro-Asp-Ala	1.80959	3.14926	5.69887	Amino acid and Its metabolites	Small Peptide
15(S)-Hydroxyeicosatrienoic acid	2.04609	2.71393	5.55293	FA	Oxidized lipids
beta-Alanyl-L-lysine	-1.76905	-2.92772	5.1793	Amino acid and Its metabolites	Amino acid derivatives
2-amino-9-[(2R,4S,5R)-4-hydroxy-5-(hydroxymethyl)oxolan-2-yl]-3H-purin-6-one	1.79154	2.84273	5.09287	Others	Others
Pro-Gln-Lys	1.43511	3.2827	4.71105	Amino acid and Its metabolites	Small Peptide
methyl 4-(6-(4-(methoxycarbonylamino)phenyl)-4-morpholino-1H-pyrazolo[3,4-d]pyrimidin-1-yl)piperidine-1-carboxylate	-2.06497	-2.20426	4.55173	Benzene and substituted derivatives	Benzene and substituted derivatives
Ala-Pro-Asp-Ala-Lys	1.47623	3.06617	4.52638	Amino acid and Its metabolites	Small Peptide
Folic acid	-1.58747	-2.79318	4.43409	Organic acid and Its derivatives	Organic acid and Its derivatives
Tyr-Pro-His	1.34019	3.2787	4.39408	Amino acid and Its metabolites	Small Peptide
Leu-Gly-Asp-Val-Ile	1.94875	2.17006	4.2289	Amino acid and Its metabolites	Small Peptide
Uridine-diphosphate-n-acetylgalactosamine	1.6652	2.44543	4.07214	Nucleotide and Its metabolites	Nucleotide and Its metabolites
Val-Lys-Tyr	1.56613	2.52944	3.96143	Amino acid and Its metabolites	Small Peptide
L-Histidine beta-naphthylamide	1.4742	2.60002	3.83295	Heterocyclic compounds	Indole and Its derivatives
1,2-Distearoyl-sn-glycero-3-phosphocholine	1.43194	2.56714	3.67599	GP	PC
3-[(4,5-dihydro-1H-imidazol-3-ium-2-ylmethyl)(4-methylphenyl)amino]phenolate	1.42545	2.55384	3.64037	Benzene and substituted derivatives	Benzene and substituted derivatives
1-Palmitoyl-2-oleoyl-sn-glycero-3-phosphocholine	2.0428	1.70687	3.48679	GP	PC
(7Z,10Z,13R,14E,16Z,19Z)-13-hydroxydocosapentaenoic acid	1.43414	2.42864	3.48302	FA	Oxidized lipids
(±)18-HEPE	1.46002	2.17798	3.17989	FA	Oxidized lipids
Sclareol	1.46006	2.16286	3.1579	Terpenoids	Ditepenoids
6-o-Phosphonohexopyranose	-1.78861	-1.76345	3.15414	Organic acid and Its derivatives	Organic acid and Its derivatives
Val-Leu-Leu-Ser-Cys	1.59543	1.90585	3.04065	Amino acid and Its metabolites	Small Peptide
Novobiocin	1.42469	2.09606	2.98624	Heterocyclic compounds	Heterocyclic compounds
Lys-Met-Val-Ser-Arg	1.96556	1.46422	2.87801	Amino acid and Its metabolites	Small Peptide
Indoleacetaldehyde	2.05116	1.3658	2.80149	Heterocyclic compounds	Indole and Its derivatives
Tetracosatetraenoic acid (24:4n-6)	1.73628	1.60249	2.78238	FA	FFA
N-omega-Hydroxy-L-arginine	1.40487	1.97943	2.78085	Amino acid and Its metabolites	Amino acid derivatives
Taurine	1.22194	2.27505	2.77997	Amino acid and Its metabolites	Amino acids
Arg-His-His	1.20825	2.24195	2.70884	Amino acid and Its metabolites	Small Peptide
2-(((R)-2,3-Dihydroxypropyl)phosphoryloxy)-N,N,N-trimethylethanaminium	1.32322	1.9837	2.62486	GP	PC
1-Hexadecanoyl-2-octadecanoyl-sn-glycero-3-phosphocholine	1.22745	2.11416	2.59504	GP	PC
Testosterone	1.27813	1.95744	2.50185	Hormones and hormone related compounds	Hormones and hormone related compounds
Rotenonic acid	1.21855	1.92892	2.3505	Organic acid and Its derivatives	Organic acid and Its derivatives
Mannose 6-phosphate	-1.25149	-1.87422	2.34557	Carbohydrates and Its metabolites	Phosphate sugars
Phe-Ile-Met	1.68884	1.24712	2.10619	Amino acid and Its metabolites	Small Peptide
Cytarabine	1.17867	1.75886	2.07311	Nucleotide and Its metabolites	Nucleotide and Its metabolites
1-Naphthylacetic acid	0.823235	2.44856	2.01574	Benzene and substituted derivatives	Benzene and substituted derivatives
8-Hdohe	1.06357	1.8186	1.93421	FA	Oxidized lipids
Val-Thr-Ala-Asp-Lys	1.50704	1.27115	1.91566	Amino acid and Its metabolites	Small Peptide
Ala-Phe-His-Lys	1.22073	1.40002	1.70906	Amino acid and Its metabolites	Small Peptide
gamma-Linolenic Acid	1.07087	1.55196	1.66195	FA	FFA
Xanthosine	0.857171	1.91253	1.63936	Nucleotide and Its metabolites	Nucleotide and Its metabolites
Ile-Pro-Asp	0.962025	1.68568	1.62166	Amino acid and Its metabolites	Small Peptide
(2S)-2-[2-[(5R,6R,7S,9S,11R,16R,18S,19S)-19-acetamido-6-[(3S)-3,4-dicarboxybutanoyl]oxy-11,16,18-trihydroxy-5,9-dimethylicosan-7-yl]oxy-2-oxoethyl]butanedioic acid	1.09059	1.47499	1.60861	Organic acid and Its derivatives	Organic acid and Its derivatives
Lys-Ala-Glu-Asp	1.02808	1.54357	1.58691	Amino acid and Its metabolites	Small Peptide
Creatinolfosfate	-1.44808	-1.06288	1.53913	Organic acid and Its derivatives	Phosphoric acids
Zinc bacteriochlorophyll a	0.94079	1.5811	1.48748	Heterocyclic compounds	Heterocyclic compounds
Aucubin	0.888089	1.67074	1.48377	Steroids	Steroid
Leu-Asp-Pro-Asp-Tyr	1.46494	0.996151	1.4593	Amino acid and Its metabolites	Small Peptide
13,16,19-Docosatrienoic acid	1.32278	1.09345	1.44639	FA	FFA
Ketanserin	0.835977	1.72908	1.44547	Heterocyclic compounds	Heterocyclic compounds
Succinic acid	1.76507	0.802663	1.41676	Organic acid and Its derivatives	Organic acid and Its derivatives
Glu-Phe-Thr	0.833536	1.65511	1.37959	Amino acid and Its metabolites	Small Peptide
Gallic acid	0.708444	1.90831	1.35193	Benzene and substituted derivatives	Benzene and substituted derivatives
Uric acid	0.964413	1.36685	1.31821	Organic acid and Its derivatives	Organic acid and Its derivatives
5-Aminoimidazole ribonucleotide	1.05741	1.23057	1.30122	Nucleotide and Its metabolites	Nucleotide and Its metabolites
N6-Succinyl Adenosine	0.842492	1.53588	1.29396	Nucleotide and Its metabolites	Nucleotide and Its metabolites
Leu-Ile-Ser-Glu	1.14967	1.04829	1.20519	Amino acid and Its metabolites	Small Peptide
Glu-Tyr	0.795261	1.4587	1.16005	Amino acid and Its metabolites	Small Peptide
Leu-Val-Leu-Gly-Phe	-1.10683	-1.04099	1.15221	Amino acid and Its metabolites	Small Peptide
5alpha-Ergosta-7,22-diene-3beta,5-diol	0.899574	1.27541	1.14733	Alcohol and amines	Alcohols
6-Thioinosine 5'-monophosphate	0.799855	1.43418	1.14714	Nucleotide and Its metabolites	Nucleotide and Its metabolites
N(alpha)-gamma-L-Glutamylhistamine	-0.762503	-1.45795	1.11169	Alcohol and amines	Amines
Citric acid	0.724027	1.51055	1.09368	Organic acid and Its derivatives	Organic acid and Its derivatives
Glu-His	-0.793827	-1.36205	1.08123	Amino acid and Its metabolites	Small Peptide
N-Acetylvanilalanine	0.789413	1.36944	1.08105	Organic acid and Its derivatives	Organic acid and Its derivatives
Myricetin 3-glucoside	0.770757	1.3677	1.05416	Flavonoids	Flavonoid
BayCysLT2	1.07768	0.972004	1.04751	Organic acid and Its derivatives	Organic acid and Its derivatives
Tyr-Trp-Ser	-1.13815	-0.89383	1.01731	Amino acid and Its metabolites	Small Peptide
1-Heptadecanoyl-sn-glycero-3-phosphocholine	0.726371	1.38448	1.00565	GP	PC
Gln-Leu-Glu-Lys	-0.910339	-1.10241	1.00357	Amino acid and Its metabolites	Small Peptide
4-Chloro-3-methylphenol	0.689345	1.41913	0.978273	Benzene and substituted derivatives	Phenolics
3',4'-Dimethoxy-2'-hydroxychalcone	-1.09341	-0.884702	0.967339	Aldehyde,Ketones,Esters	Ketones
Flavin adenine dinucleotide	0.788291	1.20279	0.948145	Nucleotide and Its metabolites	Nucleotide and Its metabolites
(2S,3S)-2-amino-3-phenylbutanoic acid	1.26726	0.745771	0.945088	Amino acid and Its metabolites	Amino acid derivatives
Furathiocarb	-1.49888	-0.629663	0.943788	Heterocyclic compounds	Heterocyclic compounds
L-Phenylalanine	0.7247	1.28806	0.93346	Amino acid and Its metabolites	Amino acids
4-Hydroxy-2',4',6'-trichlorobiphenyl	1.04467	0.865406	0.904064	Benzene and substituted derivatives	Benzene and substituted derivatives
Leu-Asn-Ile-Leu-Thr	-1.41941	-0.620768	0.881124	Amino acid and Its metabolites	Small Peptide
D-Erythrose	0.543272	1.60759	0.873357	Carbohydrates and Its metabolites	Sugars
FFA(20:1)	0.970386	0.882376	0.856246	FA	FFA
1-O-Palmitoyl-2-O-acetyl-sn-glycero-3-phosphorylcholine	0.725535	1.10418	0.801122	GP	PC
2-[[2-[[2-[(2-Amino-3-phenylpropanoyl)amino]acetyl]amino]-3-phenylpropanoyl]amino]acetic acid	-1.25644	-0.628399	0.789548	Amino acid and Its metabolites	Small Peptide
LPC(16:0/0:0)	0.668312	1.14896	0.767862	GP	LPC
Trp-Nap-OH	0.942205	0.810636	0.763785	Amino acid and Its metabolites	Small Peptide
Abu-Ser-OH	0.682463	1.10591	0.754745	Amino acid and Its metabolites	Amino acid derivatives
Glu-Asn-Gln-Glu	-0.562193	-1.32858	0.746917	Amino acid and Its metabolites	Small Peptide
Desthiobiotin	0.879916	0.824031	0.725078	Heterocyclic compounds	Heterocyclic compounds
(8S,9S,10S,13S,14S)-17-(2-hydroxyacetyl)-10,13-dimethyl-2,4,5,6,7,8,9,12,14,15,16,17-dodecahydro-1H-cyclopenta[a]phenanthrene-3,11-dione	-1.15689	-0.616745	0.713508	Aldehyde,Ketones,Esters	Ketones
21-Deoxycortisol	-1.04102	-0.682144	0.710128	Hormones and hormone related compounds	Hormones and hormone related compounds
FFA(18:2)	0.629014	1.1223	0.705939	FA	FFA
FFA(16:1)	0.594359	1.1811	0.702	FA	FFA
Dinaciclib	-1.25564	-0.557105	0.699524	Heterocyclic compounds	Heterocyclic compounds
Glutathione Reducedform	0.612556	1.10633	0.677687	Amino acid and Its metabolites	Small Peptide
PC(12:0/12:0)	0.710791	0.951377	0.67623	GP	PC
Guanine	0.748935	0.88865	0.665541	Heterocyclic compounds	Heterocyclic compounds
Leu-Met	-0.484695	-1.36371	0.660985	Amino acid and Its metabolites	Small Peptide
Milbemycin A3	-1.01054	-0.621792	0.628348	Heterocyclic compounds	Heterocyclic compounds
1-Stearoyl-2-oleoyl-sn-glycero-3-phosphocholine	0.608039	1.02812	0.625135	GP	PC
Methapyrilene	0.779538	0.785392	0.612243	Heterocyclic compounds	Heterocyclic compounds
5'-Deoxy-5'-(Methylthio) Adenosine	0.875579	0.69626	0.609631	Nucleotide and Its metabolites	Nucleotide and Its metabolites
5-Hydroxytryptophol	-0.498251	-1.22209	0.608907	Alkaloids	Plumerane
Manoalide	0.71682	0.832016	0.596406	Terpenoids	Ditepenoids
Guanosine	0.687917	0.847442	0.58297	Nucleotide and Its metabolites	Nucleotide and Its metabolites
H-Met-arg-phe-ala-OH	0.650205	0.877679	0.570672	Amino acid and Its metabolites	Small Peptide
Thymine	0.703645	0.80422	0.565885	Nucleotide and Its metabolites	Nucleotide and Its metabolites
Keto-Deoxy-Nonulonic acid	0.615128	0.913556	0.561954	Organic acid and Its derivatives	Organic acid and Its derivatives
Cyclic AMP	0.764708	0.726939	0.555896	Nucleotide and Its metabolites	Nucleotide and Its metabolites
Adenosine monophosphate	0.70708	0.783776	0.554192	Nucleotide and Its metabolites	Nucleotide and Its metabolites
Lysophosphatidic acid	-1.10154	-0.495422	0.545725	GP	LPA
Thr-Lys-Ser-Lys	-0.972682	-0.554913	0.539753	Amino acid and Its metabolites	Small Peptide
5,8,11-Eicosatrienoic acid	0.576423	0.931746	0.53708	FA	FFA
Melphalan	0.673526	0.790199	0.53222	Amino acid and Its metabolites	Amino acid derivatives
1,2-Dierucoyl-sn-glycero-3-phosphocholine	0.535432	0.988738	0.529402	GP	PC
Leu-Pro-Phe	0.64146	0.806121	0.517095	Amino acid and Its metabolites	Small Peptide
Trp-Gly-His	-0.948346	-0.540404	0.51249	Amino acid and Its metabolites	Small Peptide
Epoxideoxycorticosterone acetate	0.765012	0.661965	0.506411	Hormones and hormone related compounds	Hormones and hormone related compounds
Glycocyamine	0.567248	0.884247	0.501587	Amino acid and Its metabolites	Amino acids
Platelet activating factor	0.631565	0.787877	0.497596	GP	PC
Pindolol	-0.683647	-0.703473	0.480928	Heterocyclic compounds	Heterocyclic compounds
Cyasterone	-0.930695	-0.514364	0.478716	Aldehyde,Ketones,Esters	Ketones
9H-Fluoren-9-one, 1,9a-dihydro-1,9a-dihydroxy-, cis-(+)-	-0.821471	-0.568266	0.466814	Benzene and substituted derivatives	Benzene and substituted derivatives
Asn-Phe-Ala-Arg	-0.662636	-0.654235	0.433519	Amino acid and Its metabolites	Small Peptide
Melibiose	0.481445	0.885102	0.426128	Carbohydrates and Its metabolites	Sugars
Adrenoyl ethanolamide	-0.608364	-0.693376	0.421825	Alcohol and amines	Amines
Thr-His	-0.644035	-0.646471	0.41635	Amino acid and Its metabolites	Small Peptide
(1R,2R,5R,8R,9S,10R)-11-methyl-6-methylidene-16-oxo-15-oxapentacyclo[9.3.2.15,8.01,10.02,8]heptadecane-9-carboxylic acid	-0.813069	-0.495609	0.402964	Heterocyclic compounds	Heterocyclic compounds
Glutamine	0.414037	0.965593	0.399791	Amino acid and Its metabolites	Amino acids
Ac-Asp-Glu-Glu	-0.704946	-0.544226	0.38365	Organic acid and Its derivatives	Organic acid and Its derivatives
methyl (1R,2R,5R,8R,9S,10R,12S)-12-hydroxy-11-methyl-6-methylidene-16-oxo-15-oxapentacyclo[9.3.2.15,8.01,10.02,8]heptadecane-9-carboxylate	0.86605	0.439099	0.380282	Terpenoids	Ditepenoids
Phe-Thr-Arg-Lys	-0.834263	-0.45433	0.379031	Amino acid and Its metabolites	Small Peptide
5,7,3',4'-Tetrahydroxy-6,8-dimethoxyflavone	0.559219	0.673629	0.376706	Flavonoids	Flavonoid
Glutathione	0.486061	0.769416	0.373984	Amino acid and Its metabolites	Amino acid derivatives
lucidenic acid A	-0.891123	-0.405629	0.361465	Organic acid and Its derivatives	Organic acid and Its derivatives

## Sheet: Unique SM vs. WB
Compounds	SM vs. N Log2FC	abs (SM vs. N Log2FC)	Class I	Class II
NADH	-2.46129	2.46129	Nucleotide and Its metabolites	Nucleotide and Its metabolites
NCGC00386087-01_C43H60N2O12_(2S)-N-[(2E,4E,6S,7R)-7-{(3S,4R)-3,4-Dihydroxy-5-[(1E,3E,5E)-7-(4-hydroxy-2-oxo-1,2-dihydro-3-pyridinyl)-6-methyl-7-oxo-1,3,5-heptatrien-1-yl]tetrahydro-2-furanyl}-6-methoxy-5-methyl-2,4-octadien-1-yl]-2-{(2R,3R,4R,6S)-2,3,4-trihydroxy-5,5-dimethyl-6-[(1E,3E)-1,3-pentadien-1-yl]tetrahydro-2H-pyran-2-yl}butanamide	2.2067	2.2067	Heterocyclic compounds	Heterocyclic compounds
PE-NMe(22:6(4Z,7Z,10Z,13Z,16Z,19Z)/18:1(9Z))	-2.03223	2.03223	GP	PE
Asn-Gly-Glu-Val-Lys	2.00749	2.00749	Amino acid and Its metabolites	Small Peptide
Etoposide	1.85923	1.85923	Benzene and substituted derivatives	Benzene and substituted derivatives
Lyso-PAF C-16-d4	1.77934	1.77934	Heterocyclic compounds	Heterocyclic compounds
Ile-Ile	1.76793	1.76793	Amino acid and Its metabolites	Small Peptide
CDP-ethanolamine	1.46239	1.46239	Nucleotide and Its metabolites	Nucleotide and Its metabolites
(2S,4S)-1-Acetoxy-16-heptadecene-2,4-diol	-1.258	1.258	FA	Others
Aspartylthreonine	1.22122	1.22122	Amino acid and Its metabolites	Small Peptide
Kahweol	1.20637	1.20637	Heterocyclic compounds	Heterocyclic compounds
Val-Met	1.18169	1.18169	Amino acid and Its metabolites	Small Peptide
leukotriene C4	1.16659	1.16659	FA	Oxidized lipids
Ophiobolin F	-1.15332	1.15332	Terpenoids	Terpenoids
Digitoxin	-1.13982	1.13982	Steroids	Steroid
15-deoxy-δ-12,14-PGJ2	-1.13591	1.13591	Hormones and hormone related compounds	Hormones and hormone related compounds
Phe-Lys-Glu-Lys	-1.12899	1.12899	Amino acid and Its metabolites	Small Peptide
Nicotinate mononucleotide	1.11722	1.11722	Nucleotide and Its metabolites	Nucleotide and Its metabolites
Val-Pro-Arg	1.10136	1.10136	Amino acid and Its metabolites	Small Peptide
Leu-Gly-Phe	1.05528	1.05528	Amino acid and Its metabolites	Small Peptide
ALLM (Calpain Inhibitor)	1.03755	1.03755	Organic acid and Its derivatives	Organic acid and Its derivatives
Citalopram	1.02872	1.02872	Benzene and substituted derivatives	Benzene and substituted derivatives
4,5-Dihydroxyphthalic acid	-1.01325	1.01325	Benzene and substituted derivatives	Benzene and substituted derivatives
Ile-Thr-Tyr-Asp	1.00568	1.00568	Amino acid and Its metabolites	Small Peptide
Phenylalanylphenylalanine	0.998929	0.998929	Amino acid and Its metabolites	Small Peptide
Uridine-5'-diphosphate-glucose	0.998497	0.998497	Nucleotide and Its metabolites	Nucleotide and Its metabolites
3-(3-hydroxy-4-methoxyphenyl)propanoic acid	0.949504	0.949504	Organic acid and Its derivatives	Organic acid and Its derivatives
PC(18:3/18:3)	-0.941349	0.941349	GP	PC
Norclozapine	0.935871	0.935871	Heterocyclic compounds	Heterocyclic compounds
Ala-Met-Lys	-0.928931	0.928931	Amino acid and Its metabolites	Small Peptide
PC(20:5(5Z,8Z,11Z,14Z,17Z)/20:5(5Z,8Z,11Z,14Z,17Z))	0.912786	0.912786	GP	PC
Leu-Arg-Gly-Gln-Asp	0.907516	0.907516	Amino acid and Its metabolites	Small Peptide
Phe-Phe-Val	-0.884955	0.884955	Amino acid and Its metabolites	Small Peptide
Phenethyl rutinoside	-0.883502	0.883502	Benzene and substituted derivatives	Benzene and substituted derivatives
Phe-Tyr-Lys-Arg	-0.870139	0.870139	Amino acid and Its metabolites	Small Peptide
6k-PGF1d4	-0.863399	0.863399	Hormones and hormone related compounds	Hormones and hormone related compounds
PA(18:0/18:3(9Z,12Z,15Z))	-0.858679	0.858679	GP	PA
Tetradecylamine	-0.840936	0.840936	Alcohol and amines	Amines
3-Buten-2-one, 4-(4-hydroxy-2,2,6-trimethyl-7-oxabicyclo[4.1.0]hept-1-yl)-	-0.838511	0.838511	Aldehyde,Ketones,Esters	Ketones
Glutaminylphenylalanine	0.83659	0.83659	Amino acid and Its metabolites	Amino acids
Isostevioside	-0.833523	0.833523	Others	Others
PA(18:1(9Z)/18:1(9Z))	0.818157	0.818157	GP	PA
Hydroxyspheroidenone	0.806984	0.806984	Aldehyde,Ketones,Esters	Ketones
Crotetamide	0.803851	0.803851	Alcohol and amines	Amines
His-Ser-Asn	-0.785655	0.785655	Amino acid and Its metabolites	Small Peptide
Betaxolol	-0.785375	0.785375	Benzene and substituted derivatives	Phenolics
Pro-Val-Tyr	0.77963	0.77963	Amino acid and Its metabolites	Small Peptide
Trp-Val-Arg	0.777007	0.777007	Amino acid and Its metabolites	Small Peptide
Thr-Pro-Gln	-0.771308	0.771308	Amino acid and Its metabolites	Small Peptide
methyl (1R,12R,14S,15E)-12-[(1R,15S,17S,18S)-17-ethyl-3,13-diazapentacyclo[13.3.1.02,10.04,9.013,18]nonadeca-2(10),4(9),5,7-tetraen-6-yl]-15-ethylidene-17-methyl-10,17-diazatetracyclo[12.3.1.03,11.04,9]octadeca-3(11),4,6,8-tetraene-18-carboxylate	-0.768576	0.768576	Alkaloids	Alkaloids
Tranilast	-0.768031	0.768031	Heterocyclic compounds	Heterocyclic compounds
Asn-Val-Phe-Lys	-0.767368	0.767368	Amino acid and Its metabolites	Small Peptide
Oleic Acid-biotin	0.765315	0.765315	FA	Others
Megestrol acetate	-0.752186	0.752186	Hormones and hormone related compounds	Hormones and hormone related compounds
7-Dehydrodesmosterol	-0.750113	0.750113	Hormones and hormone related compounds	Hormones and hormone related compounds
(8E,10Z,13Z,15E,19Z)-7,17-dihydroxydocosa-8,10,13,15,19-pentaenoic Acid	-0.749528	0.749528	FA	Oxidized lipids
DAN-1 EE	-0.739903	0.739903	Aldehyde,Ketones,Esters	Esters
Bis(2-ethylhexyl) adipate	-0.736162	0.736162	Aldehyde,Ketones,Esters	Esters
Val-Trp-Val	0.708478	0.708478	Amino acid and Its metabolites	Small Peptide
Serotonin O-sulfate	0.708081	0.708081	Alcohol and amines	Amines
Lys-Asp-Trp	-0.706002	0.706002	Amino acid and Its metabolites	Small Peptide
25-Hydroxyvitamin D2	0.704702	0.704702	CoEnzyme and vitamins	CoEnzyme and vitamins
1,2-Dihydroxyfluorene	-0.690489	0.690489	Benzene and substituted derivatives	Benzene and substituted derivatives
Leu-Lys	0.689974	0.689974	Amino acid and Its metabolites	Small Peptide
Arg-Arg-Lys-Ser-His	-0.688816	0.688816	Amino acid and Its metabolites	Small Peptide
Ser-Leu-Glu	0.678096	0.678096	Amino acid and Its metabolites	Small Peptide
Panasenoside	-0.673895	0.673895	Flavonoids	Flavonols
N,N-dimethylsphingosine	-0.673505	0.673505	SL	SPH
(2-Hydroxy-2-oxo-1,2lambda5-oxaphospholan-5-yl)methyl (Z)-octadec-9-enoate	-0.664702	0.664702	FA	FFA
Oglufanide	0.662864	0.662864	Amino acid and Its metabolites	Small Peptide
22-Angeloyltheasapogenol A	-0.661975	0.661975	Aldehyde,Ketones,Esters	Esters
16-Feruloyloxypalmitic acid	-0.661757	0.661757	Organic acid and Its derivatives	Organic acid and Its derivatives
Nordihydroguaiaretic acid	-0.657408	0.657408	Benzene and substituted derivatives	Benzene and substituted derivatives
Ala-Thr-Tyr-Lys	-0.656181	0.656181	Amino acid and Its metabolites	Small Peptide
Arg-Asp-Ile	0.644417	0.644417	Amino acid and Its metabolites	Small Peptide
Chlormadinone acetate	-0.642277	0.642277	Aldehyde,Ketones,Esters	Esters
Val-Arg-Ala-Asp-Leu	-0.640622	0.640622	Amino acid and Its metabolites	Small Peptide
12,13-DiHOME	0.635539	0.635539	FA	Oxidized lipids
Acebutolol	-0.635487	0.635487	Benzene and substituted derivatives	Benzene and substituted derivatives
L-Allothreonine	-0.6304	0.6304	Amino acid and Its metabolites	Amino acids
Irbesartan	-0.625244	0.625244	Benzene and substituted derivatives	Benzene and substituted derivatives
cyclic ADP-ribose	0.622225	0.622225	Carbohydrates and Its metabolites	Sugars
Butanoic acid, 4-((1,2-dioxohexadecyl)amino)-, ethyl ester	-0.619052	0.619052	Organic acid and Its derivatives	Organic acid and Its derivatives
L-Methionine (S)-S-oxide	0.617647	0.617647	Amino acid and Its metabolites	Amino acids
Pro-Arg-Thr	-0.614584	0.614584	Amino acid and Its metabolites	Small Peptide
Glu-Leu	0.611053	0.611053	Amino acid and Its metabolites	Small Peptide
PC(18:4(6Z,9Z,12Z,15Z)/20:4(5Z,8Z,11Z,14Z))	0.60894	0.60894	GP	PC
LPC(20:2/0:0)	0.601787	0.601787	GP	LPC
Okadaic acid	-0.601649	0.601649	Organic acid and Its derivatives	Organic acid and Its derivatives
(3S,3'S)-5,5',6,6'-Tetrahydro-5,6:5',6'-bisepoxy-beta,beta-carotene-3,3'-diol	-0.597887	0.597887	Alcohol and amines	Alcohols
[6]-Gingerdiol 3,5-diacetate	-0.590528	0.590528	Aldehyde,Ketones,Esters	Esters
Angolensin	-0.580158	0.580158	Aldehyde,Ketones,Esters	Ketones
Thr-Gln-Leu-Lys	-0.577486	0.577486	Amino acid and Its metabolites	Small Peptide
L-3-Phenyllactic acid	0.577411	0.577411	Organic acid and Its derivatives	Organic acid and Its derivatives
Menatetrenone	-0.574322	0.574322	CoEnzyme and vitamins	CoEnzyme and vitamins
Arg-Ala-Tyr-Lys	-0.573405	0.573405	Amino acid and Its metabolites	Small Peptide
poly-cis-Polyprenyl diphosphate longer by one C5 unit	-0.571891	0.571891	Organic acid and Its derivatives	Organic acid and Its derivatives
N-[(3S)-Tetrahydro-2-oxo-3-furanyl]hexadecanamide	-0.571554	0.571554	Amino acid and Its metabolites	Amino acid derivatives
Cortisone	-0.571236	0.571236	Hormones and hormone related compounds	Hormones and hormone related compounds
(6aR,10aR)-1-methoxy-6,6,9-trimethyl-3-(2-methyloctan-2-yl)-6a,7,10,10a-tetrahydrobenzo[c]chromene	0.56934	0.56934	Benzene and substituted derivatives	Benzene and substituted derivatives
Ile-His-Arg-Arg	-0.567199	0.567199	Amino acid and Its metabolites	Small Peptide
Aldosterone hemiacetal	-0.566039	0.566039	Aldehyde,Ketones,Esters	Ketones
Thr-Glu-Arg-Glu	0.564744	0.564744	Amino acid and Its metabolites	Small Peptide
Asn-His-Ile-Arg	-0.559927	0.559927	Amino acid and Its metabolites	Small Peptide
δ-Valerolactam	0.559148	0.559148	Alcohol and amines	Amines
Melanostatin	0.556072	0.556072	Heterocyclic compounds	Heterocyclic compounds
Tyr-His-Phe-Lys	0.554425	0.554425	Amino acid and Its metabolites	Small Peptide
MG(0:0/18:2(9Z,12Z)/0:0)	-0.55311	0.55311	GL	MG
Lys-Phe-Asn-Lys	0.548597	0.548597	Amino acid and Its metabolites	Small Peptide
Enniatin B	0.546503	0.546503	Heterocyclic compounds	Heterocyclic compounds
PC(O-16:0/O-2:0)	0.542605	0.542605	GP	LPC
Alprenolol	-0.542369	0.542369	Benzene and substituted derivatives	Phenolics
Vorinostat	-0.541515	0.541515	Benzene and substituted derivatives	Benzene and substituted derivatives
Ala-His-Leu-Asp	-0.541252	0.541252	Amino acid and Its metabolites	Small Peptide
Gly-Lys-Lys-Gln-Leu	0.541147	0.541147	Amino acid and Its metabolites	Small Peptide
9,11-methane-epoxy Prostaglandin F1alpha	-0.541091	0.541091	Hormones and hormone related compounds	Hormones and hormone related compounds
(R)-3-hydroxybutyrylcarnitine	-0.540782	0.540782	FA	CAR
Tris(2-butoxyethyl) phosphate	0.538428	0.538428	Aldehyde,Ketones,Esters	Esters
Hyperoside	-0.538039	0.538039	Flavonoids	Flavonoid
Knipholone	-0.537882	0.537882	Benzene and substituted derivatives	Benzene and substituted derivatives
Lys-Leu-His-Val-Asp	-0.535233	0.535233	Amino acid and Its metabolites	Small Peptide
Adpribose	0.532801	0.532801	Nucleotide and Its metabolites	Nucleotide and Its metabolites
PE(22:6(4Z,7Z,10Z,13Z,16Z,19Z)/18:1(11Z))	-0.530661	0.530661	GP	PE
15-Keto Travoprost	-0.527537	0.527537	Hormones and hormone related compounds	Hormones and hormone related compounds
Tetrahydroharman-3-carboxylic acid	-0.525964	0.525964	Alkaloids	Alkaloids
Cyanidin	0.519474	0.519474	Flavonoids	Anthocyanidins
Val-Arg-Val	-0.515293	0.515293	Amino acid and Its metabolites	Small Peptide
Arg-Leu-Ser-Ala-Arg	0.514323	0.514323	Amino acid and Its metabolites	Small Peptide
trans-Resveratrol 4'-O-glucuronide	0.51295	0.51295	Heterocyclic compounds	Heterocyclic compounds
Lys-Met-His	0.505786	0.505786	Amino acid and Its metabolites	Small Peptide
N-octanoylsphingosine 1-phosphate	-0.504731	0.504731	SL	Cer
Leu-Ile-Ile	-0.504401	0.504401	Amino acid and Its metabolites	Small Peptide
Goshonoside F6	0.503912	0.503912	Benzene and substituted derivatives	Benzene and substituted derivatives
Dimethyl thioselenide	-0.503665	0.503665	Others	Others
5-Phospho-beta-D-ribosylamine	-0.499318	0.499318	Alcohol and amines	Amines
Cucurbitacin I	-0.496424	0.496424	Aldehyde,Ketones,Esters	Ketones
Ginsenoside Rh6	-0.495486	0.495486	Steroids	Steroid
LPE(16:1/0:0)	0.494626	0.494626	GP	LPE
Val-Leu-Lys-Val-Leu	0.494236	0.494236	Amino acid and Its metabolites	Small Peptide
Ser-Val-Leu	0.492657	0.492657	Amino acid and Its metabolites	Small Peptide
Glu-Phe	0.491558	0.491558	Amino acid and Its metabolites	Small Peptide
His-Arg-Asn	-0.487993	0.487993	Amino acid and Its metabolites	Small Peptide
2-azaniumylethyl (2R)-2-[(9Z)-octadec-9-enoyloxy]-3-(stearoyloxy)propyl phosphate	0.487345	0.487345	GP	PE
Phe-Leu-Met	0.487232	0.487232	Amino acid and Its metabolites	Small Peptide
Asn-Lys-Leu-Arg	-0.482937	0.482937	Amino acid and Its metabolites	Small Peptide
Ala-Nap-OH	-0.482243	0.482243	Amino acid and Its metabolites	Small Peptide
Phe-Ala-Asn-Lys	-0.479452	0.479452	Amino acid and Its metabolites	Small Peptide
Androsterone	-0.474396	0.474396	Hormones and hormone related compounds	Hormones and hormone related compounds
1,7,13-Trihydroxy-5,6,11,12,17,18-trinaphthylenehexone	-0.474198	0.474198	Benzene and substituted derivatives	Benzene and substituted derivatives
Tyr-Val-Lys-Lys	-0.471495	0.471495	Amino acid and Its metabolites	Small Peptide
Galactonic acid	0.47087	0.47087	Carbohydrates and Its metabolites	Carbohydrates and Its metabolites
Nicotinic acid adenine dinucleotide	0.470769	0.470769	Nucleotide and Its metabolites	Nucleotide and Its metabolites
Asp-Ile-Glu	0.469858	0.469858	Amino acid and Its metabolites	Small Peptide
Malonoben	-0.468008	0.468008	Benzene and substituted derivatives	Benzene and substituted derivatives
PE(18:3(9Z,12Z,15Z)/18:3(9Z,12Z,15Z))	0.466872	0.466872	GP	PE
LPC(0:0/22:4)	0.466786	0.466786	GP	LPC
Uridine-5'-monophosphate	0.465532	0.465532	Nucleotide and Its metabolites	Nucleotide and Its metabolites
Leu-Arg-Pro-Thr-Leu	-0.465067	0.465067	Amino acid and Its metabolites	Small Peptide
Diaveridine	-0.464955	0.464955	Benzene and substituted derivatives	Benzene and substituted derivatives
Asp-Phe-Gln-Lys-Lys	-0.46443	0.46443	Amino acid and Its metabolites	Small Peptide
His-Gln-Val-Lys	0.45848	0.45848	Amino acid and Its metabolites	Small Peptide
Phe-Leu-Gln-Lys	-0.455068	0.455068	Amino acid and Its metabolites	Small Peptide
Arginylasparagine	-0.450377	0.450377	Amino acid and Its metabolites	Small Peptide
8-iso Prostaglandin F2d4	-0.449121	0.449121	Hormones and hormone related compounds	Hormones and hormone related compounds
Glyceryl monostearate	-0.447071	0.447071	GL	MG
N7-Methylguanosine	0.446838	0.446838	Nucleotide and Its metabolites	Nucleotide and Its metabolites
3'-O-Methylguanosine	0.444446	0.444446	Nucleotide and Its metabolites	Nucleotide and Its metabolites
Strychnine	-0.442365	0.442365	Alkaloids	Alkaloids
Tert-butyl 2-(5-chloro-2,2'-dioxospiro[indole-3,3'-pyrrolidine]-1-yl)acetate	-0.440264	0.440264	Heterocyclic compounds	Indole and Its derivatives
Incensole oxide	-0.438063	0.438063	Heterocyclic compounds	Heterocyclic compounds
D-arabinitol 1-phosphate	-0.437584	0.437584	Organic acid and Its derivatives	Organic acid and Its derivatives
7H-Purin-8-ol	0.43611	0.43611	Nucleotide and Its metabolites	Nucleotide and Its metabolites
Abietatriene	-0.434164	0.434164	Others	Hydrocarbon derivatives
PGF2 diethyl amide	0.432772	0.432772	Hormones and hormone related compounds	Hormones and hormone related compounds
Gly-Arg-Ala	-0.432081	0.432081	Amino acid and Its metabolites	Small Peptide
L-Carnitine	-0.429385	0.429385	Amino acid and Its metabolites	Amino acids
2-Oxonioacetate	-0.429305	0.429305	Aldehyde,Ketones,Esters	Esters
Ser-Ile-Phe-Glu	-0.429263	0.429263	Amino acid and Its metabolites	Small Peptide
Tetradecanoylcarnitine	0.429263	0.429263	FA	Others
Ala-Ala-Arg	-0.429061	0.429061	Amino acid and Its metabolites	Small Peptide
Sequinavir	-0.428239	0.428239	Others	Medicine
Amebacilin	-0.427917	0.427917	Heterocyclic compounds	Heterocyclic compounds
3,4,5-Trimethoxycinnamic acid	-0.427252	0.427252	Organic acid and Its derivatives	Organic acid and Its derivatives
Dipyridamole	-0.4256	0.4256	Heterocyclic compounds	Heterocyclic compounds
Leu-Phe-Ile-Asp	-0.425492	0.425492	Amino acid and Its metabolites	Small Peptide
Tetrahydrogeranylgeranyl diphosphate	0.425207	0.425207	Terpenoids	Terpenoids
Arg-Val-Ser	-0.425165	0.425165	Amino acid and Its metabolites	Small Peptide
Phosphocholine	-0.424964	0.424964	Organic acid and Its derivatives	Phosphoric acids
Arg-Ile-Val	-0.42432	0.42432	Amino acid and Its metabolites	Small Peptide
Chlorotoluron	0.424051	0.424051	Benzene and substituted derivatives	Benzene and substituted derivatives
N-(3-nitrophenyl)decanamide	-0.422811	0.422811	Benzene and substituted derivatives	Benzene and substituted derivatives
Ponasterone A	-0.420918	0.420918	Hormones and hormone related compounds	Hormones and hormone related compounds
Tuberostemonine	0.420336	0.420336	Heterocyclic compounds	Heterocyclic compounds
N-cis-octadec-9Z-enoyl-L-Homoserine lactone	-0.419461	0.419461	Aldehyde,Ketones,Esters	Esters
Ser-Val-Arg	0.416329	0.416329	Amino acid and Its metabolites	Small Peptide
9(10)-EpOME	-0.415995	0.415995	FA	Oxidized lipids
Buspirone	0.412971	0.412971	Aldehyde,Ketones,Esters	Ketones
Lys-Val-Thr	-0.410517	0.410517	Amino acid and Its metabolites	Small Peptide
Lys-Val-Tyr	0.408905	0.408905	Amino acid and Its metabolites	Small Peptide
Arg-Leu-Glu	-0.408467	0.408467	Amino acid and Its metabolites	Small Peptide
2'-Deoxyuridine	0.407868	0.407868	Nucleotide and Its metabolites	Nucleotide and Its metabolites
D-Proline	0.405969	0.405969	Organic acid and Its derivatives	Sulfonic acids
Tartaric acid	0.405444	0.405444	Organic acid and Its derivatives	Organic acid and Its derivatives
Pro-Pro-Ser	0.403485	0.403485	Amino acid and Its metabolites	Small Peptide
Thr-Ser	-0.403155	0.403155	Amino acid and Its metabolites	Small Peptide
Arg-Tyr-Leu-Lys	-0.400226	0.400226	Amino acid and Its metabolites	Small Peptide
Triphenylphosphine oxide	0.400009	0.400009	Benzene and substituted derivatives	Benzene and substituted derivatives
alpha-Muricholic acid	-0.398616	0.398616	Organic acid and Its derivatives	Organic acid and Its derivatives
Tyr-Ile-Lys-Lys	-0.397037	0.397037	Amino acid and Its metabolites	Small Peptide
5-[4-Phenyl-5-(trifluoromethyl)-2-thienyl]-3-[3-(trifluoromethyl)phenyl]-1,2,4-oxadiazole	-0.396634	0.396634	Heterocyclic compounds	Heterocyclic compounds
Tetrahydrodeoxycorticosterone	-0.395175	0.395175	Hormones and hormone related compounds	Hormones and hormone related compounds
2-Ethylhexyl diphenyl phosphate	-0.394792	0.394792	Aldehyde,Ketones,Esters	Esters
Citicoline	-0.394079	0.394079	Nucleotide and Its metabolites	Nucleotide and Its metabolites
Palmitoylethanolamide	-0.393162	0.393162	FA	Others
Tyr-Asn-Gln-Asp	0.392249	0.392249	Amino acid and Its metabolites	Small Peptide
3-Deaza-2'-deoxyadenosine	0.390913	0.390913	Nucleotide and Its metabolites	Nucleotide and Its metabolites
Leu-Pro-Arg-Leu-Pro	-0.390403	0.390403	Amino acid and Its metabolites	Small Peptide
PA(18:1(9Z)/20:2(11Z,14Z))	-0.387239	0.387239	GP	PA
3,4-Dihydroxybenzoate	-0.386285	0.386285	Benzene and substituted derivatives	Benzene and substituted derivatives
DG(22:6(4Z,7Z,10Z,13Z,16Z,19Z)/18:1(9Z)/0:0)	0.385893	0.385893	GL	DG
1,2-di-[(11Z)-octadecenoyl]-sn-glycero-3-phosphocholine	0.382509	0.382509	GP	PC
cThz*-P	-0.382391	0.382391	Aldehyde,Ketones,Esters	Esters
Trp-Ser-Phe	-0.381564	0.381564	Amino acid and Its metabolites	Small Peptide
Hydroxidodioxidosulfidosulfate	-0.380251	0.380251	Others	Others
Asp-Tyr	-0.379438	0.379438	Amino acid and Its metabolites	Small Peptide
Deferoxamine	-0.3752	0.3752	Amino acid and Its metabolites	Small Peptide
Trp-Pro-Ile	-0.374739	0.374739	Amino acid and Its metabolites	Small Peptide
Phenol, 4,4'-(1,1-dimethyl-3-methylene-1,3-propanediyl)bis-	-0.373157	0.373157	Heterocyclic compounds	Heterocyclic compounds
(Z,4Z)-2-hydroxy-4-(2-oxoindan-1-ylidene)but-2-enoic acid	-0.370601	0.370601	Benzene and substituted derivatives	Benzene and substituted derivatives
Ile-Arg-Val	-0.370089	0.370089	Amino acid and Its metabolites	Small Peptide
Antanapeptin C	-0.369242	0.369242	Benzene and substituted derivatives	Benzene and substituted derivatives
Glycocholic acid	-0.367837	0.367837	Bile acids	Bile acids
1-Methylguanosine	0.367286	0.367286	Nucleotide and Its metabolites	Nucleotide and Its metabolites
Phorbol 12-myristate 13-acetate	-0.367109	0.367109	Heterocyclic compounds	Heterocyclic compounds
alpha-Pyrrolidinopropiophenone	-0.365842	0.365842	Aldehyde,Ketones,Esters	Ketones
4,4'-Diapolycopenedial	-0.363937	0.363937	Aldehyde,Ketones,Esters	Aldehydes
2,5,8,11-Tetraoxatridecan-13-ol	-0.361858	0.361858	Alcohol and amines	Alcohols
Sorbitan, monohexadecanoate	-0.35949	0.35949	FA	Others
Phe-Phe-Gln	-0.359299	0.359299	Amino acid and Its metabolites	Small Peptide
Trp-Ala-Tyr	-0.358493	0.358493	Amino acid and Its metabolites	Small Peptide
Arg-Thr-Ala	-0.358204	0.358204	Amino acid and Its metabolites	Small Peptide
Traumatic acid	0.35716	0.35716	FA	FFA
2,3',4,5'-Tetramethoxystilbene	-0.356269	0.356269	Benzene and substituted derivatives	Benzene and substituted derivatives
Medicarpin	0.354389	0.354389	Flavonoids	Flavonoid
Lys-Asp-Pro-Ala-Asp	-0.352365	0.352365	Amino acid and Its metabolites	Small Peptide
N8-Acetylspermidine	-0.351511	0.351511	Amino acid and Its metabolites	Amino acid derivatives
2,3',5-Trichlorobiphenyl	-0.351455	0.351455	Benzene and substituted derivatives	Benzene and substituted derivatives
Pirimicarb	0.349633	0.349633	Heterocyclic compounds	Heterocyclic compounds
tetranor-PGFM	0.34652	0.34652	Hormones and hormone related compounds	Hormones and hormone related compounds
10-epi-gamma-Eudesmol	0.344752	0.344752	Alcohol and amines	Alcohols
Adapalene	-0.344732	0.344732	Others	Hydrocarbon derivatives
D-Malic acid	0.343957	0.343957	Organic acid and Its derivatives	Organic acid and Its derivatives
Mefenorex	-0.342756	0.342756	Benzene and substituted derivatives	Benzene and substituted derivatives
N-[(3S)-Tetrahydro-2-oxo-3-furanyl]octadecanamide	-0.341937	0.341937	Amino acid and Its metabolites	Amino acid derivatives
Albanol B	0.341465	0.341465	Flavonoids	Flavonoid
5-Chloro-1-(piperidin-4-yl)-1H-benzo[d]imidazol-2(3H)-one	0.341131	0.341131	Benzene and substituted derivatives	Benzene and substituted derivatives
Tyr-Gln-Leu-Lys	0.340317	0.340317	Amino acid and Its metabolites	Small Peptide
N2,N2-Dimethylguanosine	0.340074	0.340074	Nucleotide and Its metabolites	Nucleotide and Its metabolites
L-homomethionine	-0.337157	0.337157	Amino acid and Its metabolites	Amino acid derivatives
(S)-2-Hydroxy-2-methylsuccinic acid	0.335439	0.335439	Organic acid and Its derivatives	Organic acid and Its derivatives
Ile-Thr-His-Asp	-0.333889	0.333889	Amino acid and Its metabolites	Small Peptide
1-(9Z-octadecenoyl)-2-eicosanoyl-glycero-3-phosphate	-0.333334	0.333334	GP	PA
Gingerol	-0.331901	0.331901	Benzene and substituted derivatives	Phenolics
Auraptenol	-0.331678	0.331678	Heterocyclic compounds	Heterocyclic compounds
Terretonin	-0.331458	0.331458	Alcohol and amines	Alcohols
N-Oleoyldopamine	-0.331171	0.331171	Benzene and substituted derivatives	Phenolics
DMABA-d10 NHS ester	-0.328428	0.328428	Aldehyde,Ketones,Esters	Esters
Gly-Val-Arg	-0.326488	0.326488	Amino acid and Its metabolites	Small Peptide
Arachidoyl glycine	-0.32635	0.32635	Alcohol and amines	Amines
3-Hydroxysintaxanthin	-0.32598	0.32598	Aldehyde,Ketones,Esters	Ketones
Prostaglandin E1-d4	-0.321587	0.321587	Hormones and hormone related compounds	Hormones and hormone related compounds
Naringenin	-0.321349	0.321349	Flavonoids	Flavonoid
Benzyl butyl phthalate	0.321326	0.321326	Benzene and substituted derivatives	Benzene and substituted derivatives
2,6-Dihydroxypseudooxynicotine	0.320069	0.320069	Aldehyde,Ketones,Esters	Ketones
Ile-Val-Lys-Arg-Lys	-0.319738	0.319738	Amino acid and Its metabolites	Small Peptide
Arg-Ile-Ser	-0.318459	0.318459	Amino acid and Its metabolites	Small Peptide
Abscisic alcohol	-0.318148	0.318148	Aldehyde,Ketones,Esters	Ketones
(1R,2R,3S,4S,5R,9S,10S,13S,14S)-2,3,13,14-tetrahydroxy-5,9-dimethyl-14-[[(2R,3R,4S,5S,6R)-3,4,5-trihydroxy-6-(hydroxymethyl)oxan-2-yl]oxymethyl]tetracyclo[11.2.1.01,10.04,9]hexadecane-5-carboxylic acid	-0.316816	0.316816	Others	Others
N-Acetylglucosamine-1-phosphate	0.316038	0.316038	Carbohydrates and Its metabolites	Phosphate sugars
Simvastatin	-0.315862	0.315862	Aldehyde,Ketones,Esters	Esters
Ala-Asn-Ile-Lys	-0.315118	0.315118	Amino acid and Its metabolites	Small Peptide
brefeldin A	-0.314175	0.314175	Heterocyclic compounds	Heterocyclic compounds
D-Sorbitol-6-phosphate	0.313769	0.313769	Carbohydrates and Its metabolites	Phosphate sugars
12-Hydroxystearic acid	0.31208	0.31208	FA	FFA
2-Methoxyestradiol	0.311715	0.311715	Hormones and hormone related compounds	Hormones and hormone related compounds
Arg-Ser-Ser	-0.311425	0.311425	Amino acid and Its metabolites	Small Peptide
Cytidine-5'-monophosphate	-0.311415	0.311415	Nucleotide and Its metabolites	Nucleotide and Its metabolites
Mifepristone	-0.311068	0.311068	Steroids	Steroid
Hemibrevetoxin B	-0.306206	0.306206	Heterocyclic compounds	Heterocyclic compounds
PA(18:1(9Z)/22:5(4Z,7Z,10Z,13Z,16Z))	0.304991	0.304991	GP	PA
Arg-Phe-Met	0.302968	0.302968	Amino acid and Its metabolites	Small Peptide
Ala-Glu-Arg	0.30122	0.30122	Amino acid and Its metabolites	Small Peptide
21,22-Diprenylpaxilline	-0.300725	0.300725	Heterocyclic compounds	Heterocyclic compounds
gamma-Glutamylglutamate	-0.299235	0.299235	Amino acid and Its metabolites	Small Peptide
Spaglumic acid	-0.296866	0.296866	Amino acid and Its metabolites	Amino acid derivatives
Moclobemide	0.296813	0.296813	Benzene and substituted derivatives	Benzene and substituted derivatives
Arg-Pro-Thr	-0.296371	0.296371	Amino acid and Its metabolites	Small Peptide
Podofilox	-0.295985	0.295985	Heterocyclic compounds	Heterocyclic compounds
Juvenile hormone II	-0.295608	0.295608	Hormones and hormone related compounds	Hormones and hormone related compounds
2-Hydroxy-3-(4-methoxyphenyl)propanoic acid	-0.295074	0.295074	Organic acid and Its derivatives	Organic acid and Its derivatives
Asn-His-Lys-Asp	0.292871	0.292871	Amino acid and Its metabolites	Small Peptide
2-Methylnaphthalene	0.292811	0.292811	Benzene and substituted derivatives	Benzene and substituted derivatives
Paspalin	0.292658	0.292658	Hormones and hormone related compounds	Hormones and hormone related compounds
20-Hydroxyecdysone	-0.29239	0.29239	Steroids	Steroid
Pyridaben	-0.291577	0.291577	Benzene and substituted derivatives	Benzene and substituted derivatives
(S,Z)-N-(2-Oxotetrahydrofuran-3-yl)tetradec-9-enamide	-0.29143	0.29143	Aldehyde,Ketones,Esters	Esters
Avenestergenin B2	-0.291337	0.291337	Benzene and substituted derivatives	Benzene and substituted derivatives
Camylofin	-0.291133	0.291133	Others	Medicine
Asp-His-Asn	-0.289857	0.289857	Amino acid and Its metabolites	Small Peptide
Leu-Leu-Trp	-0.287894	0.287894	Amino acid and Its metabolites	Small Peptide
N-Valylphenylalanine	0.287194	0.287194	Amino acid and Its metabolites	Small Peptide
Thr-Thr-Asn	-0.286953	0.286953	Amino acid and Its metabolites	Small Peptide
[(6S,7S,9E,12R)-12-[(E,2S,6R,7R,9R)-7,9-dihydroxy-4,6-dimethyldec-4-en-2-yl]-7,9-dimethyl-2-oxo-1-oxacyclododec-9-en-6-yl] (2E,4E,6E,8E,10E)-12,13,15-trihydroxy-2,4,6,10-tetramethylhexadeca-2,4,6,8,10-pentaenoate	-0.286819	0.286819	FA	Others
Fludrocortisone acetate	-0.28626	0.28626	Aldehyde,Ketones,Esters	Esters
5-(Tetradecyloxy)-2-furoic acid	-0.28493	0.28493	Organic acid and Its derivatives	Organic acid and Its derivatives
Lyngbic acid	-0.28473	0.28473	FA	FFA
7-[(2R)-3-hydroxy-2-(3-hydroxy-5-methylnon-1-enyl)-5-oxocyclopentyl]-3-methoxyheptanoic acid	-0.284142	0.284142	Organic acid and Its derivatives	Organic acid and Its derivatives
Stearic acid	-0.282473	0.282473	FA	FFA
5S,8R-DiHODE	-0.279742	0.279742	FA	FFA
Ethyl 3,4,5-trimethoxybenzoate	-0.278687	0.278687	Benzene and substituted derivatives	Benzene and substituted derivatives
Lactitol	-0.278025	0.278025	Carbohydrates and Its metabolites	Sugars
Adouetine X	0.277734	0.277734	Amino acid and Its metabolites	Amino acid derivatives
Psilocin	-0.277498	0.277498	Heterocyclic compounds	Heterocyclic compounds
Acetophenone	-0.276295	0.276295	Aldehyde,Ketones,Esters	Ketones
(all-E)-6'-Apo-y-caroten-6'-al	-0.275023	0.275023	Aldehyde,Ketones,Esters	Aldehydes
n-Benzylacetamidine	0.27325	0.27325	Benzene and substituted derivatives	Benzene and substituted derivatives
6beta,7beta-Dihydroxykaurenoic acid	-0.271595	0.271595	Organic acid and Its derivatives	Organic acid and Its derivatives
Daidzein	0.269798	0.269798	Flavonoids	Isoflavones
Phe-Cys-Leu	0.269744	0.269744	Amino acid and Its metabolites	Small Peptide
(-)-erythro-Anethole glycol 2-glucoside	-0.269275	0.269275	Benzene and substituted derivatives	Benzene and substituted derivatives
Oxandrolone	0.267368	0.267368	Hormones and hormone related compounds	Hormones and hormone related compounds
Caffeine	-0.266663	0.266663	Heterocyclic compounds	Heterocyclic compounds
Glu-Tyr-Ile-Glu	-0.266043	0.266043	Amino acid and Its metabolites	Small Peptide
FFA(17:0)	0.264518	0.264518	FA	FFA
Lys-Tyr-Thr-Arg	0.264505	0.264505	Amino acid and Its metabolites	Small Peptide
dl-O-Phosphoserine	0.264387	0.264387	Amino acid and Its metabolites	Amino acid derivatives
4'-Chloro-5-methoxyvalerophenone (E)-O-(2-aminoethyl)oxime fumarate	-0.264029	0.264029	Benzene and substituted derivatives	Benzene and substituted derivatives
His-Ala-Val-Asp	-0.263317	0.263317	Amino acid and Its metabolites	Small Peptide
R-4-benzyl-3-((R)-3-hydroxy-2,2-dimethyloctanoyl)-5,5-dimethyloxazolidin-2-one	-0.262669	0.262669	Benzene and substituted derivatives	Benzene and substituted derivatives
(1S,9S)-4-methoxy-17-methyl-17-azatetracyclo[7.5.3.01,10.02,7]heptadeca-2(7),3,5-triene	-0.262565	0.262565	Alkaloids	Isoquinoline alkaloids
Enalapril	-0.260349	0.260349	Benzene and substituted derivatives	Benzene and substituted derivatives
(2R)-2-amino-3-hydrosulfonylpropanoic acid	-0.260049	0.260049	Others	Others
Dihydrophaseic acid	-0.258227	0.258227	Organic acid and Its derivatives	Organic acid and Its derivatives
Ethynodiol diacetate	0.257485	0.257485	Aldehyde,Ketones,Esters	Esters
11beta-Hydroxyandrostenedione	-0.257423	0.257423	Hormones and hormone related compounds	Hormones and hormone related compounds
9,10-DHOME	-0.2554	0.2554	FA	Oxidized lipids
(2E,4E)-6-(2-aminophenyl)-2-hydroxy-6-oxohexa-2,4-dienoic acid	-0.254496	0.254496	Aldehyde,Ketones,Esters	Esters
7',8'-Dihydro-8'-hydroxyreticulataxanthin	-0.254368	0.254368	Aldehyde,Ketones,Esters	Ketones
1-Methylxanthine	0.253173	0.253173	Nucleotide and Its metabolites	Nucleotide and Its metabolites
Artemisinic acid	-0.252483	0.252483	Organic acid and Its derivatives	Organic acid and Its derivatives
(9Z)-N-[2-(5-hydroxy-1H-indol-3-yl)ethyl]octadec-9-enamide	-0.250629	0.250629	Tryptamines,Cholines,Pigments	Tryptamines
Aloin	-0.248851	0.248851	Benzene and substituted derivatives	Benzene and substituted derivatives
2-Dehydro-D-glucose	0.248586	0.248586	Carbohydrates and Its metabolites	Sugars
3-Acetyl-11-keto-beta-boswellic acid	0.248444	0.248444	Others	Others
Disulfiram	-0.247844	0.247844	Others	Others
Thr-Tyr-Arg-Lys	-0.247772	0.247772	Amino acid and Its metabolites	Small Peptide
Capsidiol	0.247556	0.247556	Alcohol and amines	Alcohols
Kalkitoxin thioamide alcohol	-0.246895	0.246895	Amino acid and Its metabolites	Small Peptide
Eletriptan	-0.24655	0.24655	Heterocyclic compounds	Heterocyclic compounds
Ziprasidone	-0.24627	0.24627	Aldehyde,Ketones,Esters	Ketones
Asp-Arg-His	-0.24608	0.24608	Amino acid and Its metabolites	Small Peptide
7-O-Methylluteolin	-0.244621	0.244621	Flavonoids	Flavonoid
2-Hydroxy-7-hydroxymethylchromene-2-carboxylate	0.24323	0.24323	Organic acid and Its derivatives	Organic acid and Its derivatives
Ala-Pro-Arg	0.242871	0.242871	Amino acid and Its metabolites	Small Peptide
Inosine	0.242802	0.242802	Nucleotide and Its metabolites	Nucleotide and Its metabolites
Podocarpa-8,11,13-trien-16-oic acid, 12-hydroxy-	-0.242393	0.242393	Terpenoids	Ditepenoids
Tomelukast	-0.24192	0.24192	Heterocyclic compounds	Heterocyclic compounds
Isopropyl dodecylfluorophosphonate	-0.241781	0.241781	Aldehyde,Ketones,Esters	Esters
delta-Tocopherol	0.241312	0.241312	CoEnzyme and vitamins	CoEnzyme and vitamins
2-Phosphoglyceric acid	-0.239577	0.239577	Organic acid and Its derivatives	Organic acid and Its derivatives
HC-Toxin	-0.238018	0.238018	Heterocyclic compounds	Heterocyclic compounds
Phe4Cl-TyrMe-OH	-0.237861	0.237861	Amino acid and Its metabolites	Small Peptide
Ala-Pro-Trp	-0.237499	0.237499	Amino acid and Its metabolites	Small Peptide
9beta-Pimara-7,15-dien-19-al	0.236777	0.236777	Aldehyde,Ketones,Esters	Aldehydes
Tyr-Gln-Asn-Glu	-0.236428	0.236428	Amino acid and Its metabolites	Small Peptide
Labetalol	-0.235555	0.235555	Benzene and substituted derivatives	Benzene and substituted derivatives
Ecgonine methyl ester	-0.23499	0.23499	Alkaloids	Tropan alkaloids
(Phenylcarbamylmethyl)-trimethylammonium iodide	-0.234831	0.234831	Alcohol and amines	Amines
Ala-His-Val-Asp	-0.23469	0.23469	Amino acid and Its metabolites	Small Peptide
MG(0:0/18:3(9Z,12Z,15Z)/0:0)	-0.234082	0.234082	GL	MG
2-Aminohexadecanoic acid	-0.233824	0.233824	Organic acid and Its derivatives	Organic acid and Its derivatives
Glu-Ser-Gln-Arg-Gln	0.232983	0.232983	Amino acid and Its metabolites	Small Peptide
Leu-Glu-Phe-Glu	-0.231907	0.231907	Amino acid and Its metabolites	Small Peptide
Mevalonate 5-phosphate	-0.230655	0.230655	Organic acid and Its derivatives	Phosphoric acids
Antanapeptin A	0.227532	0.227532	Benzene and substituted derivatives	Benzene and substituted derivatives
7-Methoxyflavone	-0.226942	0.226942	Flavonoids	Flavonoid
Syn-stemoden-19-al	0.226881	0.226881	Aldehyde,Ketones,Esters	Aldehydes
Thiram	0.226532	0.226532	Others	Others
2-Hydroxy-4-hydroxymethylbenzylidenepyruvic acid	0.224928	0.224928	Benzene and substituted derivatives	Benzene and substituted derivatives
Mycolactone	-0.224186	0.224186	Aldehyde,Ketones,Esters	Ketones
Hydroxyatrazine	0.223642	0.223642	Heterocyclic compounds	Heterocyclic compounds
Crotonic acid	-0.223401	0.223401	Organic acid and Its derivatives	Organic acid and Its derivatives
Deacetoxy(7)-7-oxokhivorinic acid	-0.223252	0.223252	Organic acid and Its derivatives	Organic acid and Its derivatives
Raltegravir	-0.22251	0.22251	Heterocyclic compounds	Heterocyclic compounds
Cardamonin	0.221111	0.221111	Heterocyclic compounds	Heterocyclic compounds
1-(9Z-tetradecenoyl)-glycero-3-phosphoethanolamine	-0.220557	0.220557	GP	LPE
Spironolactone	-0.219842	0.219842	Others	Others
Thiabendazole	-0.219641	0.219641	Benzene and substituted derivatives	Benzene and substituted derivatives
Tyr-Arg-Leu-Ile-Val	-0.219235	0.219235	Amino acid and Its metabolites	Small Peptide
Methyl cinnamate	0.219218	0.219218	Benzene and substituted derivatives	Benzene and substituted derivatives
Asiatic acid	-0.219207	0.219207	Organic acid and Its derivatives	Organic acid and Its derivatives
Hydroxyurea	0.218019	0.218019	Alcohol and amines	Amines
6-(2-ethenyl-5-hydroxy-4-methoxyphenoxy)-3,4,5-trihydroxyoxane-2-carboxylic acid	0.215246	0.215246	Organic acid and Its derivatives	Organic acid and Its derivatives
(13E)-labda-7,13-dien-15-ol	-0.214503	0.214503	Alcohol and amines	Alcohols
Juvenile hormone I acid	-0.213613	0.213613	Hormones and hormone related compounds	Hormones and hormone related compounds
Alternariol	0.211477	0.211477	Others	Others
Testolic acid	-0.20937	0.20937	Hormones and hormone related compounds	Hormones and hormone related compounds
Arg-Thr-Ile	-0.209146	0.209146	Amino acid and Its metabolites	Small Peptide
Nifenazone	-0.208458	0.208458	Aldehyde,Ketones,Esters	Ketones
6-Hydroxyhexanoic acid	0.206283	0.206283	Organic acid and Its derivatives	Organic acid and Its derivatives
Isorhynchophylline	-0.206218	0.206218	Heterocyclic compounds	Heterocyclic compounds
His-Pro-Asn	-0.205534	0.205534	Amino acid and Its metabolites	Small Peptide
3-Vinyl-1,2-dithiacyclohex-4-ene	-0.20499	0.20499	Heterocyclic compounds	Heterocyclic compounds
Lauryl glucoside	-0.204847	0.204847	Carbohydrates and Its metabolites	Carbohydrates and Its metabolites
Creatine	-0.202693	0.202693	Organic acid and Its derivatives	Organic acid and Its derivatives
13,14-dihydro-15-keto-tetranor Prostaglandin F1beta	-0.201637	0.201637	Hormones and hormone related compounds	Hormones and hormone related compounds
17-Hydroxyandrost-4-en-3-one	-0.199762	0.199762	Aldehyde,Ketones,Esters	Ketones
Lys-Ile-Val-Lys	-0.199474	0.199474	Amino acid and Its metabolites	Small Peptide
1-Oleoyl-2-acetyl-sn-glycerol	-0.199128	0.199128	GL	DG
2-dehydro-3-deoxy-D-glucaric acid	-0.19545	0.19545	Organic acid and Its derivatives	Organic acid and Its derivatives
(R,E)-S-2-acetamido-13-(methylamino)-13-oxotridec-3-enyl ethanethioate	-0.194532	0.194532	Others	Others
Dimepiperate	0.193199	0.193199	Benzene and substituted derivatives	Benzene and substituted derivatives
Cysteinyldopa	0.191388	0.191388	Amino acid and Its metabolites	Small Peptide
(S)-N-Hydroxy-4-(3-methyl-2-phenylbutanamido)benzamide	-0.189916	0.189916	Benzene and substituted derivatives	Benzene and substituted derivatives
(1-(4-Cyanobutyl)-3-(naphthalen-1-oyl)indole)	-0.189314	0.189314	Heterocyclic compounds	Indole and Its derivatives
Hecogenin	-0.188212	0.188212	Heterocyclic compounds	Heterocyclic compounds
Tebutam	0.187489	0.187489	Benzene and substituted derivatives	Benzene and substituted derivatives
Phytosphingosine	-0.187193	0.187193	SL	SPH
Ile-His-Ala-Glu	-0.185098	0.185098	Amino acid and Its metabolites	Small Peptide
2-Amino-4-oxo-6-acetyl-7,8-dihydro-3H,9H-pyrimidodiazepine	0.182015	0.182015	Heterocyclic compounds	Heterocyclic compounds
Citramalic acid	0.181963	0.181963	Organic acid and Its derivatives	Organic acid and Its derivatives
Alfuzosin	-0.180936	0.180936	Heterocyclic compounds	Heterocyclic compounds
Glabrone	-0.177857	0.177857	Flavonoids	Isoflavones
Fusicocca-1,10(14)-diene-8beta,16-diol	-0.175931	0.175931	Alcohol and amines	Alcohols
1-Hydroxy-2-naphthaldehyde	-0.173411	0.173411	Benzene and substituted derivatives	Benzene and substituted derivatives
Arg-Phe-Thr	-0.173377	0.173377	Amino acid and Its metabolites	Small Peptide
Desloratadine	-0.172518	0.172518	Heterocyclic compounds	Heterocyclic compounds
His-Asn-Ile	-0.172221	0.172221	Amino acid and Its metabolites	Small Peptide
Lys-Val-Ile-Arg	0.172073	0.172073	Amino acid and Its metabolites	Small Peptide
3-Phenyl-1-[(3R)-3-[(2R)-piperidin-2-yl]piperidin-1-yl]prop-2-en-1-one	-0.17147	0.17147	Heterocyclic compounds	Heterocyclic compounds
Neochlorogenic acid	-0.170693	0.170693	Organic acid and Its derivatives	Organic acid and Its derivatives
16alpha-Hydroxyestrone	0.170199	0.170199	Aldehyde,Ketones,Esters	Ketones
Bepridil	0.169318	0.169318	Benzene and substituted derivatives	Benzene and substituted derivatives
Cuscohygrine	-0.166767	0.166767	Alkaloids	Alkaloids
4,4'-Diapolycopene	-0.166677	0.166677	Others	Hydrocarbon derivatives
Isouron	0.166451	0.166451	Heterocyclic compounds	Heterocyclic compounds
Gallopamil	-0.165836	0.165836	Benzene and substituted derivatives	Benzene and substituted derivatives
(Z)-7-[(1R,2R,3S,5S)-2-[(E,3R)-3-(2,3-dihydro-1H-inden-2-yl)-3-hydroxyprop-1-enyl]-3-fluoro-5-hydroxycyclopentyl]hept-5-enoic acid	0.1643	0.1643	FA	Oxidized lipids
Amphetamine	0.160564	0.160564	Benzene and substituted derivatives	Benzene and substituted derivatives
Asn-Gly-Pro-Val-Glu	-0.159043	0.159043	Amino acid and Its metabolites	Small Peptide
N-[2-(5-hydroxy-1H-indol-3-yl)ethyl]hexadecanamide	0.153396	0.153396	Tryptamines,Cholines,Pigments	Tryptamines
Cyclopassifloside VII	-0.152259	0.152259	Steroids	Steroid
Pro-Cys-His	-0.150913	0.150913	Amino acid and Its metabolites	Small Peptide
Nb-Palmitoyltryptamine	0.150501	0.150501	Tryptamines,Cholines,Pigments	Tryptamines
Sphingosine 1-phosphate	-0.150069	0.150069	SL	SM
Daimuron	-0.147083	0.147083	Benzene and substituted derivatives	Benzene and substituted derivatives
propan-2-yl (Z)-7-[(1R,2R,3R,5S)-3,5-dihydroxy-2-[(3S)-3-hydroxy-5-phenylpentyl]cyclopentyl]hept-5-enoate	0.146984	0.146984	FA	Oxidized lipids
Benzenesulfonamide, 2-(cyclohexylamino)-5-nitro-N-((pentylamino)carbonyl)-	-0.145203	0.145203	Benzene and substituted derivatives	Benzene and substituted derivatives
Metamitron	0.139863	0.139863	Heterocyclic compounds	Heterocyclic compounds
Arg-Ile-Leu	-0.13521	0.13521	Amino acid and Its metabolites	Small Peptide
N-Methylisoleucine	0.134221	0.134221	Amino acid and Its metabolites	Amino acid derivatives
4-Sulfobenzoic acid	-0.129605	0.129605	Benzene and substituted derivatives	Benzene and substituted derivatives
Acetic acid, (((2Z)-4-((1R,2R,3R,5R)-5-chloro-2-((3R)-3-cyclohexyl-3-hydroxypropyl)-3-hydroxycyclopentyl)-2-butenyl)oxy)-, 1-methylethyl ester	-0.128913	0.128913	Organic acid and Its derivatives	Organic acid and Its derivatives
Lauroyl-coa	-0.1288	0.1288	CoEnzyme and vitamins	CoEnzyme and vitamins
4-Nitrophenol	0.128674	0.128674	Benzene and substituted derivatives	Phenolics
(1R,2R,5Z,12R,13S,16Z)-25-(9H-pyrido[3,4-b]indol-1-yl)-11,22-diazapentacyclo[11.11.2.12,22.02,12.04,11]heptacosa-5,16,25-trien-13-ol	-0.128157	0.128157	Alkaloids	Alkaloids
12-Oxo-2,3-dinor-10,15-phytodienoic acid	-0.127786	0.127786	Organic acid and Its derivatives	Organic acid and Its derivatives
Cucurbitacin E	-0.127426	0.127426	Aldehyde,Ketones,Esters	Esters
Dichlorphenamide	-0.126428	0.126428	Benzene and substituted derivatives	Benzene and substituted derivatives
Dibutyl phthalate	0.125181	0.125181	Benzene and substituted derivatives	Benzene and substituted derivatives
Isoguvacine	0.12337	0.12337	Benzene and substituted derivatives	Phenolics
Dodecanal dimethyl acetal	0.121051	0.121051	Aldehyde,Ketones,Esters	Aldehydes
Diethyltoluamide	0.119793	0.119793	Heterocyclic compounds	Heterocyclic compounds
Valeraldehyde dibutyl acetal	0.119249	0.119249	Aldehyde,Ketones,Esters	Aldehydes
1,1-Dimethoxynonane	0.108681	0.108681	Others	Hydrocarbon derivatives
4-Formyl-2-hydroxybenzoic acid	0.0999473	0.0999473	Benzene and substituted derivatives	Benzene and substituted derivatives
Carboxymethanesulfinyl-acetic acid	0.0985864	0.0985864	Organic acid and Its derivatives	Organic acid and Its derivatives

## Sheet: Shared WB vs. SM
Compounds	Wooden breast Log2FC	Spaghetti meat Log2FC	Multiplied values	Class I	Class II
Stigmastane-3,6-dione	-2.99915	-3.27089	9.80989	Others	Others
(±)15-HETE	3.58996	2.60091	9.33716	FA	Oxidized lipids
alpha-Dimorphecolic acid	3.49324	2.37099	8.28245	FA	Oxidized lipids
D-inositol-4-phosphate	-3.42903	-1.9457	6.67186	Alcohol and amines	Alcohols
Phe-Tyr-Phe-Lys-Ile	2.53431	2.517	6.37887	Amino acid and Its metabolites	Small Peptide
Ala-Lys	-3.15392	-1.88253	5.93733	Amino acid and Its metabolites	Small Peptide
N-Acetyl-L-aspartic acid	2.81354	2.1025	5.91546	Amino acid and Its metabolites	Amino acid derivatives
Leu-Thr-Pro-Asp-Ala	3.14926	1.80959	5.69887	Amino acid and Its metabolites	Small Peptide
15(S)-Hydroxyeicosatrienoic acid	2.71393	2.04609	5.55293	FA	Oxidized lipids
beta-Alanyl-L-lysine	-2.92772	-1.76905	5.1793	Amino acid and Its metabolites	Amino acid derivatives
2-amino-9-[(2R,4S,5R)-4-hydroxy-5-(hydroxymethyl)oxolan-2-yl]-3H-purin-6-one	2.84273	1.79154	5.09287	Others	Others
Pro-Gln-Lys	3.2827	1.43511	4.71105	Amino acid and Its metabolites	Small Peptide
methyl 4-(6-(4-(methoxycarbonylamino)phenyl)-4-morpholino-1H-pyrazolo[3,4-d]pyrimidin-1-yl)piperidine-1-carboxylate	-2.20426	-2.06497	4.55173	Benzene and substituted derivatives	Benzene and substituted derivatives
Ala-Pro-Asp-Ala-Lys	3.06617	1.47623	4.52638	Amino acid and Its metabolites	Small Peptide
Folic acid	-2.79318	-1.58747	4.43409	Organic acid and Its derivatives	Organic acid and Its derivatives
Tyr-Pro-His	3.2787	1.34019	4.39408	Amino acid and Its metabolites	Small Peptide
Leu-Gly-Asp-Val-Ile	2.17006	1.94875	4.2289	Amino acid and Its metabolites	Small Peptide
Uridine-diphosphate-n-acetylgalactosamine	2.44543	1.6652	4.07214	Nucleotide and Its metabolites	Nucleotide and Its metabolites
Val-Lys-Tyr	2.52944	1.56613	3.96143	Amino acid and Its metabolites	Small Peptide
L-Histidine beta-naphthylamide	2.60002	1.4742	3.83295	Heterocyclic compounds	Indole and Its derivatives
1,2-Distearoyl-sn-glycero-3-phosphocholine	2.56714	1.43194	3.67599	GP	PC
3-[(4,5-dihydro-1H-imidazol-3-ium-2-ylmethyl)(4-methylphenyl)amino]phenolate	2.55384	1.42545	3.64037	Benzene and substituted derivatives	Benzene and substituted derivatives
1-Palmitoyl-2-oleoyl-sn-glycero-3-phosphocholine	1.70687	2.0428	3.48679	GP	PC
(7Z,10Z,13R,14E,16Z,19Z)-13-hydroxydocosapentaenoic acid	2.42864	1.43414	3.48302	FA	Oxidized lipids
(±)18-HEPE	2.17798	1.46002	3.17989	FA	Oxidized lipids
Sclareol	2.16286	1.46006	3.1579	Terpenoids	Ditepenoids
6-o-Phosphonohexopyranose	-1.76345	-1.78861	3.15414	Organic acid and Its derivatives	Organic acid and Its derivatives
Val-Leu-Leu-Ser-Cys	1.90585	1.59543	3.04065	Amino acid and Its metabolites	Small Peptide
Novobiocin	2.09606	1.42469	2.98624	Heterocyclic compounds	Heterocyclic compounds
Lys-Met-Val-Ser-Arg	1.46422	1.96556	2.87801	Amino acid and Its metabolites	Small Peptide
Indoleacetaldehyde	1.3658	2.05116	2.80149	Heterocyclic compounds	Indole and Its derivatives
Tetracosatetraenoic acid (24:4n-6)	1.60249	1.73628	2.78238	FA	FFA
N-omega-Hydroxy-L-arginine	1.97943	1.40487	2.78085	Amino acid and Its metabolites	Amino acid derivatives
Taurine	2.27505	1.22194	2.77997	Amino acid and Its metabolites	Amino acids
Arg-His-His	2.24195	1.20825	2.70884	Amino acid and Its metabolites	Small Peptide
2-(((R)-2,3-Dihydroxypropyl)phosphoryloxy)-N,N,N-trimethylethanaminium	1.9837	1.32322	2.62486	GP	PC
1-Hexadecanoyl-2-octadecanoyl-sn-glycero-3-phosphocholine	2.11416	1.22745	2.59504	GP	PC
Testosterone	1.95744	1.27813	2.50185	Hormones and hormone related compounds	Hormones and hormone related compounds
Rotenonic acid	1.92892	1.21855	2.3505	Organic acid and Its derivatives	Organic acid and Its derivatives
Mannose 6-phosphate	-1.87422	-1.25149	2.34557	Carbohydrates and Its metabolites	Phosphate sugars
Phe-Ile-Met	1.24712	1.68884	2.10619	Amino acid and Its metabolites	Small Peptide
Cytarabine	1.75886	1.17867	2.07311	Nucleotide and Its metabolites	Nucleotide and Its metabolites
1-Naphthylacetic acid	2.44856	0.823235	2.01574	Benzene and substituted derivatives	Benzene and substituted derivatives
8-Hdohe	1.8186	1.06357	1.93421	FA	Oxidized lipids
Val-Thr-Ala-Asp-Lys	1.27115	1.50704	1.91566	Amino acid and Its metabolites	Small Peptide
Ala-Phe-His-Lys	1.40002	1.22073	1.70906	Amino acid and Its metabolites	Small Peptide
gamma-Linolenic Acid	1.55196	1.07087	1.66195	FA	FFA
Xanthosine	1.91253	0.857171	1.63936	Nucleotide and Its metabolites	Nucleotide and Its metabolites
Ile-Pro-Asp	1.68568	0.962025	1.62166	Amino acid and Its metabolites	Small Peptide
(2S)-2-[2-[(5R,6R,7S,9S,11R,16R,18S,19S)-19-acetamido-6-[(3S)-3,4-dicarboxybutanoyl]oxy-11,16,18-trihydroxy-5,9-dimethylicosan-7-yl]oxy-2-oxoethyl]butanedioic acid	1.47499	1.09059	1.60861	Organic acid and Its derivatives	Organic acid and Its derivatives
Lys-Ala-Glu-Asp	1.54357	1.02808	1.58691	Amino acid and Its metabolites	Small Peptide
Creatinolfosfate	-1.06288	-1.44808	1.53913	Organic acid and Its derivatives	Phosphoric acids
Zinc bacteriochlorophyll a	1.5811	0.94079	1.48748	Heterocyclic compounds	Heterocyclic compounds
Aucubin	1.67074	0.888089	1.48377	Steroids	Steroid
Leu-Asp-Pro-Asp-Tyr	0.996151	1.46494	1.4593	Amino acid and Its metabolites	Small Peptide
13,16,19-Docosatrienoic acid	1.09345	1.32278	1.44639	FA	FFA
Ketanserin	1.72908	0.835977	1.44547	Heterocyclic compounds	Heterocyclic compounds
Succinic acid	0.802663	1.76507	1.41676	Organic acid and Its derivatives	Organic acid and Its derivatives
Glu-Phe-Thr	1.65511	0.833536	1.37959	Amino acid and Its metabolites	Small Peptide
Gallic acid	1.90831	0.708444	1.35193	Benzene and substituted derivatives	Benzene and substituted derivatives
Uric acid	1.36685	0.964413	1.31821	Organic acid and Its derivatives	Organic acid and Its derivatives
5-Aminoimidazole ribonucleotide	1.23057	1.05741	1.30122	Nucleotide and Its metabolites	Nucleotide and Its metabolites
N6-Succinyl Adenosine	1.53588	0.842492	1.29396	Nucleotide and Its metabolites	Nucleotide and Its metabolites
Leu-Ile-Ser-Glu	1.04829	1.14967	1.20519	Amino acid and Its metabolites	Small Peptide
Glu-Tyr	1.4587	0.795261	1.16005	Amino acid and Its metabolites	Small Peptide
Leu-Val-Leu-Gly-Phe	-1.04099	-1.10683	1.15221	Amino acid and Its metabolites	Small Peptide
5alpha-Ergosta-7,22-diene-3beta,5-diol	1.27541	0.899574	1.14733	Alcohol and amines	Alcohols
6-Thioinosine 5'-monophosphate	1.43418	0.799855	1.14714	Nucleotide and Its metabolites	Nucleotide and Its metabolites
N(alpha)-gamma-L-Glutamylhistamine	-1.45795	-0.762503	1.11169	Alcohol and amines	Amines
Citric acid	1.51055	0.724027	1.09368	Organic acid and Its derivatives	Organic acid and Its derivatives
Glu-His	-1.36205	-0.793827	1.08123	Amino acid and Its metabolites	Small Peptide
N-Acetylvanilalanine	1.36944	0.789413	1.08105	Organic acid and Its derivatives	Organic acid and Its derivatives
Myricetin 3-glucoside	1.3677	0.770757	1.05416	Flavonoids	Flavonoid
BayCysLT2	0.972004	1.07768	1.04751	Organic acid and Its derivatives	Organic acid and Its derivatives
Tyr-Trp-Ser	-0.89383	-1.13815	1.01731	Amino acid and Its metabolites	Small Peptide
1-Heptadecanoyl-sn-glycero-3-phosphocholine	1.38448	0.726371	1.00565	GP	PC
Gln-Leu-Glu-Lys	-1.10241	-0.910339	1.00357	Amino acid and Its metabolites	Small Peptide
4-Chloro-3-methylphenol	1.41913	0.689345	0.978273	Benzene and substituted derivatives	Phenolics
3',4'-Dimethoxy-2'-hydroxychalcone	-0.884702	-1.09341	0.967339	Aldehyde,Ketones,Esters	Ketones
Flavin adenine dinucleotide	1.20279	0.788291	0.948145	Nucleotide and Its metabolites	Nucleotide and Its metabolites
(2S,3S)-2-amino-3-phenylbutanoic acid	0.745771	1.26726	0.945088	Amino acid and Its metabolites	Amino acid derivatives
Furathiocarb	-0.629663	-1.49888	0.943788	Heterocyclic compounds	Heterocyclic compounds
L-Phenylalanine	1.28806	0.7247	0.93346	Amino acid and Its metabolites	Amino acids
4-Hydroxy-2',4',6'-trichlorobiphenyl	0.865406	1.04467	0.904064	Benzene and substituted derivatives	Benzene and substituted derivatives
Leu-Asn-Ile-Leu-Thr	-0.620768	-1.41941	0.881124	Amino acid and Its metabolites	Small Peptide
D-Erythrose	1.60759	0.543272	0.873357	Carbohydrates and Its metabolites	Sugars
FFA(20:1)	0.882376	0.970386	0.856246	FA	FFA
1-O-Palmitoyl-2-O-acetyl-sn-glycero-3-phosphorylcholine	1.10418	0.725535	0.801122	GP	PC
2-[[2-[[2-[(2-Amino-3-phenylpropanoyl)amino]acetyl]amino]-3-phenylpropanoyl]amino]acetic acid	-0.628399	-1.25644	0.789548	Amino acid and Its metabolites	Small Peptide
LPC(16:0/0:0)	1.14896	0.668312	0.767862	GP	LPC
Trp-Nap-OH	0.810636	0.942205	0.763785	Amino acid and Its metabolites	Small Peptide
Abu-Ser-OH	1.10591	0.682463	0.754745	Amino acid and Its metabolites	Amino acid derivatives
Glu-Asn-Gln-Glu	-1.32858	-0.562193	0.746917	Amino acid and Its metabolites	Small Peptide
Desthiobiotin	0.824031	0.879916	0.725078	Heterocyclic compounds	Heterocyclic compounds
(8S,9S,10S,13S,14S)-17-(2-hydroxyacetyl)-10,13-dimethyl-2,4,5,6,7,8,9,12,14,15,16,17-dodecahydro-1H-cyclopenta[a]phenanthrene-3,11-dione	-0.616745	-1.15689	0.713508	Aldehyde,Ketones,Esters	Ketones
21-Deoxycortisol	-0.682144	-1.04102	0.710128	Hormones and hormone related compounds	Hormones and hormone related compounds
FFA(18:2)	1.1223	0.629014	0.705939	FA	FFA
FFA(16:1)	1.1811	0.594359	0.702	FA	FFA
Dinaciclib	-0.557105	-1.25564	0.699524	Heterocyclic compounds	Heterocyclic compounds
Glutathione Reducedform	1.10633	0.612556	0.677687	Amino acid and Its metabolites	Small Peptide
PC(12:0/12:0)	0.951377	0.710791	0.67623	GP	PC
Guanine	0.88865	0.748935	0.665541	Heterocyclic compounds	Heterocyclic compounds
Leu-Met	-1.36371	-0.484695	0.660985	Amino acid and Its metabolites	Small Peptide
Milbemycin A3	-0.621792	-1.01054	0.628348	Heterocyclic compounds	Heterocyclic compounds
1-Stearoyl-2-oleoyl-sn-glycero-3-phosphocholine	1.02812	0.608039	0.625135	GP	PC
Methapyrilene	0.785392	0.779538	0.612243	Heterocyclic compounds	Heterocyclic compounds
5'-Deoxy-5'-(Methylthio) Adenosine	0.69626	0.875579	0.609631	Nucleotide and Its metabolites	Nucleotide and Its metabolites
5-Hydroxytryptophol	-1.22209	-0.498251	0.608907	Alkaloids	Plumerane
Manoalide	0.832016	0.71682	0.596406	Terpenoids	Ditepenoids
Guanosine	0.847442	0.687917	0.58297	Nucleotide and Its metabolites	Nucleotide and Its metabolites
H-Met-arg-phe-ala-OH	0.877679	0.650205	0.570672	Amino acid and Its metabolites	Small Peptide
Thymine	0.80422	0.703645	0.565885	Nucleotide and Its metabolites	Nucleotide and Its metabolites
Keto-Deoxy-Nonulonic acid	0.913556	0.615128	0.561954	Organic acid and Its derivatives	Organic acid and Its derivatives
Cyclic AMP	0.726939	0.764708	0.555896	Nucleotide and Its metabolites	Nucleotide and Its metabolites
Adenosine monophosphate	0.783776	0.70708	0.554192	Nucleotide and Its metabolites	Nucleotide and Its metabolites
Lysophosphatidic acid	-0.495422	-1.10154	0.545725	GP	LPA
Thr-Lys-Ser-Lys	-0.554913	-0.972682	0.539753	Amino acid and Its metabolites	Small Peptide
5,8,11-Eicosatrienoic acid	0.931746	0.576423	0.53708	FA	FFA
Melphalan	0.790199	0.673526	0.53222	Amino acid and Its metabolites	Amino acid derivatives
1,2-Dierucoyl-sn-glycero-3-phosphocholine	0.988738	0.535432	0.529402	GP	PC
Leu-Pro-Phe	0.806121	0.64146	0.517095	Amino acid and Its metabolites	Small Peptide
Trp-Gly-His	-0.540404	-0.948346	0.51249	Amino acid and Its metabolites	Small Peptide
Epoxideoxycorticosterone acetate	0.661965	0.765012	0.506411	Hormones and hormone related compounds	Hormones and hormone related compounds
Glycocyamine	0.884247	0.567248	0.501587	Amino acid and Its metabolites	Amino acids
Platelet activating factor	0.787877	0.631565	0.497596	GP	PC
Pindolol	-0.703473	-0.683647	0.480928	Heterocyclic compounds	Heterocyclic compounds
Cyasterone	-0.514364	-0.930695	0.478716	Aldehyde,Ketones,Esters	Ketones
9H-Fluoren-9-one, 1,9a-dihydro-1,9a-dihydroxy-, cis-(+)-	-0.568266	-0.821471	0.466814	Benzene and substituted derivatives	Benzene and substituted derivatives
Asn-Phe-Ala-Arg	-0.654235	-0.662636	0.433519	Amino acid and Its metabolites	Small Peptide
Melibiose	0.885102	0.481445	0.426128	Carbohydrates and Its metabolites	Sugars
Adrenoyl ethanolamide	-0.693376	-0.608364	0.421825	Alcohol and amines	Amines
Thr-His	-0.646471	-0.644035	0.41635	Amino acid and Its metabolites	Small Peptide
(1R,2R,5R,8R,9S,10R)-11-methyl-6-methylidene-16-oxo-15-oxapentacyclo[9.3.2.15,8.01,10.02,8]heptadecane-9-carboxylic acid	-0.495609	-0.813069	0.402964	Heterocyclic compounds	Heterocyclic compounds
Glutamine	0.965593	0.414037	0.399791	Amino acid and Its metabolites	Amino acids
Ac-Asp-Glu-Glu	-0.544226	-0.704946	0.38365	Organic acid and Its derivatives	Organic acid and Its derivatives
methyl (1R,2R,5R,8R,9S,10R,12S)-12-hydroxy-11-methyl-6-methylidene-16-oxo-15-oxapentacyclo[9.3.2.15,8.01,10.02,8]heptadecane-9-carboxylate	0.439099	0.86605	0.380282	Terpenoids	Ditepenoids
Phe-Thr-Arg-Lys	-0.45433	-0.834263	0.379031	Amino acid and Its metabolites	Small Peptide
5,7,3',4'-Tetrahydroxy-6,8-dimethoxyflavone	0.673629	0.559219	0.376706	Flavonoids	Flavonoid
Glutathione	0.769416	0.486061	0.373984	Amino acid and Its metabolites	Amino acid derivatives
lucidenic acid A	-0.405629	-0.891123	0.361465	Organic acid and Its derivatives	Organic acid and Its derivatives
LPC(0:0/22:4)	0.761181	0.466786	0.355309	GP	LPC
Asp-Ile-Glu	0.747637	0.469858	0.351283	Amino acid and Its metabolites	Small Peptide
Isostevioside	-0.401677	-0.833523	0.334807	Others	Others
(2-Hydroxy-2-oxo-1,2lambda5-oxaphospholan-5-yl)methyl (Z)-octadec-9-enoate	-0.500227	-0.664702	0.332502	FA	FFA
methyl (1R,12R,14S,15E)-12-[(1R,15S,17S,18S)-17-ethyl-3,13-diazapentacyclo[13.3.1.02,10.04,9.013,18]nonadeca-2(10),4(9),5,7-tetraen-6-yl]-15-ethylidene-17-methyl-10,17-diazatetracyclo[12.3.1.03,11.04,9]octadeca-3(11),4,6,8-tetraene-18-carboxylate	-0.423435	-0.768576	0.325442	Alkaloids	Alkaloids
Tetrahydroharman-3-carboxylic acid	-0.594184	-0.525964	0.312519	Alkaloids	Alkaloids
trans-Resveratrol 4'-O-glucuronide	0.588449	0.51295	0.301845	Heterocyclic compounds	Heterocyclic compounds
His-Ser-Asn	-0.373297	-0.785655	0.293283	Amino acid and Its metabolites	Small Peptide
Panasenoside	-0.433438	-0.673895	0.292091	Flavonoids	Flavonols
Cytidine-5'-monophosphate	-0.931099	-0.311415	0.289958	Nucleotide and Its metabolites	Nucleotide and Its metabolites
Lys-Val-Thr	-0.698976	-0.410517	0.286941	Amino acid and Its metabolites	Small Peptide
Okadaic acid	-0.474786	-0.601649	0.285655	Organic acid and Its derivatives	Organic acid and Its derivatives
16-Feruloyloxypalmitic acid	-0.430736	-0.661757	0.285043	Organic acid and Its derivatives	Organic acid and Its derivatives
L-Carnitine	-0.661192	-0.429385	0.283906	Amino acid and Its metabolites	Amino acids
Tartaric acid	0.676628	0.405444	0.274334	Organic acid and Its derivatives	Organic acid and Its derivatives
Asn-Val-Phe-Lys	-0.350765	-0.767368	0.269165	Amino acid and Its metabolites	Small Peptide
Trp-Val-Arg	0.34543	0.777007	0.268401	Amino acid and Its metabolites	Small Peptide
LPC(20:2/0:0)	0.444752	0.601787	0.267646	GP	LPC
Tyr-His-Phe-Lys	0.476501	0.554425	0.264184	Amino acid and Its metabolites	Small Peptide
PE(22:6(4Z,7Z,10Z,13Z,16Z,19Z)/18:1(11Z))	-0.489604	-0.530661	0.259814	GP	PE
[6]-Gingerdiol 3,5-diacetate	-0.43911	-0.590528	0.259307	Aldehyde,Ketones,Esters	Esters
Val-Arg-Ala-Asp-Leu	-0.397378	-0.640622	0.254569	Amino acid and Its metabolites	Small Peptide
Val-Trp-Val	0.351844	0.708478	0.249274	Amino acid and Its metabolites	Small Peptide
1,2-Dihydroxyfluorene	-0.359731	-0.690489	0.248391	Benzene and substituted derivatives	Benzene and substituted derivatives
Nordihydroguaiaretic acid	-0.371573	-0.657408	0.244275	Benzene and substituted derivatives	Benzene and substituted derivatives
25-Hydroxyvitamin D2	0.346345	0.704702	0.24407	CoEnzyme and vitamins	CoEnzyme and vitamins
N7-Methylguanosine	0.546201	0.446838	0.244063	Nucleotide and Its metabolites	Nucleotide and Its metabolites
δ-Valerolactam	0.425815	0.559148	0.238094	Alcohol and amines	Amines
cyclic ADP-ribose	0.378259	0.622225	0.235362	Carbohydrates and Its metabolites	Sugars
Alprenolol	-0.429071	-0.542369	0.232715	Benzene and substituted derivatives	Phenolics
His-Gln-Val-Lys	0.507074	0.45848	0.232483	Amino acid and Its metabolites	Small Peptide
(3S,3'S)-5,5',6,6'-Tetrahydro-5,6:5',6'-bisepoxy-beta,beta-carotene-3,3'-diol	-0.381003	-0.597887	0.227797	Alcohol and amines	Alcohols
Angolensin	-0.385612	-0.580158	0.223716	Aldehyde,Ketones,Esters	Ketones
Arg-Ala-Tyr-Lys	-0.389778	-0.573405	0.2235	Amino acid and Its metabolites	Small Peptide
Tris(2-butoxyethyl) phosphate	0.410215	0.538428	0.220871	Aldehyde,Ketones,Esters	Esters
Albanol B	0.623923	0.341465	0.213048	Flavonoids	Flavonoid
Arginylasparagine	-0.465344	-0.450377	0.20958	Amino acid and Its metabolites	Small Peptide
Thr-Glu-Arg-Glu	0.370863	0.564744	0.209442	Amino acid and Its metabolites	Small Peptide
Goshonoside F6	0.412341	0.503912	0.207784	Benzene and substituted derivatives	Benzene and substituted derivatives
MG(0:0/18:2(9Z,12Z)/0:0)	-0.371611	-0.55311	0.205542	GL	MG
Gly-Arg-Ala	-0.468395	-0.432081	0.202385	Amino acid and Its metabolites	Small Peptide
9,11-methane-epoxy Prostaglandin F1alpha	-0.372418	-0.541091	0.201512	Hormones and hormone related compounds	Hormones and hormone related compounds
Phenol, 4,4'-(1,1-dimethyl-3-methylene-1,3-propanediyl)bis-	-0.527672	-0.373157	0.196904	Heterocyclic compounds	Heterocyclic compounds
5-[4-Phenyl-5-(trifluoromethyl)-2-thienyl]-3-[3-(trifluoromethyl)phenyl]-1,2,4-oxadiazole	-0.49241	-0.396634	0.195307	Heterocyclic compounds	Heterocyclic compounds
1-Methylguanosine	0.53112	0.367286	0.195073	Nucleotide and Its metabolites	Nucleotide and Its metabolites
Knipholone	-0.362008	-0.537882	0.194718	Benzene and substituted derivatives	Benzene and substituted derivatives
Chlormadinone acetate	-0.30143	-0.642277	0.193601	Aldehyde,Ketones,Esters	Esters
Hyperoside	-0.356945	-0.538039	0.19205	Flavonoids	Flavonoid
Tert-butyl 2-(5-chloro-2,2'-dioxospiro[indole-3,3'-pyrrolidine]-1-yl)acetate	-0.425963	-0.440264	0.187536	Heterocyclic compounds	Indole and Its derivatives
Lys-Asp-Trp	-0.26098	-0.706002	0.184253	Amino acid and Its metabolites	Small Peptide
D-Malic acid	0.530379	0.343957	0.182428	Organic acid and Its derivatives	Organic acid and Its derivatives
2-Phosphoglyceric acid	-0.756249	-0.239577	0.18118	Organic acid and Its derivatives	Organic acid and Its derivatives
15-Keto Travoprost	-0.340197	-0.527537	0.179467	Hormones and hormone related compounds	Hormones and hormone related compounds
Asp-Tyr	-0.468671	-0.379438	0.177831	Amino acid and Its metabolites	Small Peptide
Thr-Gln-Leu-Lys	-0.306237	-0.577486	0.176848	Amino acid and Its metabolites	Small Peptide
Leu-Ile-Ile	-0.347123	-0.504401	0.175089	Amino acid and Its metabolites	Small Peptide
N-Acetylglucosamine-1-phosphate	0.552703	0.316038	0.174675	Carbohydrates and Its metabolites	Phosphate sugars
N-octanoylsphingosine 1-phosphate	-0.345318	-0.504731	0.174293	SL	Cer
Palmitoylethanolamide	-0.431997	-0.393162	0.169845	FA	Others
2-azaniumylethyl (2R)-2-[(9Z)-octadec-9-enoyloxy]-3-(stearoyloxy)propyl phosphate	0.348181	0.487345	0.169684	GP	PE
Gly-Lys-Lys-Gln-Leu	0.309227	0.541147	0.167337	Amino acid and Its metabolites	Small Peptide
3,4,5-Trimethoxycinnamic acid	-0.380899	-0.427252	0.16274	Organic acid and Its derivatives	Organic acid and Its derivatives
Ala-His-Leu-Asp	-0.300463	-0.541252	0.162626	Amino acid and Its metabolites	Small Peptide
Citicoline	-0.410993	-0.394079	0.161964	Nucleotide and Its metabolites	Nucleotide and Its metabolites
1,7,13-Trihydroxy-5,6,11,12,17,18-trinaphthylenehexone	-0.341378	-0.474198	0.161881	Benzene and substituted derivatives	Benzene and substituted derivatives
Mevalonate 5-phosphate	-0.700644	-0.230655	0.161607	Organic acid and Its derivatives	Phosphoric acids
Disulfiram	-0.648852	-0.247844	0.160814	Others	Others
Arg-Ile-Val	-0.378447	-0.42432	0.160582	Amino acid and Its metabolites	Small Peptide
Traumatic acid	0.447689	0.35716	0.159897	FA	FFA
Ala-Ala-Arg	-0.362217	-0.429061	0.155413	Amino acid and Its metabolites	Small Peptide
Cortisone	-0.270218	-0.571236	0.154358	Hormones and hormone related compounds	Hormones and hormone related compounds
D-Sorbitol-6-phosphate	0.488593	0.313769	0.153305	Carbohydrates and Its metabolites	Phosphate sugars
Glyceryl monostearate	-0.342264	-0.447071	0.153016	GL	MG
Lys-Met-His	0.300586	0.505786	0.152032	Amino acid and Its metabolites	Small Peptide
Strychnine	-0.340977	-0.442365	0.150836	Alkaloids	Alkaloids
Lys-Phe-Asn-Lys	0.274946	0.548597	0.150834	Amino acid and Its metabolites	Small Peptide
(2R)-2-amino-3-hydrosulfonylpropanoic acid	-0.578484	-0.260049	0.150434	Others	Others
Moclobemide	0.505582	0.296813	0.150063	Benzene and substituted derivatives	Benzene and substituted derivatives
(Z,4Z)-2-hydroxy-4-(2-oxoindan-1-ylidene)but-2-enoic acid	-0.401111	-0.370601	0.148652	Benzene and substituted derivatives	Benzene and substituted derivatives
N-[(3S)-Tetrahydro-2-oxo-3-furanyl]hexadecanamide	-0.259989	-0.571554	0.148598	Amino acid and Its metabolites	Amino acid derivatives
Tetrahydrogeranylgeranyl diphosphate	0.344695	0.425207	0.146567	Terpenoids	Terpenoids
2-Oxonioacetate	-0.340483	-0.429305	0.146171	Aldehyde,Ketones,Esters	Esters
Mefenorex	-0.423692	-0.342756	0.145223	Benzene and substituted derivatives	Benzene and substituted derivatives
8-iso Prostaglandin F2d4	-0.32085	-0.449121	0.1441	Hormones and hormone related compounds	Hormones and hormone related compounds
2-Ethylhexyl diphenyl phosphate	-0.35805	-0.394792	0.141355	Aldehyde,Ketones,Esters	Esters
Val-Leu-Lys-Val-Leu	0.28279	0.494236	0.139765	Amino acid and Its metabolites	Small Peptide
9(10)-EpOME	-0.33539	-0.415995	0.139521	FA	Oxidized lipids
(6aR,10aR)-1-methoxy-6,6,9-trimethyl-3-(2-methyloctan-2-yl)-6a,7,10,10a-tetrahydrobenzo[c]chromene	0.244296	0.56934	0.139088	Benzene and substituted derivatives	Benzene and substituted derivatives
Tyr-Asn-Gln-Asp	0.351598	0.392249	0.137914	Amino acid and Its metabolites	Small Peptide
Phe-Leu-Gln-Lys	-0.301857	-0.455068	0.137366	Amino acid and Its metabolites	Small Peptide
Dimethyl thioselenide	-0.268644	-0.503665	0.135306	Others	Others
L-3-Phenyllactic acid	0.222554	0.577411	0.128505	Organic acid and Its derivatives	Organic acid and Its derivatives
Dipyridamole	-0.300016	-0.4256	0.127687	Heterocyclic compounds	Heterocyclic compounds
Abietatriene	-0.292766	-0.434164	0.127109	Others	Hydrocarbon derivatives
Diaveridine	-0.261696	-0.464955	0.121677	Benzene and substituted derivatives	Benzene and substituted derivatives
1,2-di-[(11Z)-octadecenoyl]-sn-glycero-3-phosphocholine	0.314637	0.382509	0.120351	GP	PC
Hemibrevetoxin B	-0.387601	-0.306206	0.118686	Heterocyclic compounds	Heterocyclic compounds
N2,N2-Dimethylguanosine	0.346766	0.340074	0.117926	Nucleotide and Its metabolites	Nucleotide and Its metabolites
4,4'-Diapolycopenedial	-0.323402	-0.363937	0.117698	Aldehyde,Ketones,Esters	Aldehydes
PC(O-16:0/O-2:0)	0.213908	0.542605	0.116067	GP	LPC
DG(22:6(4Z,7Z,10Z,13Z,16Z,19Z)/18:1(9Z)/0:0)	0.293898	0.385893	0.113413	GL	DG
Glycocholic acid	-0.306022	-0.367837	0.112566	Bile acids	Bile acids
Phe-Cys-Leu	0.412616	0.269744	0.1113	Amino acid and Its metabolites	Small Peptide
DMABA-d10 NHS ester	-0.331474	-0.328428	0.108865	Aldehyde,Ketones,Esters	Esters
N-Oleoyldopamine	-0.325202	-0.331171	0.107697	Benzene and substituted derivatives	Phenolics
Hydroxyurea	0.491544	0.218019	0.107166	Alcohol and amines	Amines
Creatine	-0.527857	-0.202693	0.106993	Organic acid and Its derivatives	Organic acid and Its derivatives
2,3',5-Trichlorobiphenyl	-0.300718	-0.351455	0.105689	Benzene and substituted derivatives	Benzene and substituted derivatives
Ser-Val-Arg	0.251225	0.416329	0.104592	Amino acid and Its metabolites	Small Peptide
12,13-DiHOME	0.162994	0.635539	0.103589	FA	Oxidized lipids
(1R,2R,3S,4S,5R,9S,10S,13S,14S)-2,3,13,14-tetrahydroxy-5,9-dimethyl-14-[[(2R,3R,4S,5S,6R)-3,4,5-trihydroxy-6-(hydroxymethyl)oxan-2-yl]oxymethyl]tetracyclo[11.2.1.01,10.04,9]hexadecane-5-carboxylic acid	-0.318364	-0.316816	0.100863	Others	Others
alpha-Muricholic acid	-0.249151	-0.398616	0.0993157	Organic acid and Its derivatives	Organic acid and Its derivatives
Thiabendazole	-0.44764	-0.219641	0.09832	Benzene and substituted derivatives	Benzene and substituted derivatives
N8-Acetylspermidine	-0.276998	-0.351511	0.0973679	Amino acid and Its metabolites	Amino acid derivatives
6beta,7beta-Dihydroxykaurenoic acid	-0.357978	-0.271595	0.097225	Organic acid and Its derivatives	Organic acid and Its derivatives
Trp-Ser-Phe	-0.25426	-0.381564	0.0970163	Amino acid and Its metabolites	Small Peptide
Acetophenone	-0.350654	-0.276295	0.0968842	Aldehyde,Ketones,Esters	Ketones
Abscisic alcohol	-0.302783	-0.318148	0.0963296	Aldehyde,Ketones,Esters	Ketones
2,3',4,5'-Tetramethoxystilbene	-0.25647	-0.356269	0.0913723	Benzene and substituted derivatives	Benzene and substituted derivatives
10-epi-gamma-Eudesmol	0.264916	0.344752	0.0913303	Alcohol and amines	Alcohols
2,5,8,11-Tetraoxatridecan-13-ol	-0.250645	-0.361858	0.090698	Alcohol and amines	Alcohols
(1S,9S)-4-methoxy-17-methyl-17-azatetracyclo[7.5.3.01,10.02,7]heptadeca-2(7),3,5-triene	-0.344719	-0.262565	0.0905112	Alkaloids	Isoquinoline alkaloids
alpha-Pyrrolidinopropiophenone	-0.245049	-0.365842	0.0896492	Aldehyde,Ketones,Esters	Ketones
2-Hydroxy-3-(4-methoxyphenyl)propanoic acid	-0.30083	-0.295074	0.0887671	Organic acid and Its derivatives	Organic acid and Its derivatives
Spaglumic acid	-0.298822	-0.296866	0.0887101	Amino acid and Its metabolites	Amino acid derivatives
Ethyl 3,4,5-trimethoxybenzoate	-0.31821	-0.278687	0.088681	Benzene and substituted derivatives	Benzene and substituted derivatives
Sorbitan, monohexadecanoate	-0.246578	-0.35949	0.0886426	FA	Others
FFA(17:0)	0.333622	0.264518	0.0882491	FA	FFA
Ile-Arg-Val	-0.238403	-0.370089	0.0882302	Amino acid and Its metabolites	Small Peptide
Tyr-Ile-Lys-Lys	-0.217836	-0.397037	0.0864891	Amino acid and Its metabolites	Small Peptide
Arg-Leu-Glu	-0.210745	-0.408467	0.0860824	Amino acid and Its metabolites	Small Peptide
Thr-Tyr-Arg-Lys	-0.346126	-0.247772	0.0857604	Amino acid and Its metabolites	Small Peptide
Avenestergenin B2	-0.288506	-0.291337	0.0840524	Benzene and substituted derivatives	Benzene and substituted derivatives
2,6-Dihydroxypseudooxynicotine	0.259639	0.320069	0.0831024	Aldehyde,Ketones,Esters	Ketones
Ile-Thr-His-Asp	-0.239391	-0.333889	0.0799299	Amino acid and Its metabolites	Small Peptide
Lys-Asp-Pro-Ala-Asp	-0.223376	-0.352365	0.0787099	Amino acid and Its metabolites	Small Peptide
Arg-Ile-Ser	-0.246934	-0.318459	0.0786381	Amino acid and Its metabolites	Small Peptide
Benzyl butyl phthalate	0.242997	0.321326	0.0780814	Benzene and substituted derivatives	Benzene and substituted derivatives
Juvenile hormone I acid	-0.362015	-0.213613	0.0773312	Hormones and hormone related compounds	Hormones and hormone related compounds
Phe-Phe-Gln	-0.212207	-0.359299	0.0762458	Amino acid and Its metabolites	Small Peptide
Podofilox	-0.25428	-0.295985	0.0752632	Heterocyclic compounds	Heterocyclic compounds
Ile-Val-Lys-Arg-Lys	-0.23357	-0.319738	0.0746814	Amino acid and Its metabolites	Small Peptide
Gly-Val-Arg	-0.226326	-0.326488	0.0738929	Amino acid and Its metabolites	Small Peptide
5-(Tetradecyloxy)-2-furoic acid	-0.252823	-0.28493	0.0720368	Organic acid and Its derivatives	Organic acid and Its derivatives
Adouetine X	0.25533	0.277734	0.0709139	Amino acid and Its metabolites	Amino acid derivatives
Prostaglandin E1-d4	-0.218288	-0.321587	0.0701984	Hormones and hormone related compounds	Hormones and hormone related compounds
cThz*-P	-0.180596	-0.382391	0.0690584	Aldehyde,Ketones,Esters	Esters
Psilocin	-0.246072	-0.277498	0.0682847	Heterocyclic compounds	Heterocyclic compounds
Aloin	-0.272479	-0.248851	0.0678066	Benzene and substituted derivatives	Benzene and substituted derivatives
Lauroyl-coa	-0.525649	-0.1288	0.0677037	CoEnzyme and vitamins	CoEnzyme and vitamins
brefeldin A	-0.212964	-0.314175	0.0669079	Heterocyclic compounds	Heterocyclic compounds
Leu-Leu-Trp	-0.22975	-0.287894	0.0661436	Amino acid and Its metabolites	Small Peptide
Pyridaben	-0.224394	-0.291577	0.0654282	Benzene and substituted derivatives	Benzene and substituted derivatives
Phe4Cl-TyrMe-OH	-0.274355	-0.237861	0.0652584	Amino acid and Its metabolites	Small Peptide
Naringenin	-0.200062	-0.321349	0.0642897	Flavonoids	Flavonoid
Auraptenol	-0.191887	-0.331678	0.0636448	Heterocyclic compounds	Heterocyclic compounds
Stearic acid	-0.224516	-0.282473	0.0634197	FA	FFA
Juvenile hormone II	-0.21345	-0.295608	0.0630976	Hormones and hormone related compounds	Hormones and hormone related compounds
5S,8R-DiHODE	-0.219474	-0.279742	0.0613963	FA	FFA
Lactitol	-0.220184	-0.278025	0.0612168	Carbohydrates and Its metabolites	Sugars
Lys-Tyr-Thr-Arg	0.231301	0.264505	0.0611802	Amino acid and Its metabolites	Small Peptide
R-4-benzyl-3-((R)-3-hydroxy-2,2-dimethyloctanoyl)-5,5-dimethyloxazolidin-2-one	-0.23284	-0.262669	0.0611599	Benzene and substituted derivatives	Benzene and substituted derivatives
Crotonic acid	-0.273585	-0.223401	0.0611192	Organic acid and Its derivatives	Organic acid and Its derivatives
Arg-Phe-Met	0.190501	0.302968	0.0577159	Amino acid and Its metabolites	Small Peptide
3-Hydroxysintaxanthin	-0.176524	-0.32598	0.0575435	Aldehyde,Ketones,Esters	Ketones
11beta-Hydroxyandrostenedione	-0.22221	-0.257423	0.0572018	Hormones and hormone related compounds	Hormones and hormone related compounds
Asn-His-Lys-Asp	0.194966	0.292871	0.0570999	Amino acid and Its metabolites	Small Peptide
Ziprasidone	-0.231625	-0.24627	0.0570424	Aldehyde,Ketones,Esters	Ketones
Fludrocortisone acetate	-0.197824	-0.28626	0.0566291	Aldehyde,Ketones,Esters	Esters
Capsidiol	0.228626	0.247556	0.0565978	Alcohol and amines	Alcohols
Pirimicarb	0.16099	0.349633	0.0562875	Heterocyclic compounds	Heterocyclic compounds
2-dehydro-3-deoxy-D-glucaric acid	-0.287126	-0.19545	0.0561187	Organic acid and Its derivatives	Organic acid and Its derivatives
Paspalin	0.18958	0.292658	0.0554822	Hormones and hormone related compounds	Hormones and hormone related compounds
4'-Chloro-5-methoxyvalerophenone (E)-O-(2-aminoethyl)oxime fumarate	-0.207611	-0.264029	0.0548153	Benzene and substituted derivatives	Benzene and substituted derivatives
(-)-erythro-Anethole glycol 2-glucoside	-0.202208	-0.269275	0.0544497	Benzene and substituted derivatives	Benzene and substituted derivatives
Terretonin	-0.163236	-0.331458	0.0541059	Alcohol and amines	Alcohols
Camylofin	-0.184814	-0.291133	0.0538054	Others	Medicine
Simvastatin	-0.170255	-0.315862	0.0537772	Aldehyde,Ketones,Esters	Esters
His-Ala-Val-Asp	-0.20099	-0.263317	0.0529241	Amino acid and Its metabolites	Small Peptide
gamma-Glutamylglutamate	-0.174207	-0.299235	0.0521289	Amino acid and Its metabolites	Small Peptide
(2E,4E)-6-(2-aminophenyl)-2-hydroxy-6-oxohexa-2,4-dienoic acid	-0.204175	-0.254496	0.0519616	Aldehyde,Ketones,Esters	Esters
1-Oleoyl-2-acetyl-sn-glycerol	-0.257561	-0.199128	0.0512877	GL	DG
Arg-Pro-Thr	-0.171531	-0.296371	0.0508367	Amino acid and Its metabolites	Small Peptide
Dihydrophaseic acid	-0.195377	-0.258227	0.0504517	Organic acid and Its derivatives	Organic acid and Its derivatives
Tomelukast	-0.207697	-0.24192	0.0502462	Heterocyclic compounds	Heterocyclic compounds
Artemisinic acid	-0.189179	-0.252483	0.0477645	Organic acid and Its derivatives	Organic acid and Its derivatives
20-Hydroxyecdysone	-0.161643	-0.29239	0.0472626	Steroids	Steroid
Podocarpa-8,11,13-trien-16-oic acid, 12-hydroxy-	-0.194628	-0.242393	0.0471765	Terpenoids	Ditepenoids
7-O-Methylluteolin	-0.191166	-0.244621	0.0467632	Flavonoids	Flavonoid
Thr-Thr-Asn	-0.162796	-0.286953	0.0467148	Amino acid and Its metabolites	Small Peptide
(9Z)-N-[2-(5-hydroxy-1H-indol-3-yl)ethyl]octadec-9-enamide	-0.184872	-0.250629	0.0463344	Tryptamines,Cholines,Pigments	Tryptamines
Mycolactone	-0.200493	-0.224186	0.0449477	Aldehyde,Ketones,Esters	Ketones
Hydroxyatrazine	0.199301	0.223642	0.0445721	Heterocyclic compounds	Heterocyclic compounds
His-Pro-Asn	-0.214045	-0.205534	0.0439937	Amino acid and Its metabolites	Small Peptide
Testolic acid	-0.203334	-0.20937	0.0425722	Hormones and hormone related compounds	Hormones and hormone related compounds
Neochlorogenic acid	-0.235798	-0.170693	0.0402491	Organic acid and Its derivatives	Organic acid and Its derivatives
Enalapril	-0.153013	-0.260349	0.0398367	Benzene and substituted derivatives	Benzene and substituted derivatives
Kalkitoxin thioamide alcohol	-0.160852	-0.246895	0.0397136	Amino acid and Its metabolites	Small Peptide
7-Methoxyflavone	-0.16458	-0.226942	0.0373501	Flavonoids	Flavonoid
Arg-Thr-Ile	-0.178311	-0.209146	0.037293	Amino acid and Its metabolites	Small Peptide
Isopropyl dodecylfluorophosphonate	-0.149042	-0.241781	0.0360354	Aldehyde,Ketones,Esters	Esters
Alternariol	0.168904	0.211477	0.0357193	Others	Others
17-Hydroxyandrost-4-en-3-one	-0.178435	-0.199762	0.0356444	Aldehyde,Ketones,Esters	Ketones
4,4'-Diapolycopene	-0.213087	-0.166677	0.0355167	Others	Hydrocarbon derivatives
Tyr-Arg-Leu-Ile-Val	-0.159716	-0.219235	0.0350153	Amino acid and Its metabolites	Small Peptide
Asiatic acid	-0.155355	-0.219207	0.0340549	Organic acid and Its derivatives	Organic acid and Its derivatives
Ecgonine methyl ester	-0.142117	-0.23499	0.0333961	Alkaloids	Tropan alkaloids
Leu-Glu-Phe-Glu	-0.141354	-0.231907	0.032781	Amino acid and Its metabolites	Small Peptide
Asp-Arg-His	-0.131682	-0.24608	0.0324043	Amino acid and Its metabolites	Small Peptide
13,14-dihydro-15-keto-tetranor Prostaglandin F1beta	-0.159216	-0.201637	0.0321039	Hormones and hormone related compounds	Hormones and hormone related compounds
Sphingosine 1-phosphate	-0.205507	-0.150069	0.0308402	SL	SM
Lys-Ile-Val-Lys	-0.153143	-0.199474	0.0305481	Amino acid and Its metabolites	Small Peptide
Hecogenin	-0.159286	-0.188212	0.0299796	Heterocyclic compounds	Heterocyclic compounds
Asn-Gly-Pro-Val-Glu	-0.18661	-0.159043	0.0296791	Amino acid and Its metabolites	Small Peptide
Lauryl glucoside	-0.144385	-0.204847	0.0295768	Carbohydrates and Its metabolites	Carbohydrates and Its metabolites
(1-(4-Cyanobutyl)-3-(naphthalen-1-oyl)indole)	-0.146954	-0.189314	0.0278204	Heterocyclic compounds	Indole and Its derivatives
(R,E)-S-2-acetamido-13-(methylamino)-13-oxotridec-3-enyl ethanethioate	-0.14169	-0.194532	0.0275634	Others	Others
Nifenazone	-0.126226	-0.208458	0.0263127	Aldehyde,Ketones,Esters	Ketones
Glabrone	-0.141796	-0.177857	0.0252194	Flavonoids	Isoflavones
Fusicocca-1,10(14)-diene-8beta,16-diol	-0.139419	-0.175931	0.0245281	Alcohol and amines	Alcohols
Dodecanal dimethyl acetal	0.193025	0.121051	0.023366	Aldehyde,Ketones,Esters	Aldehydes
Nb-Palmitoyltryptamine	0.148414	0.150501	0.0223365	Tryptamines,Cholines,Pigments	Tryptamines
Pro-Cys-His	-0.146695	-0.150913	0.0221381	Amino acid and Its metabolites	Small Peptide
Gallopamil	-0.130102	-0.165836	0.0215756	Benzene and substituted derivatives	Benzene and substituted derivatives
Cuscohygrine	-0.120821	-0.166767	0.020149	Alkaloids	Alkaloids
Valeraldehyde dibutyl acetal	0.158054	0.119249	0.0188477	Aldehyde,Ketones,Esters	Aldehydes
N-Methylisoleucine	0.112542	0.134221	0.0151055	Amino acid and Its metabolites	Amino acid derivatives
Arg-Phe-Thr	-0.0860702	-0.173377	0.0149226	Amino acid and Its metabolites	Small Peptide
4-Sulfobenzoic acid	-0.108353	-0.129605	0.014043	Benzene and substituted derivatives	Benzene and substituted derivatives
Acetic acid, (((2Z)-4-((1R,2R,3R,5R)-5-chloro-2-((3R)-3-cyclohexyl-3-hydroxypropyl)-3-hydroxycyclopentyl)-2-butenyl)oxy)-, 1-methylethyl ester	-0.105413	-0.128913	0.0135891	Organic acid and Its derivatives	Organic acid and Its derivatives
Isoguvacine	0.109559	0.12337	0.0135164	Benzene and substituted derivatives	Phenolics
Dichlorphenamide	-0.103022	-0.126428	0.0130249	Benzene and substituted derivatives	Benzene and substituted derivatives
1,1-Dimethoxynonane	0.110636	0.108681	0.0120241	Others	Hydrocarbon derivatives

## Sheet: Unique WB vs. SM
Compounds	WB vs. N Log2FC	abs (WB vs. N Log2FC)	Class I	Class II
Lys-Thr-Glu	3.77517	3.77517	Amino acid and Its metabolites	Small Peptide
Lys-Thr-His	3.65652	3.65652	Amino acid and Its metabolites	Small Peptide
15-Hydroxy-5,8,11,13-eicosatetraenoic acid	3.23672	3.23672	FA	Oxidized lipids
D-myo-Inositol-1,3,4,5,6-pentaphosphate	3.10187	3.10187	Organic acid and Its derivatives	Organic acid and Its derivatives
13-HOTE	2.87291	2.87291	FA	Oxidized lipids
N-Acetylserotonin	2.8652	2.8652	Tryptamines,Cholines,Pigments	Tryptamines
Phe-Lys-Tyr	2.85522	2.85522	Amino acid and Its metabolites	Small Peptide
Pro-Ile-Thr	2.82469	2.82469	Amino acid and Its metabolites	Small Peptide
Phe-Val-Ser	2.75466	2.75466	Amino acid and Its metabolites	Small Peptide
3,5-Pyridinedicarboxylic acid, 1,4-dihydro-2,4,6-trimethyl-, diethyl ester	2.74283	2.74283	Aldehyde,Ketones,Esters	Esters
Val-Leu-Asp-Phe-Glu	2.74112	2.74112	Amino acid and Its metabolites	Small Peptide
Tyr-Leu-Ala-Lys	2.71436	2.71436	Amino acid and Its metabolites	Small Peptide
Arachidonoyl LPA	2.70767	2.70767	GP	LPA
N-tridecanoyl-L-Homserine lactone	2.68284	2.68284	Aldehyde,Ketones,Esters	Esters
Leu-Phe-Ala-Glu	2.67141	2.67141	Amino acid and Its metabolites	Small Peptide
Val-Met-Met-Val-Arg	2.65568	2.65568	Amino acid and Its metabolites	Small Peptide
Sulprostone	2.64555	2.64555	FA	Oxidized lipids
Phe-Ile-His-Arg	2.60433	2.60433	Amino acid and Its metabolites	Small Peptide
(2RS)-Lotaustralin	-2.58656	2.58656	Others	Medicine
Leu-Gln-Tyr-Lys-Asn	2.57532	2.57532	Amino acid and Its metabolites	Small Peptide
His-Phe-Tyr-Asp	-2.51446	2.51446	Amino acid and Its metabolites	Small Peptide
Tyr-Thr-Ala-Glu	2.51116	2.51116	Amino acid and Its metabolites	Small Peptide
Thr-Lys-Met	2.48737	2.48737	Amino acid and Its metabolites	Small Peptide
Pro-Ile-Trp	2.48079	2.48079	Amino acid and Its metabolites	Small Peptide
Lys-Tyr-Tyr-Arg-Val	2.47313	2.47313	Amino acid and Its metabolites	Small Peptide
Thr-Glu-Leu-Lys	2.44269	2.44269	Amino acid and Its metabolites	Small Peptide
Glu-Phe-Pro-Leu-Ser	2.43731	2.43731	Amino acid and Its metabolites	Small Peptide
Arg-Val-Asn-His-Val	2.41386	2.41386	Amino acid and Its metabolites	Small Peptide
(1aR,7aS,10aS,10bS)-1a,5-dimethyl-8-methylidene-2,3,6,7,7a,8,10a,10b-octahydrooxireno[9,10]cyclodeca[1,2-b]furan-9(1aH)-one	2.37216	2.37216	Terpenoids	Sesquiterpenoids
Valylcysteine	-2.3664	2.3664	Amino acid and Its metabolites	Small Peptide
Rupatadine	2.36376	2.36376	Heterocyclic compounds	Heterocyclic compounds
Arg-Cys-Gly	2.36224	2.36224	Amino acid and Its metabolites	Small Peptide
Arg-Leu-Asn-Asp-Phe	2.32216	2.32216	Amino acid and Its metabolites	Small Peptide
Val-Tyr-His-Lys	2.28911	2.28911	Amino acid and Its metabolites	Small Peptide
Leu-Pro-Tyr	2.28572	2.28572	Amino acid and Its metabolites	Small Peptide
Lys-Asn-Leu-Tyr-Thr	2.27914	2.27914	Amino acid and Its metabolites	Small Peptide
Mepiprazole	2.2618	2.2618	Heterocyclic compounds	Heterocyclic compounds
Neoxanthin	-2.25625	2.25625	Others	Others
Clopidogrel	-2.24545	2.24545	Organic acid and Its derivatives	Phosphoric acids
NCGC00386087-01_C43H60N2O12_(2S)-N-[(2E,4E,6S,7R)-7-{(3S,4R)-3,4-Dihydroxy-5-[(1E,3E,5E)-7-(4-hydroxy-2-oxo-1,2-dihydro-3-pyridinyl)-6-methyl-7-oxo-1,3,5-heptatrien-1-yl]tetrahydro-2-furanyl}-6-methoxy-5-methyl-2,4-octadien-1-yl]-2-{(2R,3R,4R,6S)-2,3,4-trihydroxy-5,5-dimethyl-6-[(1E,3E)-1,3-pentadien-1-yl]tetrahydro-2H-pyran-2-yl}butanamide	2.23351	2.23351	Heterocyclic compounds	Heterocyclic compounds
Phe-Pro-Ala	2.22605	2.22605	Amino acid and Its metabolites	Small Peptide
Ala-Pro-Gln	2.21327	2.21327	Amino acid and Its metabolites	Small Peptide
JWH-210 4-Hydroxypentyl (100 microg/mL in Methanol)	2.17183	2.17183	Aldehyde,Ketones,Esters	Ketones
Phe-Thr-Asn-Lys	2.1601	2.1601	Amino acid and Its metabolites	Small Peptide
His-Tyr-Arg	2.13743	2.13743	Amino acid and Its metabolites	Small Peptide
Arg-Ile-Ser-Ala-Gln	2.13158	2.13158	Amino acid and Its metabolites	Small Peptide
Pro-Pro-Phe	2.12338	2.12338	Amino acid and Its metabolites	Small Peptide
Arg-Pro-Gly	2.11279	2.11279	Amino acid and Its metabolites	Small Peptide
Tyr-Phe-Lys	2.10593	2.10593	Amino acid and Its metabolites	Small Peptide
Zolmitriptan	-2.09286	2.09286	Heterocyclic compounds	Heterocyclic compounds
Ile-Tyr-Val-Arg	2.0801	2.0801	Amino acid and Its metabolites	Small Peptide
8-iso-PGA1	2.07496	2.07496	Hormones and hormone related compounds	Hormones and hormone related compounds
Ropinirole	2.05208	2.05208	Heterocyclic compounds	Heterocyclic compounds
Phe-Ile-Asp-Leu-Asn	2.03489	2.03489	Amino acid and Its metabolites	Small Peptide
Lys-Asp	2.02142	2.02142	Amino acid and Its metabolites	Small Peptide
Dihomo-gamma-linolenic acid	2.00002	2.00002	FA	FFA
Glu-Val-Ile-Glu	1.96606	1.96606	Amino acid and Its metabolites	Small Peptide
Phe-Glu-Lys-Ala-Ala	1.95342	1.95342	Amino acid and Its metabolites	Small Peptide
Leu-Gly-Ala-Pro-Gly	1.90759	1.90759	Amino acid and Its metabolites	Small Peptide
D-fructofuranuronic acid	1.89578	1.89578	Organic acid and Its derivatives	Organic acid and Its derivatives
Dihydroxyphenylalanine	1.89527	1.89527	Amino acid and Its metabolites	Amino acid derivatives
Methylprednisolone hemisuccinate	1.88486	1.88486	Hormones and hormone related compounds	Hormones and hormone related compounds
Flumethasone pivalate	1.87974	1.87974	Aldehyde,Ketones,Esters	Esters
Ala-Gln-Glu-Val-His	1.86143	1.86143	Amino acid and Its metabolites	Small Peptide
Leu-Glu-Ile-Glu	1.85426	1.85426	Amino acid and Its metabolites	Small Peptide
20-Hdohe	1.85325	1.85325	FA	Oxidized lipids
Colladonin	1.8488	1.8488	Amino acid and Its metabolites	Small Peptide
Val-Thr-Pro-Gly-Gly	1.83739	1.83739	Amino acid and Its metabolites	Small Peptide
His-Phe-Arg	1.82709	1.82709	Amino acid and Its metabolites	Small Peptide
His-Ala-Phe-Lys	1.82501	1.82501	Amino acid and Its metabolites	Small Peptide
Gln-His-Leu-Phe-Gly	1.80616	1.80616	Amino acid and Its metabolites	Small Peptide
Allopurinol riboside	1.75893	1.75893	Nucleotide and Its metabolites	Nucleotide and Its metabolites
Galantamine	-1.74397	1.74397	Others	Others
His-Phe-His	1.73325	1.73325	Amino acid and Its metabolites	Small Peptide
2-Deoxyribose-5'-phosphate	1.73065	1.73065	Nucleotide and Its metabolites	Nucleotide and Its metabolites
His-Phe-Lys	1.71255	1.71255	Amino acid and Its metabolites	Small Peptide
Hexanoyl-coenzyme a	1.70331	1.70331	CoEnzyme and vitamins	CoEnzyme and vitamins
L-prolyl-L-tyrosine	1.69354	1.69354	Amino acid and Its metabolites	Small Peptide
Tamoxifen	1.69231	1.69231	Heterocyclic compounds	Heterocyclic compounds
Phe-Glu-Glu-Phe-Leu	1.68618	1.68618	Amino acid and Its metabolites	Small Peptide
Lisinopril	1.67186	1.67186	Heterocyclic compounds	Heterocyclic compounds
Adiantifoline	1.65226	1.65226	Alkaloids	Alkaloids
(6S)-5,6,7,8-Tetrahydrofolate	1.64835	1.64835	Others	Others
Tacrine	1.6474	1.6474	Heterocyclic compounds	Heterocyclic compounds
Ala-Trp-Glu	-1.62006	1.62006	Amino acid and Its metabolites	Small Peptide
Myxochromide S2	1.61832	1.61832	Alcohol and amines	Amines
Choline	1.61047	1.61047	Tryptamines,Cholines,Pigments	Cholines
3,5,7-trihydroxy-6-methoxy-2-(2,4,5-trihydroxyphenyl)-4H-chromen-4-one	-1.61033	1.61033	Aldehyde,Ketones,Esters	Ketones
Gln-Glu-Leu-Glu	1.60523	1.60523	Amino acid and Its metabolites	Small Peptide
Pro-Ile-Lys	-1.60498	1.60498	Amino acid and Its metabolites	Small Peptide
Tyr-Ile-Met	-1.6046	1.6046	Amino acid and Its metabolites	Small Peptide
Pro-Thr-His	-1.60182	1.60182	Amino acid and Its metabolites	Small Peptide
Leu-Tyr	1.60056	1.60056	Amino acid and Its metabolites	Small Peptide
Lys-Thr-Ala-Lys-Asp	-1.5879	1.5879	Amino acid and Its metabolites	Small Peptide
Xanthine	1.58669	1.58669	Nucleotide and Its metabolites	Nucleotide and Its metabolites
Carnitine C12-OH	-1.58562	1.58562	FA	CAR
Pro-Val-Glu	1.58153	1.58153	Amino acid and Its metabolites	Small Peptide
Thr-Arg-Glu	1.58146	1.58146	Amino acid and Its metabolites	Small Peptide
Val-Val-Val	-1.56953	1.56953	Amino acid and Its metabolites	Small Peptide
Pro-Arg-Leu	1.55336	1.55336	Amino acid and Its metabolites	Small Peptide
Ethylmalonic acid	1.55158	1.55158	Organic acid and Its derivatives	Organic acid and Its derivatives
s-Hexylglutathione	1.55133	1.55133	Amino acid and Its metabolites	Small Peptide
Levomepromazine	1.54983	1.54983	Heterocyclic compounds	Heterocyclic compounds
Tyr-Lys-Val	1.54588	1.54588	Amino acid and Its metabolites	Small Peptide
(e)-2-[(2s,3s)-3-Ethyl-8-methoxy-1,2,3,4,6,7,12,12b-octahydroindolo[3,2-h]quinolizin-2-yl]-3-methoxyprop-2-enoic acid methyl ester	1.5433	1.5433	Alkaloids	Alkaloids
Flunarizine	1.53403	1.53403	Benzene and substituted derivatives	Benzene and substituted derivatives
Asp-Leu-Lys	1.53195	1.53195	Amino acid and Its metabolites	Small Peptide
Glimepiride	1.52987	1.52987	Amino acid and Its metabolites	polypeptide
Tyr-Arg-Ile-Glu	1.51892	1.51892	Amino acid and Its metabolites	Small Peptide
Minocycline	1.51775	1.51775	Heterocyclic compounds	Heterocyclic compounds
Naringin	1.50522	1.50522	Flavonoids	Flavonoid
Fumarate	1.49784	1.49784	Organic acid and Its derivatives	Organic acid and Its derivatives
Sedoheptulose 7-phosphate	1.49752	1.49752	Carbohydrates and Its metabolites	Phosphate sugars
Gly-Pro-Ile	1.48942	1.48942	Amino acid and Its metabolites	Small Peptide
Pro-Pro-Thr	1.48352	1.48352	Amino acid and Its metabolites	Small Peptide
p-Cresol sulfate	1.4749	1.4749	Organic acid and Its derivatives	Organic acid and Its derivatives
8-Demethyl-8-(dimethylamino)riboflavin	1.46748	1.46748	Heterocyclic compounds	Heterocyclic compounds
D-2-Hydroxyglutaric acid	1.4604	1.4604	Organic acid and Its derivatives	Organic acid and Its derivatives
Senkirkine	1.45528	1.45528	Heterocyclic compounds	Heterocyclic compounds
Leu-Ser-Leu-Glu-Glu	1.4531	1.4531	Amino acid and Its metabolites	Small Peptide
Maltitol	-1.44736	1.44736	Carbohydrates and Its metabolites	Sugar alcohols
L-Leucyl-L-alanine	-1.44212	1.44212	Amino acid and Its metabolites	Small Peptide
dl-Alanyl-dl-leucine	-1.44106	1.44106	Amino acid and Its metabolites	Small Peptide
Thr-Leu-Phe	1.4398	1.4398	Amino acid and Its metabolites	Small Peptide
Zolpidem	1.43443	1.43443	Heterocyclic compounds	Heterocyclic compounds
Amylose	1.42473	1.42473	Others	Others
3-Azaniumyl-4-[(1-methoxy-1-oxo-3-phenylpropan-2-yl)amino]-4-oxobutanoate	1.42393	1.42393	Amino acid and Its metabolites	Small Peptide
Val-Thr-Tyr-Lys	1.42365	1.42365	Amino acid and Its metabolites	Small Peptide
N-(3-hydroxyphenyl)-Arachidonoyl amide	1.40537	1.40537	Benzene and substituted derivatives	Benzene and substituted derivatives
His-Val-Arg-Asp	1.39963	1.39963	Amino acid and Its metabolites	Small Peptide
Leu-Asp-Glu-Lys	1.38019	1.38019	Amino acid and Its metabolites	Small Peptide
Leu-Val	-1.36816	1.36816	Amino acid and Its metabolites	Small Peptide
Strophanthidin semicarbazide	1.36466	1.36466	Alcohol and amines	Polyamines
Pro-Ile-Tyr	1.35735	1.35735	Amino acid and Its metabolites	Small Peptide
L-cystathionine	1.3556	1.3556	Amino acid and Its metabolites	Amino acid derivatives
9-Methoxyconstanolactone A	1.35082	1.35082	Others	Others
Leucylvaline	-1.34192	1.34192	Amino acid and Its metabolites	Small Peptide
Val-Ser-Ser-Ser-Leu	1.3216	1.3216	Amino acid and Its metabolites	Small Peptide
Bisphenol A	1.31164	1.31164	Benzene and substituted derivatives	Benzene and substituted derivatives
Pro-His-Thr	1.31049	1.31049	Amino acid and Its metabolites	Small Peptide
Ile-Tyr	1.30823	1.30823	Amino acid and Its metabolites	Small Peptide
Pro-Trp	1.3043	1.3043	Amino acid and Its metabolites	Small Peptide
2-[(2-Amino-3-phenylpropanoyl)amino]-3-methylbutanoic acid	-1.30358	1.30358	Amino acid and Its metabolites	Amino acid derivatives
Vidarabine	-1.30239	1.30239	Nucleotide and Its metabolites	Nucleotide and Its metabolites
Leu-Glu-Ala-Ile-Asn	-1.2936	1.2936	Amino acid and Its metabolites	Small Peptide
Pro-Gly-Val	1.2772	1.2772	Amino acid and Its metabolites	Small Peptide
Glu-Arg-His-Asp	1.24434	1.24434	Amino acid and Its metabolites	Small Peptide
(2S)-2-(2-hydroxypropan-2-yl)-9-[(2S,3R,4S,5S,6R)-3,4,5-trihydroxy-6-(hydroxymethyl)oxan-2-yl]oxy-2,3-dihydrofuro[3,2-g]chromen-7-one	1.23586	1.23586	Heterocyclic compounds	Heterocyclic compounds
Ponceau SX	1.23498	1.23498	Benzene and substituted derivatives	Benzene and substituted derivatives
2D-2,3,5/4,6-pentahydroxycyclohexanone	1.23323	1.23323	Aldehyde,Ketones,Esters	Ketones
Tyr-His-Arg-Arg	1.22476	1.22476	Amino acid and Its metabolites	Small Peptide
Pro-Ser-Val	1.22376	1.22376	Amino acid and Its metabolites	Small Peptide
psi-Pelletierine	1.22068	1.22068	Heterocyclic compounds	Heterocyclic compounds
S-(Methyl)glutathione	1.21703	1.21703	Amino acid and Its metabolites	Amino acid derivatives
7-Ethyl-10-(4-N-aminopentanoic acid)-1-piperidino)carbonyloxycamptothecin	1.21696	1.21696	Alkaloids	Alkaloids
Alanylphenylalanine	-1.2135	1.2135	Amino acid and Its metabolites	Small Peptide
Pro-Phe-Gln	1.21328	1.21328	Amino acid and Its metabolites	Small Peptide
Chaetocin	-1.21022	1.21022	Heterocyclic compounds	Heterocyclic compounds
Fumonisin b2	1.20492	1.20492	Organic acid and Its derivatives	Organic acid and Its derivatives
N-[(2-Hydroxy-1-hydroxymethyl)ethyl]-9alpha,11alpha,15R-trihydroxy-16-(3-trifluoromethyl)phenoxy)-17,18,19,20-tetranorprosta-5Z,13E-dien-1-amide	-1.19336	1.19336	Hormones and hormone related compounds	Hormones and hormone related compounds
Propazine	1.1917	1.1917	Heterocyclic compounds	Heterocyclic compounds
3,5,7-trihydroxy-6-methoxy-2-(3,4,5-trihydroxyphenyl)-4H-chromen-4-one	-1.18999	1.18999	Aldehyde,Ketones,Esters	Ketones
2-[(Pyrrolidinium-2-ylcarbonyl)amino]propanoate	1.18913	1.18913	Amino acid and Its metabolites	Small Peptide
Astaxanthin	1.18515	1.18515	Aldehyde,Ketones,Esters	Ketones
Glu-Gln-Phe-Arg	1.18362	1.18362	Amino acid and Its metabolites	Small Peptide
4,12-Dimethoxy-17-methyl-13-oxo-17-azoniatetracyclo[7.5.3.01,10.02,7]heptadeca-2(7),3,5,11-tetraen-3-olate	1.1804	1.1804	Alkaloids	Isoquinoline alkaloids
Ser-Phe-Val-Phe-Ser	1.1787	1.1787	Amino acid and Its metabolites	Small Peptide
8-Desoxygartanin	1.1778	1.1778	Heterocyclic compounds	Heterocyclic compounds
Sapanisertib	1.17392	1.17392	Heterocyclic compounds	Heterocyclic compounds
Ile-Pro-Thr	1.17342	1.17342	Amino acid and Its metabolites	Small Peptide
Veratridine	1.16647	1.16647	Alkaloids	Alkaloids
L-Lysinamide	1.15759	1.15759	Alcohol and amines	Amines
(-)-Tylocrebrine	-1.15205	1.15205	Benzene and substituted derivatives	Benzene and substituted derivatives
Leu-Gln-Tyr-Asp	1.14976	1.14976	Amino acid and Its metabolites	Small Peptide
L-Glutamic acid	1.14818	1.14818	Amino acid and Its metabolites	Amino acids
Met-Lys	1.13259	1.13259	Amino acid and Its metabolites	Small Peptide
Dethiobiotin	-1.12641	1.12641	Organic acid and Its derivatives	Organic acid and Its derivatives
Campesterol	-1.10845	1.10845	Hormones and hormone related compounds	Hormones and hormone related compounds
Trp-Ser-Phe-Tyr-Leu	-1.10623	1.10623	Amino acid and Its metabolites	Small Peptide
L-Norleucine	1.10028	1.10028	Amino acid and Its metabolites	Amino acids
Val-His-Ile-Glu	1.09216	1.09216	Amino acid and Its metabolites	Small Peptide
Gly-Pro-Phe	1.09189	1.09189	Amino acid and Its metabolites	Small Peptide
Lys-Leu-Asn-His-Gln	-1.08869	1.08869	Amino acid and Its metabolites	Small Peptide
L-Histidine hydrochloride hydrate	-1.08833	1.08833	Others	Medicine
20-HETE	1.08567	1.08567	FA	Oxidized lipids
Palmatine	1.08124	1.08124	Others	Others
2,3-Dihydro-5,5',7,7'-tetrahydroxy-2-(4-hydroxyphenyl)[3,8'-bi-4H-1-benzopyran]-4,4'-dione	-1.0755	1.0755	Benzene and substituted derivatives	Benzene and substituted derivatives
Gly-Pro-Leu	1.07177	1.07177	Amino acid and Its metabolites	Small Peptide
Adenylocuccinic Acid	-1.06914	1.06914	Organic acid and Its derivatives	Organic acid and Its derivatives
Ile-Val	-1.06872	1.06872	Amino acid and Its metabolites	Small Peptide
Dimaprit	-1.06599	1.06599	Others	Others
Glu-Glu-Ile	1.06495	1.06495	Amino acid and Its metabolites	Small Peptide
vitamin B1	1.06082	1.06082	Heterocyclic compounds	Heterocyclic compounds
Arg-Ala	1.05819	1.05819	Amino acid and Its metabolites	Small Peptide
4,5-Phenanthrenedicarboxylic acid	1.04072	1.04072	Benzene and substituted derivatives	Benzene and substituted derivatives
beta-D-Fructose 2-phosphate	1.0385	1.0385	Organic acid and Its derivatives	Organic acid and Its derivatives
Actara	1.03067	1.03067	Heterocyclic compounds	Heterocyclic compounds
1-Aminocyclopropanecarboxylic acid	1.02998	1.02998	Organic acid and Its derivatives	Organic acid and Its derivatives
Arachidonic acid	1.0278	1.0278	FA	FFA
Glu-Pro-Arg	-1.02698	1.02698	Amino acid and Its metabolites	Small Peptide
Leu-Asp-Tyr-Arg-Glu	1.02496	1.02496	Amino acid and Its metabolites	Small Peptide
Carnitine C14:0	-1.02354	1.02354	FA	CAR
(2R)-2-amino-3-[(Z)-N-hydroxy-C-(1H-indol-3-ylmethyl)carbonimidoyl]sulfanylpropanoic acid	-1.01888	1.01888	Amino acid and Its metabolites	Amino acid derivatives
LPE(22:5/0:0)	1.01758	1.01758	GP	LPE
QUINOXALINE	-1.01176	1.01176	Heterocyclic compounds	Heterocyclic compounds
Tebuconazole	1.00875	1.00875	Benzene and substituted derivatives	Benzene and substituted derivatives
Ramipril	-1.00593	1.00593	Others	Medicine
Ionomycin	-0.997866	0.997866	Organic acid and Its derivatives	Organic acid and Its derivatives
Glu-Phe-Thr-Pro-Ala	0.996937	0.996937	Amino acid and Its metabolites	Small Peptide
Thr-Tyr-Glu-Lys-Tyr	0.996135	0.996135	Amino acid and Its metabolites	Small Peptide
Hypaconitine	-0.995679	0.995679	Benzene and substituted derivatives	Benzene and substituted derivatives
Gly-Val-Ala-Asp-Val	0.993484	0.993484	Amino acid and Its metabolites	Small Peptide
Dimethylamine	-0.992327	0.992327	Alcohol and amines	Amines
Asp-Ile-Ala	0.979437	0.979437	Amino acid and Its metabolites	Small Peptide
N-(benzenesulfonyl)-2-[4-(4,9-diethoxy-3-oxo-1H-benzo[f]isoindol-2-yl)phenyl]acetamide	0.974013	0.974013	Benzene and substituted derivatives	Benzene and substituted derivatives
Vitamin K1 2,3-epoxide	0.968592	0.968592	CoEnzyme and vitamins	CoEnzyme and vitamins
Quinacrine	0.967361	0.967361	Heterocyclic compounds	Heterocyclic compounds
Oleragenoside	0.96398	0.96398	Steroids	Steroidal saponins
N-Alpha-acetyllysine	-0.955811	0.955811	Amino acid and Its metabolites	Amino acid derivatives
Anandamide 0-phosphate	0.953545	0.953545	Alcohol and amines	Amines
Gln-Leu-Asn-Arg	0.941092	0.941092	Amino acid and Its metabolites	Small Peptide
LPC(18:0/0:0)	0.936225	0.936225	GP	LPC
1-Pyrroline-4-hydroxy-2-carboxylate	0.932367	0.932367	Heterocyclic compounds	Heterocyclic compounds
Carnitine C16-OH	-0.930906	0.930906	FA	CAR
Validamycin A	0.930245	0.930245	Heterocyclic compounds	Heterocyclic compounds
Uridine	0.923946	0.923946	Nucleotide and Its metabolites	Nucleotide and Its metabolites
1-Methyl-5-(3-pyridinyl)-2-pyrrolidinone	0.921811	0.921811	Heterocyclic compounds	Heterocyclic compounds
Arg-Glu-Met	0.919242	0.919242	Amino acid and Its metabolites	Small Peptide
2-Hydroxyhexadecanoic acid	0.913098	0.913098	FA	FFA
DL-Serine	0.911781	0.911781	Amino acid and Its metabolites	Amino acids
Oxindole	0.909197	0.909197	Heterocyclic compounds	Indole and Its derivatives
L-Alanyl-L-alanine	-0.906454	0.906454	Amino acid and Its metabolites	Small Peptide
Ser-Arg-Tyr-Glu	0.902577	0.902577	Amino acid and Its metabolites	Small Peptide
N,N-dimethylarginine	0.90224	0.90224	Amino acid and Its metabolites	Amino acid derivatives
Val-His-Leu-Asp	0.901716	0.901716	Amino acid and Its metabolites	Small Peptide
Carnitine C20:1 Isomer 1	0.895182	0.895182	FA	CAR
Gentian violet cation	0.893519	0.893519	Benzene and substituted derivatives	Benzene and substituted derivatives
Glyceric acid	-0.892886	0.892886	Organic acid and Its derivatives	Organic acid and Its derivatives
N'-(5-chloro-2-hydroxyphenyl)-N-octylpropanediamide	-0.883338	0.883338	Benzene and substituted derivatives	Benzene and substituted derivatives
S-[2-[3-[[(2R)-4-[[[(2R,4S,5R)-5-(6-aminopurin-9-yl)-4-hydroxy-3-phosphonooxyoxolan-2-yl]methoxy-hydroxyphosphoryl]oxy-hydroxyphosphoryl]oxy-2-hydroxy-3,3-dimethylbutanoyl]amino]propanoylamino]ethyl] 4-hydroxybenzenecarbothioate	-0.882238	0.882238	FA	Others
His-Leu-Trp	-0.878762	0.878762	Amino acid and Its metabolites	Small Peptide
Gln-Arg-Tyr	0.878523	0.878523	Amino acid and Its metabolites	Small Peptide
Pro-His-Ser	-0.869213	0.869213	Amino acid and Its metabolites	Small Peptide
Val-Leu-Ser-Pro-Ala	0.862963	0.862963	Amino acid and Its metabolites	Small Peptide
Carnitine C5:1	-0.858716	0.858716	FA	CAR
LPE(0:0/20:3)	0.85192	0.85192	GP	LPE
Pro-Ser-His	-0.85024	0.85024	Amino acid and Its metabolites	Small Peptide
Zebularine	0.846054	0.846054	Nucleotide and Its metabolites	Nucleotide and Its metabolites
Glycyltryptophan	0.844244	0.844244	Amino acid and Its metabolites	Small Peptide
2'-Deoxyadenosine-5'-monophosphate	0.836583	0.836583	Nucleotide and Its metabolites	Nucleotide and Its metabolites
Ala-ile	-0.834592	0.834592	Amino acid and Its metabolites	Small Peptide
Treprostinil	0.833079	0.833079	Benzene and substituted derivatives	Benzene and substituted derivatives
LPE(0:0/22:6)	0.824459	0.824459	GP	LPE
Formiminoglutamic acid	-0.823997	0.823997	Amino acid and Its metabolites	Amino acid derivatives
LPC(0:0/20:4)	0.823289	0.823289	GP	LPC
Asn-Arg-Ala	0.819808	0.819808	Amino acid and Its metabolites	Small Peptide
5S-Hydroxy-6R-(S-gamma-glutamylcysteinyl)-7E,9E,11Z,14Z-eicosatetraenoic acid	0.818658	0.818658	FA	Oxidized lipids
LPC(0:0/22:5)	0.817567	0.817567	GP	LPC
Inosinic acid	-0.812148	0.812148	Nucleotide and Its metabolites	Nucleotide and Its metabolites
gamma-Aminobutyric acid	0.810251	0.810251	Amino acid and Its metabolites	Small Peptide
Pro-Glu-Ala-Gln-Lys	0.810005	0.810005	Amino acid and Its metabolites	Small Peptide
2-Aminoacetaldehyde	0.800708	0.800708	Aldehyde,Ketones,Esters	Aldehydes
Trp-Glu-Ile	0.800644	0.800644	Amino acid and Its metabolites	Small Peptide
2-(alpha-D-mannosyl)-3-phosphoglyceric acid	-0.797715	0.797715	Alcohol and amines	Amines
Capsianoside I	0.792932	0.792932	Terpenoids	Ditepenoids
LPE(0:0/22:5)	0.780175	0.780175	GP	LPE
Riboflavin	0.768981	0.768981	CoEnzyme and vitamins	CoEnzyme and vitamins
D-Ornithine	0.76533	0.76533	Amino acid and Its metabolites	Amino acids
4-(Phosphonooxy)-L-threonine	-0.762971	0.762971	Amino acid and Its metabolites	Amino acid derivatives
5-HETE	0.758302	0.758302	FA	Oxidized lipids
Pro-Trp-Gln	0.755226	0.755226	Amino acid and Its metabolites	Small Peptide
trans-Vaccenic acid	0.752959	0.752959	FA	FFA
Asn-Gln-His-Arg	0.751332	0.751332	Amino acid and Its metabolites	Small Peptide
5,7-Dihydroxy-2-phenyl-6-[3,4,5-trihydroxy-6-(hydroxymethyl)oxan-2-yl]-8-(3,4,5-trihydroxyoxan-2-yl)chromen-4-one	0.748281	0.748281	Aldehyde,Ketones,Esters	Ketones
LPC(22:5/0:0)	0.744459	0.744459	GP	PC
S-Methyl-L-methionine	-0.744449	0.744449	Amino acid and Its metabolites	Amino acid derivatives
8Z,11Z,14Z,17Z-eicosatetraenoic acid	0.741736	0.741736	FA	Oxidized lipids
AM2201 6-hydroxyindole metabolite	0.737893	0.737893	Heterocyclic compounds	Indole and Its derivatives
Tributyrin	0.733148	0.733148	GL	TG
2-((2,4-dichlorophenyl)amino)-N-((tetrahydro-2H-pyran-4-yl)methyl)-4-(trifluoromethyl)pyrimidine-5-carboxamide	0.729059	0.729059	Heterocyclic compounds	Heterocyclic compounds
Pyroglutamic acid	0.72719	0.72719	Amino acid and Its metabolites	Amino acid derivatives
Polyporusterone A	-0.726684	0.726684	Terpenoids	Terpenoids
3-Hydroxylidocaine	-0.726022	0.726022	Amino acid and Its metabolites	Amino acid derivatives
Phosphoenolpyruvate	0.722295	0.722295	Organic acid and Its derivatives	Organic acid and Its derivatives
Gly-Pro-Tyr	0.72018	0.72018	Amino acid and Its metabolites	Small Peptide
L-Tyrosine, 24	0.718389	0.718389	Others	Others
Riboprine	0.710018	0.710018	Nucleotide and Its metabolites	Nucleotide and Its metabolites
Isocitric acid	0.709588	0.709588	Organic acid and Its derivatives	Organic acid and Its derivatives
Octopamine	0.706889	0.706889	Alcohol and amines	Polyamines
L-Aspartic acid	0.705878	0.705878	Amino acid and Its metabolites	Amino acids
Oxoadipic acid	0.704451	0.704451	Organic acid and Its derivatives	Organic acid and Its derivatives
Adenosine	0.70212	0.70212	Nucleotide and Its metabolites	Nucleotide and Its metabolites
Carnitine C4:0	-0.695976	0.695976	FA	CAR
Phe-Gly	0.695158	0.695158	Amino acid and Its metabolites	Small Peptide
[(2R,3S,4R,5R)-3,4-dihydroxy-5-(6-oxo-3H-purin-9-yl)oxolan-2-yl]methyl dihydrogen phosphate	0.692439	0.692439	Others	Others
Sericetin	0.688956	0.688956	Heterocyclic compounds	Heterocyclic compounds
Doramapimod	0.685863	0.685863	Heterocyclic compounds	Heterocyclic compounds
L-Aspartyl-L-phenylalanine	0.67888	0.67888	Amino acid and Its metabolites	Small Peptide
Pro-Pro-Val	0.676922	0.676922	Amino acid and Its metabolites	Small Peptide
Asn-Gln-Gly-Gly-Lys	-0.676688	0.676688	Amino acid and Its metabolites	Small Peptide
gamma-Glutamylcysteine	0.672231	0.672231	Amino acid and Its metabolites	Small Peptide
LPE(0:0/20:4)	0.670734	0.670734	GP	LPE
Dubinidine	0.667187	0.667187	Heterocyclic compounds	Heterocyclic compounds
Neu5Ac2-6Gal1-4GlcNAcSp	0.662467	0.662467	Carbohydrates and Its metabolites	Sugar derivatives
Isoleucylisoleucine	0.660427	0.660427	Amino acid and Its metabolites	Small Peptide
Phosphoserine	0.658313	0.658313	Amino acid and Its metabolites	Amino acid derivatives
Kaempferol	-0.656806	0.656806	Flavonoids	Flavonoid
Ameltolide	-0.65538	0.65538	Benzene and substituted derivatives	Benzene and substituted derivatives
tropinone	-0.648257	0.648257	Alkaloids	Tropan alkaloids
LPE(20:4/0:0)	0.646373	0.646373	GP	LPE
Pro-Cys-Ser	0.637252	0.637252	Amino acid and Its metabolites	Small Peptide
Lys-Tyr-Val-Met-Leu	0.635363	0.635363	Amino acid and Its metabolites	Small Peptide
Ile-Pro-Glu	0.626353	0.626353	Amino acid and Its metabolites	Small Peptide
L-Tyrosine	0.625335	0.625335	Amino acid and Its metabolites	Amino acids
3-Hydroxycinnamic acid	0.621908	0.621908	Organic acid and Its derivatives	Organic acid and Its derivatives
Inosine 2'-phosphate	-0.620142	0.620142	Organic acid and Its derivatives	Organic acid and Its derivatives
Ala-His-Phe-Asp	-0.616056	0.616056	Amino acid and Its metabolites	Small Peptide
Trp-Pro-Ser	0.614787	0.614787	Amino acid and Its metabolites	Small Peptide
Anserine	-0.612035	0.612035	Amino acid and Its metabolites	Small Peptide
7-Ethyl-10-hydroxycamptothecin	0.609067	0.609067	Alkaloids	Alkaloids
Methacholine	-0.601703	0.601703	Tryptamines,Cholines,Pigments	Cholines
Methyl-2-pyrrolidone-5-carboxylate	0.599381	0.599381	Aldehyde,Ketones,Esters	Esters
Salidroside	-0.595862	0.595862	Benzene and substituted derivatives	Benzene and substituted derivatives
1-hexadecanoyl-2-(9Z,12Z-octadecadienoyl)-sn-glycero-3-phosphocholine	0.592283	0.592283	GP	PC
beta-Nicotinamide ribose monophosphate	0.591605	0.591605	Nucleotide and Its metabolites	Nucleotide and Its metabolites
L-Isoleucine	0.587731	0.587731	Amino acid and Its metabolites	Amino acids
Methionine	0.58622	0.58622	Amino acid and Its metabolites	Amino acids
Lys-Leu-Glu-Ala-Thr	0.58309	0.58309	Amino acid and Its metabolites	Small Peptide
phosphoribosyl-AMP	-0.582543	0.582543	Nucleotide and Its metabolites	Nucleotide and Its metabolites
3-Amino-5-(3-thiophenyl)-2-thiophenecarboxamide	-0.575203	0.575203	Alcohol and amines	Amines
Glu-Val-Thr	0.573988	0.573988	Amino acid and Its metabolites	Small Peptide
3'-Uridylic acid	-0.57362	0.57362	Nucleotide and Its metabolites	Nucleotide and Its metabolites
Demanyl phosphate	0.573566	0.573566	Alcohol and amines	Amines
2',3',5'-triacetyl-5-Azacytidine	-0.567027	0.567027	Others	Others
Trp-Pro	0.564713	0.564713	Amino acid and Its metabolites	Small Peptide
N(4)-Acetylsulfadiazine	0.559826	0.559826	Benzene and substituted derivatives	Benzene and substituted derivatives
Betaine-Aldehyde	-0.554598	0.554598	Others	Others
PA(18:0/20:5(5Z,8Z,11Z,14Z,17Z))	-0.548857	0.548857	GP	PA
Ile-Pro-Ile	0.541118	0.541118	Amino acid and Its metabolites	Small Peptide
Arginine	0.533008	0.533008	Amino acid and Its metabolites	Amino acids
D-phenylalanine	0.532282	0.532282	Amino acid and Its metabolites	Amino acids
L-Methionine (R)-S-oxide	0.530448	0.530448	Amino acid and Its metabolites	Amino acid derivatives
4-Thia-1-azabicyclo[3.2.0]heptane-2-carboxylic acid, 6-[[(2R)-2-amino-2-(4-hydroxyphenyl)acetyl]amino]-3,3-dimethyl-7-oxo-, (2S,5R,6R)-	-0.516535	0.516535	Heterocyclic compounds	Heterocyclic compounds
C22 Sulfatide	0.512298	0.512298	Others	Others
LysoPA(i-20:0/0:0)	0.508202	0.508202	GP	LPA
2,3-dinor Fluprostenol	0.507407	0.507407	Hormones and hormone related compounds	Hormones and hormone related compounds
4-Hydroxycinnamic acid	0.505066	0.505066	Benzene and substituted derivatives	Phenolic acids
Ecdysone	-0.504321	0.504321	Organic acid and Its derivatives	Organic acid and Its derivatives
LPC(14:0/0:0)	0.501259	0.501259	GP	LPC
Gossypin	0.498037	0.498037	Heterocyclic compounds	Heterocyclic compounds
Procyanidin B2	-0.493015	0.493015	Tannins	Proanthocyanidins
4-[4-(2,3-Dihydro-1,4-benzodioxin-6-YL)-3-methyl-1H-pyrazol-5-YL]-6-ethylbenzene-1,3-diol	0.488803	0.488803	Benzene and substituted derivatives	Benzene and substituted derivatives
L-Serine	0.488197	0.488197	Amino acid and Its metabolites	Amino acids
DL-Leucine	0.482493	0.482493	Amino acid and Its metabolites	Amino acids
13(S)-HODE-biotin	0.480142	0.480142	Heterocyclic compounds	Heterocyclic compounds
Stearaldehyde	-0.474812	0.474812	FA	Others
Asn-Ile-Phe-Lys	0.474417	0.474417	Amino acid and Its metabolites	Small Peptide
Eicosa-8,11,14-trien-5-ynoic acid	0.472314	0.472314	FA	Oxidized lipids
UDP-xylose	0.470372	0.470372	Carbohydrates and Its metabolites	Sugars
Arg-Thr	0.467361	0.467361	Amino acid and Its metabolites	Small Peptide
Cinnamic acid	0.466613	0.466613	Organic acid and Its derivatives	Organic acid and Its derivatives
Phe-Thr-Leu	0.465104	0.465104	Amino acid and Its metabolites	Small Peptide
S-(5-Adenosy)-L-Homocysteine	0.46069	0.46069	Amino acid and Its metabolites	Amino acid derivatives
9(S),12(S),13(S)-TriHOME	0.456082	0.456082	FA	Oxidized lipids
2,6,7-Trihydroxy-9-methylxanthen-3-one	-0.451082	0.451082	Aldehyde,Ketones,Esters	Ketones
Forskolin	0.445944	0.445944	Heterocyclic compounds	Heterocyclic compounds
Flecainide	0.437303	0.437303	Benzene and substituted derivatives	Benzene and substituted derivatives
2'-Hydroxy-4,4',6'-trimethoxychalcone	-0.432902	0.432902	Benzene and substituted derivatives	Phenolics
2-Amino-1-phenylethanol	0.427583	0.427583	Alcohol and amines	Alcohols
Lys-Tyr	0.425292	0.425292	Amino acid and Its metabolites	Small Peptide
LPE(20:3/0:0)	0.423701	0.423701	GP	LPE
Myrsinone	0.420894	0.420894	Aldehyde,Ketones,Esters	Ketones
Acrylamide	0.420459	0.420459	Alcohol and amines	Amines
Bovinic acid	0.419301	0.419301	FA	FFA
Lys-Leu-His-Glu	0.418728	0.418728	Amino acid and Its metabolites	Small Peptide
2,3-Dihydrobenzofuran	0.406284	0.406284	Benzene and substituted derivatives	Benzene and substituted derivatives
L-Tryptophan	0.405249	0.405249	Amino acid and Its metabolites	Amino acids
1-(11Z-eicosenoyl)-glycero-3-phosphate	0.404746	0.404746	GP	PA
Phe-Trp-Gly	-0.401773	0.401773	Amino acid and Its metabolites	Small Peptide
Leu-Leu-Leu-Pro-Gly	0.399461	0.399461	Amino acid and Its metabolites	Small Peptide
1-O-Hexadecyl-2-O-(2E-butenoyl)-sn-glyceryl-3-phosphocholine	0.390068	0.390068	Others	Others
p-Cresol	0.38934	0.38934	Benzene and substituted derivatives	Phenolics
N-Cyclopropyl-11-(2-hexyl-5-hydroxyphenoxy)undecanamide	0.389278	0.389278	Benzene and substituted derivatives	Phenolics
2-Methyl-3-hydroxybutyric acid	0.388522	0.388522	Organic acid and Its derivatives	Organic acid and Its derivatives
Methyl reserpate	0.388168	0.388168	Alkaloids	Alkaloids
FFA(14:0)	0.382798	0.382798	FA	FFA
Phe4Cl-Phe4Cl-OH	-0.380903	0.380903	Amino acid and Its metabolites	Small Peptide
3-(6-Amino-9h-purin-9-yl)propanoic acid	0.38027	0.38027	Organic acid and Its derivatives	Organic acid and Its derivatives
Lubiprostone	0.376593	0.376593	Organic acid and Its derivatives	Organic acid and Its derivatives
Gln-Lys-Lys	-0.375832	0.375832	Amino acid and Its metabolites	Small Peptide
Pro-Arg-Val	-0.372746	0.372746	Amino acid and Its metabolites	Small Peptide
Tetrabenazine	-0.367083	0.367083	Benzene and substituted derivatives	Benzene and substituted derivatives
Benzaldehyde	0.363798	0.363798	Benzene and substituted derivatives	Benzene and substituted derivatives
9-beta-D-Ribofuranosylxanthine	0.362613	0.362613	Nucleotide and Its metabolites	Nucleotide and Its metabolites
L-NIL dihydrochloride	0.361873	0.361873	Amino acid and Its metabolites	Amino acids
Gly-Arg-Ser	-0.359469	0.359469	Amino acid and Its metabolites	Small Peptide
Entacapone	0.358714	0.358714	Aldehyde,Ketones,Esters	Ketones
Rhazidigenine Nb-oxide	-0.358347	0.358347	Heterocyclic compounds	Heterocyclic compounds
L-Homophenylalanine	0.35791	0.35791	Amino acid and Its metabolites	Amino acids
2-Phenylpropanal	-0.355151	0.355151	Benzene and substituted derivatives	Benzene and substituted derivatives
2'-Deoxyadenosine	0.352791	0.352791	Nucleotide and Its metabolites	Nucleotide and Its metabolites
PC(15:0/22:6(4Z,7Z,10Z,13Z,16Z,19Z))	0.350136	0.350136	GP	PC
4-Dodecylbenzenesulfonic acid	0.350128	0.350128	Benzene and substituted derivatives	Benzene and substituted derivatives
Polyethylene	0.348646	0.348646	Others	Hydrocarbon derivatives
2-Phthalimidoglutaric acid	0.342319	0.342319	Organic acid and Its derivatives	Organic acid and Its derivatives
3,3-Difluoro-17-methyl-5alpha-androstan-17beta-ol	0.341084	0.341084	Alcohol and amines	Alcohols
PC(8:0/8:0)	0.340565	0.340565	GP	PC
Hydroxyquinoline	0.339974	0.339974	Heterocyclic compounds	Heterocyclic compounds
6-trans Leukotriene B4	0.336534	0.336534	FA	Oxidized lipids
Indole	0.3364	0.3364	Heterocyclic compounds	Indole and Its derivatives
Tyr-Ser-Asn-Arg	-0.334516	0.334516	Amino acid and Its metabolites	Small Peptide
Oxypurinol	-0.334094	0.334094	Heterocyclic compounds	Heterocyclic compounds
Granisetron	-0.329355	0.329355	Heterocyclic compounds	Heterocyclic compounds
Danoprevir	0.317133	0.317133	Others	Medicine
Cytidine	0.316757	0.316757	Nucleotide and Its metabolites	Nucleotide and Its metabolites
His-Val-Gln-Arg	-0.316352	0.316352	Amino acid and Its metabolites	Small Peptide
Pyrrole	-0.314521	0.314521	Heterocyclic compounds	Heterocyclic compounds
Lactate	-0.311933	0.311933	Aldehyde,Ketones,Esters	Esters
O,O-Diethyl hydrogen thiophosphate	0.306227	0.306227	Aldehyde,Ketones,Esters	Esters
(1R,2R,5R,8R,9S,10R,12S)-12-Hydroxy-11-methyl-6-methylidene-16-oxo-15-oxapentacyclo[9.3.2.15,8.01,10.02,8]heptadecane-9-carboxylic acid	-0.293361	0.293361	Heterocyclic compounds	Heterocyclic compounds
Flonicamid	-0.292968	0.292968	Others	Medicine
Phosphite	-0.29208	0.29208	Others	Metal, Non-metal and related compounds
Ser-Cys-Arg	-0.286223	0.286223	Amino acid and Its metabolites	Small Peptide
Thiirane	-0.275137	0.275137	Heterocyclic compounds	Heterocyclic compounds
D-Xylose	-0.273392	0.273392	Carbohydrates and Its metabolites	Sugars
Polygodial	-0.267568	0.267568	Aldehyde,Ketones,Esters	Aldehydes
Quinoline	0.264596	0.264596	Heterocyclic compounds	Heterocyclic compounds
5-Hydroxy-2-oxo-4-ureido-2,5-dihydro-1H-imidazole-5-carboxylic acid ester	-0.263636	0.263636	Organic acid and Its derivatives	Organic acid and Its derivatives
Hydroxyacetone	-0.26315	0.26315	Aldehyde,Ketones,Esters	Ketones
[(3R,4S,5S,6R)-2,4,5-trihydroxy-6-(hydroxymethyl)oxan-3-yl] (E)-3-(4-hydroxyphenyl)prop-2-enoate	0.262623	0.262623	Others	Others
Bifenazate	-0.260925	0.260925	Benzene and substituted derivatives	Benzene and substituted derivatives
UDP-N-Acetylmuramic Acid	-0.251017	0.251017	Nucleotide and Its metabolites	Nucleotide and Its metabolites
Magnesium monoxide	-0.250765	0.250765	Others	Others
L-methionine sulfoxide	-0.249872	0.249872	Amino acid and Its metabolites	Amino acid derivatives
4-[[4-(4-Chlorophenyl)-2-thiazolyl]amino]phenol	-0.249756	0.249756	Benzene and substituted derivatives	Benzene and substituted derivatives
2-Amino-5-chlorophenol	-0.246805	0.246805	Benzene and substituted derivatives	Phenolics
Palmitic acid	0.238753	0.238753	FA	FFA
N-Acetyl-L-methionine	0.232477	0.232477	Amino acid and Its metabolites	Amino acid derivatives
Ile-Leu-Thr	0.228685	0.228685	Amino acid and Its metabolites	Small Peptide
His-Arg-Leu-Leu-Leu	-0.227867	0.227867	Amino acid and Its metabolites	Small Peptide
L-Lactic acid	-0.220277	0.220277	Organic acid and Its derivatives	Organic acid and Its derivatives
3-Methylcyclopentene	-0.218641	0.218641	Others	Hydrocarbon derivatives
5-hydroxy-N-formyl-L-kynurenine	-0.217573	0.217573	Benzene and substituted derivatives	Phenolic acids
Isocaproic acid	-0.216971	0.216971	Organic acid and Its derivatives	Organic acid and Its derivatives
xi-gamma-Undecalactone	-0.215009	0.215009	Aldehyde,Ketones,Esters	Ketones
Arachidonoyl m-Nitroaniline	-0.202873	0.202873	Benzene and substituted derivatives	Benzene and substituted derivatives
Met-Lys-Ser	-0.19992	0.19992	Amino acid and Its metabolites	Small Peptide
Idebenone	-0.187545	0.187545	Benzene and substituted derivatives	Benzene and substituted derivatives
FFA(18:0)	0.183702	0.183702	FA	FFA
Decaline	-0.179321	0.179321	Heterocyclic compounds	Heterocyclic compounds
2-Mercaptoethanesulfonic acid	-0.174255	0.174255	Organic acid and Its derivatives	Organic acid and Its derivatives
2-(Methylthio)benzothiazole	-0.171583	0.171583	Benzene and substituted derivatives	Benzene and substituted derivatives
Arg-Pro-Ser	-0.170511	0.170511	Amino acid and Its metabolites	Small Peptide
1-Benzyl-4-hydroxy-5-oxo-2,5-dihydro-1H-pyrrole-3-carboxylic acid ethyl ester	-0.16717	0.16717	Benzene and substituted derivatives	Benzene and substituted derivatives
MG(18:0/0:0/0:0)	-0.167042	0.167042	GL	MG
11-Dehydro-2,3-dinor-txb2	-0.1632	0.1632	Organic acid and Its derivatives	Organic acid and Its derivatives
Rhamnose	-0.161968	0.161968	Carbohydrates and Its metabolites	Sugars
(2-Iodophenyl)(1-((1-methylpiperidin-2-yl)methyl)-1H-indol-3-yl)methanone	-0.161419	0.161419	Aldehyde,Ketones,Esters	Ketones
L-3-Cyanoalanine	-0.158469	0.158469	Amino acid and Its metabolites	Amino acid derivatives
Amlexanox	-0.155573	0.155573	Heterocyclic compounds	Heterocyclic compounds
Dexanabinol	-0.154934	0.154934	Heterocyclic compounds	Heterocyclic compounds
7-Hydroxychlorpromazine	-0.154007	0.154007	Heterocyclic compounds	Heterocyclic compounds
Pachyrrhizin	-0.153711	0.153711	Heterocyclic compounds	Heterocyclic compounds
4-Tetradecanamidobenzylphosphonic acid	-0.151792	0.151792	Benzene and substituted derivatives	Benzene and substituted derivatives
Allocholic acid	0.148522	0.148522	Bile acids	Bile acids
Monocrotaline	-0.148272	0.148272	Heterocyclic compounds	Heterocyclic compounds
Gly-Pro-Arg	-0.146785	0.146785	Amino acid and Its metabolites	Small Peptide
1,2-Dihexanoyl-sn-glycerol	-0.14662	0.14662	GL	DG
(3Z,6Z)-3,6-Nonadienal	-0.143972	0.143972	Aldehyde,Ketones,Esters	Aldehydes
Dichlofluanid	-0.139683	0.139683	Benzene and substituted derivatives	Benzene and substituted derivatives
L-Alanine	-0.133033	0.133033	Amino acid and Its metabolites	Amino acids
5-Hydroxy-2,8-dimethyl-6,7,8,9-tetrahydropyrano[3,2-h][1]benzoxepin-4-one	-0.123632	0.123632	Benzene and substituted derivatives	Benzene and substituted derivatives
His-Ala-Leu-Glu	-0.118461	0.118461	Amino acid and Its metabolites	Small Peptide
Pyrazin-2-carboxylic acid	-0.107558	0.107558	Organic acid and Its derivatives	Organic acid and Its derivatives
Valproic acid	-0.103946	0.103946	Organic acid and Its derivatives	Organic acid and Its derivatives
Noralfentanil	-0.0937804	0.0937804	Benzene and substituted derivatives	Benzene and substituted derivatives
Leu-Nap-OH	-0.0916321	0.0916321	Amino acid and Its metabolites	Small Peptide
