# Supplementary material for: Comparative metabolomic analysis of spaghetti meat and wooden breast in broiler chickens: unveiling similarities and dissimilarities
Source: Front Physiol. 2024 Oct 9;15:1456664. doi: 10.3389/fphys.2024.1456664 (PMC11496178; doi:10.3389/fphys.2024.1456664)
Supplement: Supplementary file 2 [file Table1.XLSX]

## Sheet: SM vs. N
MWHW-24-0014-a Untargeted Metabolomics Report
Index	Compounds	Class I	Class II	Formula	Level	score	CAS	SM1	SM2	SM3	SM4	SM5	SM6	SM7	SM8	N1	N2	N3	N4	N5	N6	N7	N8	VIP	P-value	FDR	Fold_Change	Log2FC	Type
MEDP1592	Citicoline	Nucleotide and Its metabolites	Nucleotide and Its metabolites	C14H26N4O11P2	2	0.8494	987-78-0	743.083	803.202	611.642	719.489	674.28	589.605	614.926	751.883	1119.28	954.7	1020.62	663.648	893.75	923.948	760.652	901.627	1.73187	0.00204798	0.0256503	0.760975	-0.394079	down
MW0113853	Acetophenone	Aldehyde,Ketones,Esters	Ketones	C8H8O	2	0.7138	98-86-2	176335	190698	184784	159459	171634	193555	160698	158667	229864	219046	225734	218546	223506	173383	190683	209700	1.78753	0.000720179	0.0146113	0.825709	-0.276295	down
MW0111011	Disulfiram	Others	Others	C10H20N2S4	2	0.8637	97-77-8	109918	126532	140517	111662	119877	128975	111489	125533	148562	96396.7	170685	155594	132206	132343	154659	166710	1.23171	0.027546	0.119275	0.842154	-0.247844	down
MW0009611	Pyridaben	Benzene and substituted derivatives	Benzene and substituted derivatives	C19H25ClN2OS	2	0.8711	96489-71-3	1.12716e+06	1.16478e+06	1.1293e+06	1.11583e+06	1.13683e+06	1.10576e+06	1.10466e+06	1.41373e+06	1.44184e+06	1.42459e+06	1.44843e+06	1.38605e+06	1.39125e+06	1.71961e+06	1.25545e+06	1.3134e+06	1.8738	0.0018648	0.0239849	0.817008	-0.291577	down
MW0160183	2-amino-9-[(2R,4S,5R)-4-hydroxy-5-(hydroxymethyl)oxolan-2-yl]-3H-purin-6-one	Others	Others	C10H13N5O4	3	0.7317	961-07-9	16902.8	5048.07	5357.6	28252.7	4888.98	1278.37	24447.5	8023.11	2018.38	2939.77	7564.29	4175.9	2459.3	3355.13	3278.01	1419.91	1.26906	0.0281274	0.119275	3.46184	1.79154	up
MW0054423	lucidenic acid A	Organic acid and Its derivatives	Organic acid and Its derivatives	C27H38O6	3	0.7445	95311-94-7	21386.7	22778.9	22174.6	24018.4	22712.9	22989.2	16188.9	16831.2	40701.5	48052.8	44516.9	41996.6	41400.4	39884.4	31273.2	25754.5	2.09084	0.0001554	0.00564863	0.539194	-0.891123	down
MW0103351	2'-Deoxyuridine	Nucleotide and Its metabolites	Nucleotide and Its metabolites	C9H12N2O5	1	0.704	951-78-0	64300.7	62556.1	39333	53213	68705.4	42246.4	50430.5	62897.2	41360.7	52267.2	27265.3	58077.8	53617.3	28554	22761.4	50515.6	1.2042	0.0453383	0.165176	1.32672	0.407868	up
MW0000833	(S)-N-Hydroxy-4-(3-methyl-2-phenylbutanamido)benzamide	Benzene and substituted derivatives	Benzene and substituted derivatives	C18H20N2O3	2	0.8654	935881-37-1	11276.7	10908	11170.1	11062.3	10730.6	10048.8	9429.65	12980.8	12696.8	11926.6	11534.4	11844.9	12658.1	16376.2	12339.3	10556.6	1.273	0.0379176	0.143766	0.876657	-0.189916	down
MW0106594	Enniatin B	Heterocyclic compounds	Heterocyclic compounds	C33H57N3O9	2	0.7255	917-13-5	2498.4	2467.2	3411.61	2860.11	2075.67	1935.23	2323.62	1944.43	1620.32	1290.4	1355.72	1306.88	712.005	2908.85	2603.73	1564.46	1.36035	0.0276077	0.119275	1.46054	0.546503	up
MW0109808	Tert-butyl 2-(5-chloro-2,2'-dioxospiro[indole-3,3'-pyrrolidine]-1-yl)acetate	Heterocyclic compounds	Indole and Its derivatives	C17H19ClN2O4	2	0.7786	916048-02-7	24425.7	25972.8	23549.7	22172.7	26774.7	37576.1	20275.3	39205.8	41511.2	27120.5	32753.7	35605.6	44141.5	39693.2	44432.2	33185.7	1.53252	0.0101922	0.0621505	0.737	-0.440264	down
MW0142481	2-Methylnaphthalene	Benzene and substituted derivatives	Benzene and substituted derivatives	C11H10	3	0.7837	91-57-6 | 7419-61-6	1988.49	2189.58	2413.94	2017.44	1926.61	1668.15	2041.66	2999.42	1481.54	1719.27	1735.81	1746.61	1800.59	2412.68	1461.56	1719.44	1.2966	0.0407455	0.152012	1.22502	0.292811	up
MW0108131	Melanostatin	Heterocyclic compounds	Heterocyclic compounds	C13H24N4O3	2	0.7126	9083-38-9	21391	13803.9	10521.9	15377.2	17145.3	12357	16670.7	10320.6	8055.8	8972.66	2487.19	10952.8	10890.3	11559.5	18288.5	8770.66	1.18653	0.0372344	0.143766	1.47026	0.556072	up
MW0016008	Avenestergenin B2	Benzene and substituted derivatives	Benzene and substituted derivatives	C37H52O6	3	0.7039	90578-32-8	4719.41	4004.43	5129.42	3979.16	5352.52	4566.74	6635.04	4792.91	6024.88	4733.79	6229.84	6415.34	5385.8	8127.7	5740.46	5289.19	1.31052	0.035217	0.142583	0.817144	-0.291337	down
MW0132537	3,4,5-Trimethoxycinnamic acid	Organic acid and Its derivatives	Organic acid and Its derivatives	C12H14O5	2	0.8875	90-50-6	42921.5	45421.6	45311.7	40063.3	40617.1	41594.8	47509.5	49052.3	59037.9	57198.2	57492	66657.6	56359.8	63371.5	58832	55035.9	2.20287	7.21343e-07	0.000532634	0.743677	-0.427252	down
MW0115115	Phenethyl rutinoside	Benzene and substituted derivatives	Benzene and substituted derivatives	C20H30O10	2	0.8845	88510-08-1	10468.9	10471.1	18605	9143.68	13771.3	8103.79	7986.64	10001.5	21934.8	22004.1	19423.2	17392.6	19719.1	24869.4	20999.2	17022.6	2.00205	3.13829e-05	0.00347902	0.54205	-0.883502	down
MW0115374	Tomelukast	Heterocyclic compounds	Heterocyclic compounds	C16H22N4O3	2	0.9081	88107-10-2	20599.2	21045.2	19270.2	21527.7	20648.5	21564.2	20467.4	29667.6	25334.9	25147.6	26551.6	24674.5	25188.8	32072.1	22788.6	24942.4	1.50414	0.0184979	0.0938192	0.845619	-0.24192	down
MEDP0530	15-deoxy-δ-12,14-PGJ2	Hormones and hormone related compounds	Hormones and hormone related compounds	C20H28O3	1	0.8451	87893-55-8	2926.53	2071.48	3576.03	2563.51	1995.53	3210.21	3687.29	4301.76	6047.31	5326.22	11519.1	4788.83	5839.44	5340.09	11208.9	3402.13	1.80366	0.0010878	0.0178338	0.455048	-1.13591	down
MW0106072	Butanoic acid, 4-((1,2-dioxohexadecyl)amino)-, ethyl ester	Organic acid and Its derivatives	Organic acid and Its derivatives	C22H41NO4	2	0.8549	873079-69-7	5686.02	2752.96	5591.06	6073.05	5964.57	3008.29	2825.72	2478.19	6763.15	6915.22	6075.22	8311.72	9157.72	6847.18	2691.47	6041.16	1.21802	0.0217656	0.102158	0.651099	-0.619052	down
MW0169545	N-[(3S)-Tetrahydro-2-oxo-3-furanyl]hexadecanamide	Amino acid and Its metabolites	Amino acid derivatives	C20H37NO3	2	0.8847	87206-01-7	8368.39	5227.7	5872.07	7776.24	9209.86	10429.7	5838.34	5124.92	12743.2	9651.67	10546.7	9894.41	11604.4	9621.62	12705.7	9200.42	1.7225	0.00118994	0.0187574	0.672892	-0.571554	down
MW0012936	1-Oleoyl-2-acetyl-sn-glycerol	GL	DG	C23H42O5	2	0.9604	86390-77-4 | 92282-11-6	1.07176e+06	1.2535e+06	1.27282e+06	1.15198e+06	1.24793e+06	1.16458e+06	1.21002e+06	1.44715e+06	1.43384e+06	1.35815e+06	1.38703e+06	1.40378e+06	1.37953e+06	1.6431e+06	1.30805e+06	1.35963e+06	1.64778	0.0041102	0.0414223	0.871077	-0.199128	down
MW0054757	Menatetrenone	CoEnzyme and vitamins	CoEnzyme and vitamins	C31H40O2	2	0.8887	863-61-6	19073.4	27178.2	21748.4	23166.9	15899.3	17861.5	23052.4	19990.4	32546.3	32495.5	32897.7	31261.4	32625.9	41087	23279.8	23910.8	1.85086	0.000650777	0.0140279	0.671602	-0.574322	down
MW0006306	Benzyl butyl phthalate	Benzene and substituted derivatives	Benzene and substituted derivatives	C19H20O4	2	0.9293	85-68-7	6435.23	7470.92	6982.72	7129.36	6807.79	6117.72	10322.8	8737.23	6011.45	3884.39	6507.47	5073.76	6195.27	7089.39	6261.16	7000.21	1.28298	0.0292826	0.122608	1.24948	0.321326	up
MW0055067	Mifepristone	Steroids	Steroid	C29H35NO2	2	0.7164	84371-65-3	5377.59	5416.8	5735.8	5781.78	6358.41	6634.29	4647.51	5089.88	7661.27	5676.82	7139.34	7674.24	7235.01	8782.87	5674.49	6036.3	1.48803	0.00979899	0.0621505	0.806045	-0.311068	down
MEDL01942	Dibutyl phthalate	Benzene and substituted derivatives	Benzene and substituted derivatives	C16H22O4	1	0.9744	84-74-2	46293.3	47103.2	48390.9	46586.7	48602.9	49028.8	46901.2	59864.6	44973.5	43246.5	45923.9	42811.5	46174.2	48185.6	43699.2	45113.7	1.33807	0.0018648	0.0239849	1.09064	0.125181	up
MW0150710	HC-Toxin	Heterocyclic compounds	Heterocyclic compounds	C21H32N4O6	2	0.9803	83209-65-8	23643.5	19642.8	21865.5	21047.9	22572.4	20905.8	19314.2	29560.2	26768.9	24363.6	25366	25321.5	23043.4	36454.7	26783.4	22477.9	1.26562	0.0206682	0.097796	0.847909	-0.238018	down
MW0132598	3',4'-Dimethoxy-2'-hydroxychalcone	Aldehyde,Ketones,Esters	Ketones	C17H16O4	2	0.7325	82964-34-9 | 7478-65-1	831.19	860.708	443.613	631.934	504.706	963.199	415.732	1096.02	1652.15	1067.67	1543.75	871.097	1536.48	1292.91	2571.39	1727.56	1.85749	0.00126471	0.0194984	0.468654	-1.09341	down
MW0122763	Alfuzosin	Heterocyclic compounds	Heterocyclic compounds	C19H27N5O4	2	0.7232	81403-80-7	3565.92	3157.3	3761.68	3682.09	4336.01	4123.91	3198.39	3599.05	4064.81	3887.89	3609.71	4458.86	4599.7	3815.07	5038.79	3881.18	1.20311	0.0451363	0.164698	0.882131	-0.180936	down
MW0145634	Artemisinic acid	Organic acid and Its derivatives	Organic acid and Its derivatives	C15H22O2	3	0.8064	80286-58-4	23663.5	23008.8	23625.5	22349	23193.8	23290.5	20735.9	30533.5	29321.9	30067.5	27694.4	26296.3	28284.5	32979.4	25687.7	26484	1.67827	0.00407157	0.0412114	0.839451	-0.252483	down
MW0156252	2-Amino-4-oxo-6-acetyl-7,8-dihydro-3H,9H-pyrimidodiazepine	Heterocyclic compounds	Heterocyclic compounds	C9H11N5O2	3	0.8159	80003-63-0	22470	22591.7	23627	22349.9	25141.8	21656.8	21191.9	29180.1	20342.9	19542.8	19109	19158.3	19155.9	28067.6	20736.4	19788	1.20708	0.00699301	0.0502133	1.13447	0.182015	up
MW0126557	Simvastatin	Aldehyde,Ketones,Esters	Esters	C25H38O5	2	0.8173	79902-63-9	358296	352518	364956	340071	375421	390534	304522	330511	430806	434863	441256	488383	450342	477354	422721	360537	1.92012	0.000145863	0.00564863	0.803371	-0.315862	down
MW0009992	Triphenylphosphine oxide	Benzene and substituted derivatives	Benzene and substituted derivatives	C18H15OP	2	0.952	791-28-6	4519.29	4723.89	4798.29	5056.11	5039.07	4873.72	4825.86	8269.63	3748.64	3748.08	3207.31	3443.89	3598.9	7099.39	3246.83	3817.03	1.34778	0.00699301	0.0502133	1.31952	0.400009	up
MW0103367	3-Deaza-2'-deoxyadenosine	Nucleotide and Its metabolites	Nucleotide and Its metabolites	C11H14N4O3	2	0.7199	78582-17-9	216305	250896	232878	275916	250796	247745	250320	335553	205246	196674	179276	199016	198456	202961	194853	194882	1.96369	0.0001554	0.00564863	1.31122	0.390913	up
MW0154715	Okadaic acid	Organic acid and Its derivatives	Organic acid and Its derivatives	C44H68O13	2	0.7004	78111-17-8	2442.13	2121.14	1994.9	1567.51	2224.43	2940.48	1501.78	2235.33	3070.72	3556.67	3422.56	3763.09	3384.27	4327.43	2637.71	1676.23	1.54243	0.00449865	0.0444117	0.659	-0.601649	down
MW0123716	Dinaciclib	Heterocyclic compounds	Heterocyclic compounds	C21H28N6O2	2	0.7233	779353-01-4	1070.17	924.889	919.61	885.664	476.802	581.784	492.726	465.853	1818.43	2177.35	1803.93	2033.83	1715.3	1519.76	1666.84	1155.19	2.07373	4.80425e-06	0.000932024	0.418807	-1.25564	down
MW0169591	(2-Hydroxy-2-oxo-1,2lambda5-oxaphospholan-5-yl)methyl (Z)-octadec-9-enoate	FA	FFA	C22H41O5P	2	0.7406	779333-58-3	931.725	2000.64	1943.21	1861.67	1991.72	1984.91	1034.34	1265.42	2548.99	2055.41	2604.07	3850.41	2311.85	2928.3	2513.09	1817.61	1.60228	0.003678	0.0383963	0.630819	-0.664702	down
MW0013392	2-Aminohexadecanoic acid	Organic acid and Its derivatives	Organic acid and Its derivatives	C16H33NO2	2	0.7367	7769-79-1	19393.6	13926.9	16942	17820.7	17879	12285.6	12895.8	16608.9	19474.2	17123.9	18643	19022.1	20602.9	17935.9	20300.7	17127.6	1.38358	0.0165703	0.0866869	0.850378	-0.233824	down
MW0106585	Enalapril	Benzene and substituted derivatives	Benzene and substituted derivatives	C20H28N2O5	2	0.9192	75847-73-3	90460.4	93577.9	93805.1	86942.6	90125.1	87683.5	86904	113397	102457	107581	104637	111205	105509	132456	114470	111501	1.82027	0.00123398	0.0191514	0.834886	-0.260349	down
MW0054684	Manoalide	Terpenoids	Ditepenoids	C25H36O5	2	0.711	75088-80-1	21778.3	11530.7	12692.2	25263.7	15681	6780.92	9721.56	13627.4	9141.2	13851.5	9446.41	9204.16	4663.55	7358.2	12698.1	4870.16	1.26415	0.0358801	0.143766	1.64356	0.71682	up
MW0013385	Platelet activating factor	GP	PC	C26H54NO7P	2	0.9323	74389-68-7	59679.7	35781.8	57122.4	67804.9	57504.6	46674.8	46489.9	41985.6	29571.4	34385.3	32821.2	35103.3	32145.1	42973.8	34573.1	25036.5	1.88136	0.000606113	0.0136518	1.54925	0.631565	up
MW0152664	L-Histidine beta-naphthylamide	Heterocyclic compounds	Indole and Its derivatives	C16H16N4O	2	0.7909	7424-15-9	10168.8	1619.92	3321.93	14621	2837.89	1748.23	6540.16	4844.48	1188.95	4506.22	1818.58	2484.08	973.816	905.267	3976.19	596.749	1.34262	0.0379176	0.143766	2.77829	1.4742	up
MW0124275	Guanine	Heterocyclic compounds	Heterocyclic compounds	C5H5N5O	1	0.9051	73-40-5 | 66224-61-1 | 66224-63-3 | 66224-64-4 | 71660-31-6 | 71660-36-1	176534	161169	106375	155653	141950	91491.1	140423	156951	79815.6	89948	80307.5	84608.7	86093	104559	71548.1	75842.5	1.97541	0.0003108	0.00871739	1.68055	0.748935	up
MW0144117	9,11-methane-epoxy Prostaglandin F1alpha	Hormones and hormone related compounds	Hormones and hormone related compounds	C21H36O4	2	0.7088	72517-81-8	29532.2	27409.7	27251.6	29061.1	35156.3	27597.4	22233.9	22682.4	45497.9	38168.5	38181.7	52468.2	42505.2	35818	38633.6	30188.4	1.87052	0.000467076	0.0119489	0.687251	-0.541091	down
MW0008242	N-(3-nitrophenyl)decanamide	Benzene and substituted derivatives	Benzene and substituted derivatives	C16H24N2O3	2	0.8131	72298-61-4	1836.12	1268.42	1644.75	2468.13	1624.12	2065.08	1841.61	2737.53	1750.15	2862.81	2102	3787.63	2964.33	2678.68	1658.75	2954.88	1.1652	0.0481119	0.171523	0.74597	-0.422811	down
MW0107822	leukotriene C4	FA	Oxidized lipids	C30H47N3O9S	3	0.774	72025-60-6	1041.83	3041.39	2606.41	1261.83	4319.95	1725.97	3506.48	2488.12	1287.59	1096.11	1215.98	800.889	929.586	1502.73	826.874	1246.13	1.7087	0.00699301	0.0502133	2.24481	1.16659	up
MW0063771	Terretonin	Alcohol and amines	Alcohols	C26H32O9	2	0.8459	71911-90-5	5385.44	5117.48	5459.79	5246.32	4346.65	3969.7	4383.82	4949.34	5911.17	6993.23	6823.76	5732.28	5752.35	6067.55	5695.76	5919.02	1.87123	0.000326822	0.00895108	0.794733	-0.331458	down
MW0000334	Ecgonine methyl ester	Alkaloids	Tropan alkaloids	C10H17NO3	3	0.8522	7143-09-01	1.01211e+06	1.05382e+06	1.05313e+06	996379	1.00071e+06	1.02448e+06	986890	1.18145e+06	1.18993e+06	1.17922e+06	1.18138e+06	1.22656e+06	1.19962e+06	1.42339e+06	1.19711e+06	1.18161e+06	1.97327	0.000621601	0.0136518	0.849691	-0.23499	down
MW0052352	Digitoxin	Steroids	Steroid	C41H64O13	2	0.7413	71-63-6	680.89	510.02	482.207	481.943	583.94	433.249	524.335	423.043	1261.13	1624.08	948.295	1099.52	550.638	1226.88	1772.24	594.985	1.85557	0.0010878	0.0178338	0.453815	-1.13982	down
MW0054480	Lyngbic acid	FA	FFA	C15H28O3	2	0.7224	70607-97-5	31193	32066	31151.2	31131.6	30479.4	28885	29320.3	37239.1	40388.1	38400.5	37059.7	36695.2	36460.2	47485	36135	33707.4	1.82391	0.00143183	0.0209642	0.820895	-0.28473	down
MW0106371	Deferoxamine	Amino acid and Its metabolites	Small Peptide	C25H48N6O8	2	0.8015	70-51-9	1821.26	2817.37	2072.85	1793.49	2151.46	2532.82	1644.44	1270.64	2077.81	3032.07	1926.05	3411.37	2769.99	3118.53	2478.52	2073.3	1.22886	0.0392615	0.147659	0.770999	-0.3752	down
MW0159685	Glutathione	Amino acid and Its metabolites	Amino acid derivatives	C10H17N3O6S	3	0.9227	70-18-8	11832.8	6874.59	9085.27	11762.6	9934.57	4417.14	13219.7	8546.71	8249.61	7717.83	6502.57	6362.52	6680.8	8755.1	4540.89	5219.31	1.16538	0.0327375	0.135129	1.40062	0.486061	up
MW0008927	n-Benzylacetamidine	Benzene and substituted derivatives	Benzene and substituted derivatives	C9H12N2	2	0.7158	69981-57-3	3474.7	2552	2737.94	3073.54	3027.68	2435.25	2570.57	3412.79	2321.51	2469.36	2326.72	2175.18	2106.61	3537.46	2055.45	2274.51	1.33035	0.0380049	0.143862	1.20853	0.27325	up
MW0106190	Creatinolfosfate	Organic acid and Its derivatives	Phosphoric acids	C4H12N3O4P	2	0.7172	6903-79-3	57465.8	78814.6	78992.9	77205.7	65106	86699.1	78746.7	52790.1	131217	402154	221911	130408	112493	104601	133462	334852	1.84579	0.0001554	0.00564863	0.366509	-1.44808	down
MW0124614	Kahweol	Heterocyclic compounds	Heterocyclic compounds	C20H26O3	2	0.7097	6894-43-5	7610.8	2571.87	1862.29	6144.4	6088.02	2291.5	6633.58	5800.76	2818.61	2278.56	1248.93	2152.36	1664.87	2985.05	2327.4	1426.51	1.57455	0.0206682	0.097796	2.30757	1.20637	up
MW0124506	Isorhynchophylline	Heterocyclic compounds	Heterocyclic compounds	C22H28N2O4	2	0.9377	6859-01-04	81628	83687.3	76967.5	78811.5	80497.6	81504.3	75464.6	105483	93035	88031.8	89102.7	92699.1	96364.6	115992	99197.2	91658.1	1.52358	0.0150046	0.0799327	0.866806	-0.206218	down
MW0134082	Naringenin	Flavonoids	Flavonoid	C15H12O5	2	0.7084	67604-48-2	191484	193829	191219	186796	192059	176124	186818	211134	264810	238496	250689	231683	226425	264784	225589	208584	2.0815	2.87453e-05	0.00334596	0.800321	-0.321349	down
MEDP0541	δ-Valerolactam	Alcohol and amines	Amines	C5H9NO	1	0.9104	675-20-7	15128.2	9986.27	15813.6	11648.4	15598.9	10175.2	11098.8	18416.9	11775.8	8984.77	8454.38	5888.07	13322	6980.9	10244.3	7558.94	1.53394	0.00866962	0.0585011	1.4734	0.559148	up
MW0108192	H-Met-arg-phe-ala-OH	Amino acid and Its metabolites	Small Peptide	C23H37N7O5S	2	0.7158	67368-29-0	9306.94	4504.93	5941.75	10948.8	7406.95	3358.92	5889.09	5964.25	4179.14	5722.08	3180.71	5891.79	3715.55	3766.12	3945.45	3575.15	1.39519	0.0206682	0.097796	1.56939	0.650205	up
MW0124185	Furathiocarb	Heterocyclic compounds	Heterocyclic compounds	C18H26N2O5S	2	0.7195	65907-30-4	2331.26	932.316	940.949	1078.98	1345.82	1247.53	903.525	963.029	4637.81	3310	2979.01	3423	3239.72	3690.26	2767.27	3490.02	2.19589	0.0001554	0.00564863	0.353829	-1.49888	down
MW0054488	Lysophosphatidic acid	GP	LPA	C21H41O7P	3	0.8987	65528-98-5	6971.15	6815.05	7914.75	6954.23	7495.81	8304.27	5226.93	5151.71	17050.6	17474.1	14124.7	16430.2	16520.6	14327.5	13619	8117.56	2.10005	0.0003108	0.00871739	0.46602	-1.10154	down
MW0006336	Bepridil	Benzene and substituted derivatives	Benzene and substituted derivatives	C24H34N2O	2	0.7403	64706-54-3	72706.1	65572.8	70805.7	74611.3	75654.1	69105.8	70902.8	92754.4	67131.2	63068.7	63378.7	61736.9	61247.3	84820.3	63033.4	62127.9	1.2118	0.0104118	0.0621505	1.12453	0.169318	up
MW0103635	Nicotinic acid adenine dinucleotide	Nucleotide and Its metabolites	Nucleotide and Its metabolites	C21H27N6O15P2+	1	0.8664	6450-77-7	30003	39937.6	21754.1	42230	31301.1	37158	56514.9	36988.5	33905.9	27209	18458	33737.5	23354.3	26970.1	20474.2	29397.3	1.31234	0.0259555	0.117594	1.38585	0.470769	up
MW0129481	Angolensin	Aldehyde,Ketones,Esters	Ketones	C16H16O4	2	0.7099	642-39-7	1574.16	1195.19	873.524	1326.35	1402.8	2504.22	1962.77	3450.36	2827.55	2280.67	2071.86	2827.22	2860.22	3363.43	2993.8	2138.05	1.47651	0.020078	0.097796	0.66889	-0.580158	down
MW0152615	Leu-Lys	Amino acid and Its metabolites	Small Peptide	C12H25N3O3	2	0.7026	6416-76-8	12441.5	7546.33	10222.6	8715.06	12950	4684.93	7862.6	10751	6190.77	9230.32	3629.54	7773.81	2918.09	3932.78	9636.66	3285.77	1.35887	0.0212346	0.100069	1.61325	0.689974	up
MW0013259	21-Deoxycortisol	Hormones and hormone related compounds	Hormones and hormone related compounds	C21H30O4	1	0.8086	641-77-0	1768.2	2919.57	1157.08	1767.91	3854.59	3203.12	1329.01	2650.36	7280.89	2093.09	4149.52	4737.85	4123.34	6030.06	4484.32	5476.46	1.69528	0.00177164	0.0239849	0.485983	-1.04102	down
MEDL01931	Alternariol	Others	Others	C14H10O5	2	0.7197	641-38-3	2047.14	1815.09	2366.48	2149.32	2376.35	2289.19	1672.24	1665.83	1740.45	1497.21	1807.46	1627.52	1913.34	1975.07	1812.92	1774.09	1.28638	0.0330184	0.135807	1.15787	0.211477	up
MW0105524	Ala-Lys	Amino acid and Its metabolites	Small Peptide	C9H19N3O3	2	0.91	6366-77-4	12256	29588.3	72879.3	15153.8	17200.8	56046.3	14156.9	48109.9	109789	107390	242993	120929	36821.1	225531	11360.5	123738	1.41279	0.0281274	0.119275	0.271208	-1.88253	down
MW0006346	Betaxolol	Benzene and substituted derivatives	Phenolics	C18H29NO3	2	0.7224	63659-18-7	6018.74	9593.89	5661.83	6252.88	13562.3	14121.8	4276.37	12251.4	23210.4	6130.44	9668.24	16668.1	15338.6	20294.3	15431.3	16904.2	1.34998	0.0161505	0.0848722	0.580201	-0.785375	down
MW0005323	4-Sulfobenzoic acid	Benzene and substituted derivatives	Benzene and substituted derivatives	C7H6O5S	3	0.8427	636-78-2	19080.3	19653.4	19012	19092.7	19250.7	19254.9	19935.4	24704.6	21927.2	21675.9	21633.5	21562.4	20668.6	25609.9	22275	19669	1.24853	0.0104118	0.0621505	0.914082	-0.129605	down
MW0144867	Aldosterone hemiacetal	Aldehyde,Ketones,Esters	Ketones	C21H28O5	3	0.7496	6251-69-0	1987.26	2393.75	1521.11	2273.09	5104.37	4557.93	2299.51	2529.97	4667.62	4322.61	4028.88	5424.84	5454.75	4031.86	2320.81	3306.08	1.31064	0.035422	0.142916	0.675469	-0.566039	down
MW0119782	3-Vinyl-1,2-dithiacyclohex-4-ene	Heterocyclic compounds	Heterocyclic compounds	C6H8S2	2	0.7006	62488-52-2	119483	131074	115599	123231	112064	113282	118822	108756	139129	144086	144678	137648	135491	111468	136627	137054	1.74556	0.00120054	0.0187574	0.867545	-0.20499	down
pmb2826	(S)-2-Hydroxy-2-methylsuccinic acid	Organic acid and Its derivatives	Organic acid and Its derivatives	C5H8O5	3	0.9818	6236-09-05	15281.1	16278.1	15206.7	15690.2	16102.1	18188.6	16066.9	21737.9	13761.3	12287.3	13330.8	12588.8	12485.4	15685.6	12342.8	14156.1	1.80666	0.000621601	0.0136518	1.26176	0.335439	up
MW0007031	Ethyl 3,4,5-trimethoxybenzoate	Benzene and substituted derivatives	Benzene and substituted derivatives	C12H16O5	2	0.8428	6178-44-5	17345.8	19409.2	19744.9	18026	18659.9	18181.8	18767.6	25069.3	24048.6	23760.5	23087.6	21359.5	21585.4	31845.2	21398.7	21191.4	1.52692	0.00699301	0.0502133	0.824341	-0.278687	down
MEDP1131	Arachidoyl glycine	Alcohol and amines	Amines	C22H43NO3	2	0.9273	617703-96-5	30130.1	28476.6	32271.5	31458.2	34559.7	40160.9	32849.9	23600.1	41885	43376.2	38933.7	37891.1	46892	42445.5	36438	29995.1	1.51297	0.00598568	0.0502133	0.797552	-0.32635	down
MW0106192	Crotetamide	Alcohol and amines	Amines	C12H22N2O2	2	0.7404	6168-76-9 | 604-64-8	42289.7	17937.8	38531.6	12672	38999.2	28949	19600.8	33360.6	20228.4	26261.7	6478.88	21561.2	10556.6	11361.1	23842.9	12798.2	1.33618	0.0190609	0.0964645	1.74576	0.803851	up
MW0006848	Dimepiperate	Benzene and substituted derivatives	Benzene and substituted derivatives	C15H21NOS	2	0.7221	61432-55-1	7503.08	5040.14	6444.43	6719.15	6248.98	5736.17	5869.86	5781.33	4954.52	5377.4	5212.93	5373.95	5626.29	4851.62	6741.57	5020.39	1.28701	0.0382535	0.144568	1.1433	0.193199	up
MW0113268	5-Phospho-beta-D-ribosylamine	Alcohol and amines	Amines	C5H12NO7P	3	0.7845	6062-06-02	4887.74	3711.29	4681.66	4383.68	3849.6	2691.1	3276.67	3561.95	8126.61	5683.19	5520.37	5239.32	5181.99	4696.59	5585.67	3847.9	1.60801	0.00674294	0.0502133	0.707441	-0.499318	down
MEDL02604	Glabrone	Flavonoids	Isoflavones	C20H16O5	1	0.7756	60008-02-8	100820	105760	105993	101035	88430.9	96282.1	99741.1	120725	106574	122785	112537	111917	111835	134810	104430	121326	1.46898	0.0145626	0.0791896	0.884015	-0.177857	down
MW0103508	Cyclic AMP	Nucleotide and Its metabolites	Nucleotide and Its metabolites	C10H12N5O6P	3	0.8573	60-92-4	2590.69	1791.53	1857.11	1859.2	2500.27	1326.09	1788.46	2005.59	1332.88	674.836	1381.9	1343.63	1465.57	718.532	1109.21	1225.17	1.78612	0.000508691	0.0126471	1.69903	0.764708	up
MW0017202	Citramalic acid	Organic acid and Its derivatives	Organic acid and Its derivatives	C5H8O5	3	0.9303	597-44-4	11383	11431.7	11317.9	11199.6	11733.7	11297.4	11671.1	16285.6	9973.49	8983.36	10519.3	10227	9986.71	14291.5	9409.42	11515.6	1.06385	0.0379176	0.143766	1.13443	0.181963	up
MW0150045	Glu-Leu	Amino acid and Its metabolites	Small Peptide	C11H20N2O5	1	0.9115	5969-52-8	17591	7627.83	16754.7	7874.45	14856.1	9568.75	9152.96	15351.3	6286.25	11599.4	4405.89	9504.72	6258.09	8181.76	11091.4	7343.71	1.32821	0.0268641	0.119275	1.52737	0.611053	up
MW0157326	methyl (1R,12R,14S,15E)-12-[(1R,15S,17S,18S)-17-ethyl-3,13-diazapentacyclo[13.3.1.02,10.04,9.013,18]nonadeca-2(10),4(9),5,7-tetraen-6-yl]-15-ethylidene-17-methyl-10,17-diazatetracyclo[12.3.1.03,11.04,9]octadeca-3(11),4,6,8-tetraene-18-carboxylate	Alkaloids	Alkaloids	C40H48N4O2	3	0.7475	59626-92-5	12234.5	11621.4	13204.2	11288	13339.9	15696.7	9294.4	10300.1	20289.1	21857.9	20983.7	24982.3	21397.5	24241.5	18290	13170.4	1.99763	5.01016e-05	0.00388789	0.586996	-0.768576	down
MW0168353	Megestrol acetate	Hormones and hormone related compounds	Hormones and hormone related compounds	C24H32O4	1	0.7529	595-33-5	31154.1	27970.9	19244.8	37196.1	19055.1	16981	21541.5	22441.3	36205.9	103657	35677.7	36054	19180.1	36344.3	24614.8	37698	1.22099	0.0498834	0.171788	0.593703	-0.752186	down
MW0012975	1-Hexadecanoyl-2-octadecanoyl-sn-glycero-3-phosphocholine	GP	PC	C42H84NO8P	2	0.9256	59403-51-9	2810.68	2750.65	9498.36	8465.29	9372.72	8681.93	8830.65	7674.85	1943.84	3651.49	1776.85	2155.53	1226.73	2438.26	3975.95	7637.83	1.60484	0.004662	0.0444117	2.34153	1.22745	up
MEDN1778	Lauryl glucoside	Carbohydrates and Its metabolites	Carbohydrates and Its metabolites	C18H36O6	2	0.7599	59122-55-3 | 85618-22-0	10264.2	14233.2	12693.3	11989.7	11094.1	11397.1	11013.8	14846.2	12112.5	12790	14483.4	16296.2	14084.6	15442.2	14364.4	12838.2	1.34853	0.0285598	0.120184	0.867631	-0.204847	down
MW0109110	2-[[2-[[2-[(2-Amino-3-phenylpropanoyl)amino]acetyl]amino]-3-phenylpropanoyl]amino]acetic acid	Amino acid and Its metabolites	Small Peptide	C22H26N4O5	2	0.8552	59005-83-3	731.483	357.21	816.111	778.511	553.915	657.922	834.364	982.071	2267.45	1856.88	1990.04	1629.65	1816.95	2098.13	1275.34	710.884	1.90895	0.000130476	0.00564863	0.418575	-1.25644	down
MW0054245	Lactitol	Carbohydrates and Its metabolites	Sugars	C12H24O11	2	0.925	585-86-4	2315.46	3558.5	2593.53	2290.26	2621.27	3068.44	2907.51	3955.36	3408.01	3775.89	2970.38	3160.22	3370.46	4570.31	3732.38	3276.94	1.32347	0.0401327	0.150449	0.824719	-0.278025	down
MW0111010	Dipyridamole	Heterocyclic compounds	Heterocyclic compounds	C24H40N8O4	2	0.8207	58-32-2	14035.3	15996.2	14262.2	14083.8	14247.7	14381.8	14671	17023.3	19809.9	19251.8	20366.1	16603.8	18287.4	24665.2	18034.3	22412.8	2.01408	0.00014907	0.00564863	0.744529	-0.4256	down
MEDP1188	Testosterone	Hormones and hormone related compounds	Hormones and hormone related compounds	C19H28O2	3	0.7024	58-22-0	4099.5	924.878	4182.44	4498.56	5932.95	1399.45	3286.8	6449.94	2351.07	2426.55	1331.48	2198.2	1324.15	1500.93	497.55	1059.34	1.41702	0.00788036	0.0545972	2.42524	1.27813	up
MW0141757	1-Hydroxy-2-naphthaldehyde	Benzene and substituted derivatives	Benzene and substituted derivatives	C11H8O2	3	0.8037	574-96-9	5278.19	4836.76	4861.43	4800.94	3931.3	4128.54	4080.46	4959.85	5257.15	5561.56	4847.64	4895.86	4635.91	6400.91	5121.82	4866.65	1.27343	0.0430338	0.159781	0.886744	-0.173411	down
MW0000452	Strychnine	Alkaloids	Alkaloids	C21H22N2O2	2	0.9055	57-24-9	5288.69	7468.7	5379.26	4595.2	5421.54	7475.05	4548.2	5320.01	7865.03	8155.78	7574.51	8022.2	7454.81	8142.63	6229.44	8377.81	1.79661	0.0018648	0.0239849	0.735927	-0.442365	down
MW0063827	Tetrahydrodeoxycorticosterone	Hormones and hormone related compounds	Hormones and hormone related compounds	C21H34O3	3	0.7133	567-03-3	1339.1	1370.65	1245.97	1277.67	822.25	1203.53	1122.74	1035.46	1556.18	1265.1	1408.44	2069.1	1474.48	1937.95	1310.02	1363.56	1.5417	0.00926633	0.0604258	0.760397	-0.395175	down
MW0012582	16alpha-Hydroxyestrone	Aldehyde,Ketones,Esters	Ketones	C18H22O3	3	0.9391	566-76-7	11738.2	10255.8	10533	10637.1	10675.1	9870.23	9192.41	13635.3	9292.7	8718.33	8436.92	9812.61	9137.36	13360.3	8854.49	9294.61	1.04062	0.0206682	0.097796	1.12521	0.170199	up
MW0124515	Isouron	Heterocyclic compounds	Heterocyclic compounds	C10H17N3O2	2	0.8514	55861-78-4	9569.71	9402.07	8964.08	9304.54	9816.36	8761.73	8839.7	9973.71	8607.15	8357.73	9978.79	9006.72	7083.35	9183.39	6354.34	7927.92	1.235	0.0378776	0.143766	1.12229	0.166451	up
MW0157889	Thr-His	Amino acid and Its metabolites	Small Peptide	C10H16N4O4	2	0.8374	55831-93-1	9749.05	10425.4	13057.4	9484.04	12468	16226.9	5721.87	8479.27	16726.5	19610.7	13945.2	18844.7	18364.7	18554.3	16637	11102	1.64702	0.00142873	0.0209642	0.639921	-0.644035	down
MEDP1685	Phytosphingosine	SL	SPH	C18H39NO3	1	0.7022	554-62-1	591119	431709	489952	500910	600931	521271	441829	478782	606968	504087	529196	607450	611289	582489	689720	487315	1.2037	0.047427	0.170123	0.878313	-0.187193	down
MW0120912	5-(Tetradecyloxy)-2-furoic acid	Organic acid and Its derivatives	Organic acid and Its derivatives	C19H32O4	2	0.8706	54857-86-2	17405.3	19285.2	20936.6	17472.5	16980.3	17664.8	18105.7	24523.1	24134.5	23250.1	24522.9	20857.7	21925.1	26600.9	23532.7	20820.9	1.72357	0.00265477	0.0313721	0.820781	-0.28493	down
MW0006634	4'-Chloro-5-methoxyvalerophenone (E)-O-(2-aminoethyl)oxime fumarate	Benzene and substituted derivatives	Benzene and substituted derivatives	C18H25ClN2O6	2	0.8662	54739-21-8	68593.1	68919.6	66808.1	76593.8	64357	66079.7	64564.3	95201.4	81015.1	82909.5	82947.9	79770.3	80837.6	117434	82351.5	78547.3	1.45068	0.00699301	0.0502133	0.832759	-0.264029	down
MEDL02767	Palmitoylethanolamide	FA	Others	C18H37NO2	3	0.9362	544-31-0	1700.48	1944.71	2896.19	1812.32	1741.36	1990.69	1198.87	1684.3	2352.09	2833.14	2552.25	2829.81	2675.66	2561.38	2087.94	1765.94	1.40581	0.016239	0.0851448	0.761459	-0.393162	down
MW0169387	L-Carnitine	Amino acid and Its metabolites	Amino acids	C7H15NO3	1	0.9773	541-15-1	246577	257199	202592	248858	296918	265488	240058	215685	326152	293026	327040	395463	281245	369469	317681	347388	1.93111	0.000172809	0.00600446	0.742578	-0.429385	down
MW0106098	Camylofin	Others	Medicine	C19H32N2O2	2	0.8161	54-30-8	29360.8	30715.5	30334.3	28450.7	26631.3	27222.9	27283.8	36170.8	38481.7	36784.9	35212.6	35821.2	35477.1	38712.3	34409.9	34078.3	1.97721	0.000114725	0.00564863	0.81726	-0.291133	down
MW0108879	N-omega-Hydroxy-L-arginine	Amino acid and Its metabolites	Amino acid derivatives	C6H14N4O3	2	0.7967	53054-07-2	6282.69	948.213	3223.42	6972.71	1804.11	834.899	1626.75	3878.49	839.939	1516.93	1252.6	1059.38	1019.77	828.66	2544.31	595.449	1.30105	0.0498834	0.171788	2.64795	1.40487	up
MEDP0555	Androsterone	Hormones and hormone related compounds	Hormones and hormone related compounds	C19H30O2	1	0.774	53-41-8	34326	28698.6	27475.5	31264.5	18732.2	27482.4	16529.5	36418.1	45231.4	36070.7	31728.8	36570.5	45231.2	49591.8	29329.1	33187.9	1.48279	0.00958553	0.0619398	0.719768	-0.474396	down
MW0055513	Oxandrolone	Hormones and hormone related compounds	Hormones and hormone related compounds	C19H30O3	2	0.7168	53-39-4	3657.05	4880.97	4187.83	5389.25	4886.69	4712.82	3823.53	5276.53	3261.3	3653.55	3346.78	3403.95	4039.19	3998.67	4960.27	3923.17	1.36445	0.0212287	0.100069	1.20361	0.267368	up
MW0049033	Cortisone	Hormones and hormone related compounds	Hormones and hormone related compounds	C21H28O5	3	0.8242	53-06-5	1196.34	1933.13	1033.8	979.564	1251.06	889.281	714.663	1885.76	1886.48	2194.92	1915.9	1490.9	1676.42	2275.32	1796.67	1448.41	1.5955	0.00712219	0.0505502	0.67304	-0.571236	down
MEDL02551	20-Hydroxyecdysone	Steroids	Steroid	C27H44O7	2	0.9038	5289-74-7	889145	914778	866975	838182	929062	943022	766894	768312	1.04528e+06	1.08812e+06	1.01782e+06	1.17039e+06	1.11841e+06	1.19369e+06	1.00239e+06	834140	1.75394	0.00100939	0.0178338	0.816548	-0.29239	down
MW0126273	Psilocin	Heterocyclic compounds	Heterocyclic compounds	C12H16N2O	2	0.7071	520-53-6	1663.43	1673.34	2318.5	1584.99	1355.46	1853.58	2026.52	2213.59	2211.43	2120.06	2276.41	2108.14	1888.83	2826.87	2051.03	2322.12	1.37723	0.0230507	0.10711	0.82502	-0.277498	down
MW0126417	Raltegravir	Heterocyclic compounds	Heterocyclic compounds	C20H21FN6O5	2	0.8282	518048-05-0	5733.53	6258.89	5386.26	5420.47	5420.37	5260.75	5581.99	8558.08	6513.03	6495.22	7226.96	6484.93	6296.4	9083.57	7447.17	6014.3	1.23685	0.0104118	0.0621505	0.857073	-0.22251	down
MW0138965	Milbemycin A3	Heterocyclic compounds	Heterocyclic compounds	C31H44O7	3	0.7145	51596-10-2 | 51570-36-6	20736	25394.3	21943.8	19409.5	24198.6	26410	15615.5	16122.5	42492.9	47377.1	43577.4	50205.1	56240.2	41847.2	35089.7	25322.7	2.0434	3.63932e-05	0.00353014	0.496359	-1.01054	down
MW0005010	4-Formyl-2-hydroxybenzoic acid	Benzene and substituted derivatives	Benzene and substituted derivatives	C8H6O4	2	0.7857	51572-88-4	64686.7	65567.2	65785	62909.4	63422.7	64097.4	65028	77366.7	61074.8	59287.8	62066.7	62604.8	62222.7	66768.3	59923.9	59515.6	1.30851	0.00699301	0.0502133	1.07173	0.0999473	up
MW0063480	Sclareol	Terpenoids	Ditepenoids	C20H36O2	3	0.7915	515-03-7 | 86023-49-6	3265.27	1304.49	4702.6	6040.6	4409.54	997.748	1573.67	4585.03	1077.94	1227.78	1170.23	999.107	848.857	1020.3	2248.55	1177.17	1.59408	0.014763	0.0791896	2.75119	1.46006	up
MW0009996	1,7,13-Trihydroxy-5,6,11,12,17,18-trinaphthylenehexone	Benzene and substituted derivatives	Benzene and substituted derivatives	C30H12O9	3	0.8198	50838-55-6	3165.68	2696.3	3217.83	2943.03	2783.09	3549.08	3065.11	3503.49	4754.42	4638.18	4757.51	4515.93	3958.21	5632.67	3452.96	2912.62	1.7183	0.00204938	0.0256503	0.719867	-0.474198	down
MW0010634	Nordihydroguaiaretic acid	Benzene and substituted derivatives	Benzene and substituted derivatives	C18H22O4	2	0.8674	500-38-9 | 27686-84-6	8943.49	7565.84	7773.35	6414.09	7300.36	6551.68	7801.38	9023.68	12675.8	13071.9	12382.2	12360.9	11300.6	13618.6	9842.42	11549.3	2.17692	9.87385e-07	0.000532634	0.634016	-0.657408	down
MW0169286	Hyperoside	Flavonoids	Flavonoid	C21H20O12	2	0.7255	482-36-0	753.159	825.756	860.015	879.709	702.04	1102.2	880.722	1133.57	1543.48	1762	1221.3	1153.93	1161.1	1229.38	1047.77	1244.19	1.83291	0.00118925	0.0187574	0.688706	-0.538039	down
MW0169563	N-[(3S)-Tetrahydro-2-oxo-3-furanyl]octadecanamide	Amino acid and Its metabolites	Amino acid derivatives	C22H41NO3	2	0.924	479050-96-9	12771	9707.87	10307.5	10873.7	12451.3	9947.66	8629.21	8320.71	15450.9	13230.1	11982.4	14649.9	14635.7	11284.4	13418.7	10558.1	1.56845	0.00525683	0.0487565	0.788981	-0.341937	down
MW0010645	Podofilox	Heterocyclic compounds	Heterocyclic compounds	C22H22O8	2	0.9302	477-47-4	2072.87	2091.32	1925.63	2234.49	2238.8	2170.36	2061.33	3073.06	2762.68	2722.4	2633.1	2569.48	2516.68	3570.64	2686.58	2475.22	1.58498	0.0118533	0.0696828	0.814516	-0.295985	down
MW0053754	Glycocholic acid	Bile acids	Bile acids	C26H43NO6	2	0.8568	475-31-0	5761.63	8645.41	7490.96	5040.36	5842.43	7279.36	5385.27	5557.65	7396.04	9165.66	7159.61	10414.8	7540.02	8028.86	9000.71	7109.58	1.54015	0.00932889	0.0606638	0.774943	-0.367837	down
MW0053831	Hecogenin	Heterocyclic compounds	Heterocyclic compounds	C27H42O4	2	0.8533	467-55-0	21055.3	24556.9	22528.5	21804	22347.9	21149.8	22883.3	27486.6	25120.4	24955.2	26499.6	26871.8	26744.7	27942.7	25068.5	26223.7	1.74186	0.00194268	0.0248492	0.877693	-0.188212	down
MW0015942	Asiatic acid	Organic acid and Its derivatives	Organic acid and Its derivatives	C30H48O5	2	0.8823	464-92-6	36432	40731.7	41089.2	41444	38495.7	38706.6	37591	44661.9	46974.9	45050.5	46584.8	48402.2	46589	50913.8	45139.4	41868.7	1.92539	0.00020058	0.00657675	0.859037	-0.219207	down
MW0000203	Cuscohygrine	Alkaloids	Alkaloids	C13H24N2O	3	0.9655	454-14-8	158170	167282	149375	153169	159592	137643	157042	167233	170115	168475	169863	172940	175716	220285	165053	160173	1.43038	0.0018648	0.0239849	0.890837	-0.166767	down
MW0006700	Daimuron	Benzene and substituted derivatives	Benzene and substituted derivatives	C17H20N2O	2	0.708	42609-52-9	19593	20352.3	20723.6	19563.2	19094.9	19827.4	18790.4	25092.6	21013.5	21546.6	22442.7	21584.3	22153.1	28340.8	21337.2	22117.6	1.21674	0.00699301	0.0502133	0.903075	-0.147083	down
MW0107567	Ile-Ile	Amino acid and Its metabolites	Small Peptide	C12H24N2O3	3	0.8619	42537-99-5	934.827	2229.94	5126.11	1084.93	2810.71	2763.16	2008.45	2389.11	365.375	724.125	1091.49	554.726	536.956	621.355	959.233	827.672	1.93731	0.0010878	0.0178338	3.40564	1.76793	up
MW0141115	1,2-Dihydroxyfluorene	Benzene and substituted derivatives	Benzene and substituted derivatives	C13H10O2	3	0.7179	42523-11-5	1474.06	1104.77	1157.63	940.851	997.541	1330.05	897.913	606.105	1726.37	1797.59	1636.67	1742.44	2249.68	1928.02	1404.25	1246.93	1.7885	0.000477912	0.0120933	0.619644	-0.690489	down
MW0127524	Dimethyl thioselenide	Others	Others	C2H6SSe	3	0.7041	41884-42-8	40064.8	38448.2	37657.9	23021.3	34575.5	33127	35616.2	36347.8	46889.3	47286.7	43037.6	46593.4	47252.7	39101.1	80567.7	44640.3	1.63463	0.0003108	0.00871739	0.705313	-0.503665	down
MW0052379	Dihydrophaseic acid	Organic acid and Its derivatives	Organic acid and Its derivatives	C15H22O5	3	0.7823	41756-77-8	51748.5	51331.7	48995	50009.8	48854.4	52125.9	49166.5	76282.6	61634.7	63018.6	60930.4	59078.2	59664.5	93216	58934.6	56029.7	1.2736	0.00699301	0.0502133	0.836115	-0.258227	down
MW0012469	15-Keto Travoprost	Hormones and hormone related compounds	Hormones and hormone related compounds	C26H33F3O6	2	0.7177	404830-45-1	10350.2	15769.5	9433.12	10438	13325.6	9737.57	10578.1	7761.93	16751.1	20262.3	11841.7	17051.5	17455.7	14459.1	13541	14613.1	1.71132	0.00215522	0.0265468	0.693738	-0.527537	down
MW0141976	2,3',5-Trichlorobiphenyl	Benzene and substituted derivatives	Benzene and substituted derivatives	C12H7Cl3	3	0.7783	38444-81-4	44654.2	48071	49839.6	46477.8	45758.6	56507.3	46366.2	40122.5	62712.7	66161.4	70928	61460	61423.3	49531.5	51176.6	58617.9	1.80508	0.000721779	0.0146113	0.783793	-0.351455	down
MW0013009	2-azaniumylethyl (2R)-2-[(9Z)-octadec-9-enoyloxy]-3-(stearoyloxy)propyl phosphate	GP	PE	C41H80NO8P	2	0.7579	383907-18-4	90568.2	94909.8	95538.3	94481.5	93490.7	91219.7	89920.4	103720	47575.8	48666.6	60521.4	66086.5	68867.6	87399.1	79306.2	79324.3	1.82323	0.000182738	0.00625608	1.40186	0.487345	up
MW0160686	3-Buten-2-one, 4-(4-hydroxy-2,2,6-trimethyl-7-oxabicyclo[4.1.0]hept-1-yl)-	Aldehyde,Ketones,Esters	Ketones	C13H20O3	3	0.7598	38274-01-0	1349.16	1448.29	976.941	941.05	1273.9	1730.83	831.825	2277.4	3751.27	1304.1	1451.96	2564.07	1898.38	2023.19	3299.95	3072.24	1.55815	0.010024	0.0621505	0.55922	-0.838511	down
MW0012077	11beta-Hydroxyandrostenedione	Hormones and hormone related compounds	Hormones and hormone related compounds	C19H26O3	3	0.7609	382-44-5 | 564-33-0 | 564-32-9	5089.78	5208.25	4677.02	5293.03	5073.71	5271.57	4692.56	6986.51	5758.07	6026.3	6087.79	5576.81	5807.9	9020.27	5891.74	6385.01	1.34678	0.00699301	0.0502133	0.836581	-0.257423	down
MEDL00375	Oglufanide	Amino acid and Its metabolites	Small Peptide	C16H19N3O5	2	0.8401	38101-59-6	5896.25	2782.17	6592.95	2608.46	5660.02	3611.88	2395.04	4816.72	2882.13	4925.19	1123.05	3369.5	2377.4	1878.74	2958.17	2190.6	1.25005	0.0426842	0.15899	1.58322	0.662864	up
MW0113837	Acebutolol	Benzene and substituted derivatives	Benzene and substituted derivatives	C18H28N2O4	2	0.7501	37517-30-9	4165.98	2471.98	4621.41	3794.91	5324.65	7015.02	2538.28	4012.11	6923.09	8068.6	6516.22	8159.66	7685.62	6972.11	6009.06	2396.89	1.24561	0.0141217	0.0791896	0.643723	-0.635487	down
MW0049055	Crotonic acid	Organic acid and Its derivatives	Organic acid and Its derivatives	C4H6O2	3	0.8298	3724-65-0	19877.1	19477.4	20296.1	13987.9	16455	20240.8	19890.5	25406.2	22666.5	22079.4	22133.7	22895.6	21427.9	27514	20302.2	22677.1	1.30484	0.0337088	0.137674	0.856544	-0.223401	down
MW0016385	Capsidiol	Alcohol and amines	Alcohols	C15H24O2	2	0.728	37208-05-2	13764.1	11606.7	11580.7	12973.1	12591.6	10199.3	11581.9	12971.1	11775.7	9751.13	9238.94	9970.3	10026.7	12554.7	9440.25	9173.75	1.56709	0.00607099	0.0502133	1.18719	0.247556	up
MW0123175	Buspirone	Aldehyde,Ketones,Esters	Ketones	C21H31N5O2	2	0.7205	36505-84-7	10058.5	11080.1	11020.9	12176.6	11203.4	9748.55	11800	17068.1	8173.07	7516.96	7987.25	10090.5	7622	11683.3	8441	9204.19	1.61616	0.00699301	0.0502133	1.33143	0.412971	up
MW0013551	2-Methoxyestradiol	Hormones and hormone related compounds	Hormones and hormone related compounds	C19H26O3	1	0.7564	362-07-2	26530.5	28195.6	27508.9	25240.9	26346.3	25588.6	26638.4	36653	21905.3	20789.1	19410.6	22643.9	20746.8	30666.8	21285.1	21980	1.58914	0.00914594	0.0599671	1.24118	0.311715	up
MW0107834	Leu-Met	Amino acid and Its metabolites	Small Peptide	C11H22N2O3S	2	0.7824	36077-39-1	252309	465335	346115	363205	397115	444908	197299	357796	508151	433305	504726	541208	530146	513352	486650	434173	1.62045	0.00128459	0.0195675	0.714648	-0.484695	down
MW0009848	Tebutam	Benzene and substituted derivatives	Benzene and substituted derivatives	C15H23NO	2	0.8287	35256-85-0	40242.3	42062.6	40836.5	41705.4	40972.3	41415.5	43861.9	60649.6	36128	35142.4	37698	37058.9	37358.8	49432.1	37091.3	38970.1	1.13526	0.00699301	0.0502133	1.13878	0.187489	up
MW0107125	Glycocyamine	Amino acid and Its metabolites	Amino acids	C3H7N3O2	3	0.7607	352-97-6	17173.6	10263.5	11957.9	16182.8	15219.3	7010.03	17454.4	10725.5	11863.2	13805.3	8575.4	10277.4	4545.86	11937.4	5308.09	5218.35	1.23471	0.0351071	0.142386	1.48169	0.567248	up
MW0138019	D-Proline	Organic acid and Its derivatives	Sulfonic acids	C5H9NO2	3	0.8188	344-25-2	230587	210321	236303	342203	288078	282828	317629	357206	229614	151792	157589	211213	192156	224801	203474	338940	1.38174	0.0266866	0.119275	1.32498	0.405969	up
MW0053630	Ginsenoside Rh6	Steroids	Steroid	C36H62O11	3	0.7257	343780-67-6	60662.5	108583	96437.4	58222.8	101213	104454	50405	78325.3	109661	110740	113929	90393.5	135162	152168	118939	97078.1	1.49717	0.00770056	0.0536734	0.709323	-0.495486	down
MW0107023	Glu-Tyr	Amino acid and Its metabolites	Small Peptide	C14H18N2O6	1	0.9191	3422-39-7	8116.41	3296	6270.36	5172.53	6674.65	3090.72	4555.77	6051.07	2782.68	3890.3	792.352	4433.58	3816.32	3090.53	3677.63	2425.99	1.39466	0.00727844	0.051191	1.73539	0.795261	up
MW0151927	Juvenile hormone II	Hormones and hormone related compounds	Hormones and hormone related compounds	C17H28O3	3	0.8668	34218-61-6	13032.9	15014	12396.3	15572	12992	16169.9	13770.1	19102.7	20117.7	17623.2	15965.1	16837.9	17691.4	20444.4	18675.4	17539.5	1.68535	0.0034236	0.036502	0.814729	-0.295608	down
MW0115769	(1-(4-Cyanobutyl)-3-(naphthalen-1-oyl)indole)	Heterocyclic compounds	Indole and Its derivatives	C24H20N2O	2	0.8827	335161-19-8	355262	347266	372910	340075	336258	360159	327270	481984	408373	407104	393635	402129	403907	508402	406630	400619	1.37984	0.0348394	0.141546	0.877023	-0.189314	down
MW0010585	Etoposide	Benzene and substituted derivatives	Benzene and substituted derivatives	C29H32O13	2	0.711	33419-42-0	22211.2	22711.5	20388.3	21693.5	20501.2	22140.5	20247.5	21303.1	7242.47	1511.21	2446.09	4101.18	3099.81	3019.76	4447.16	21318.1	2.00609	0.0018648	0.0239849	3.62814	1.85923	up
MW0157518	Carboxymethanesulfinyl-acetic acid	Organic acid and Its derivatives	Organic acid and Its derivatives	C4H6O5S	3	0.7602	33388-14-6	24522	24886.3	24902.3	23958.7	24886.8	23857.6	23857.2	30605.1	22502	22902.3	22780.4	23489.4	23212.2	27371.4	23051.3	22859.2	1.03016	0.00699301	0.0502133	1.07072	0.0985864	up
MEDL00422	PC(18:3/18:3)	GP	PC	C44H76NO8P	1	0.7638	324054-21-9	7620.15	8242.62	12022.1	8513.22	7540.04	22339.5	16459	21058	25559.5	64451.7	18953.9	16265.1	10127.3	16757	23362.4	23842.6	1.30946	0.0281274	0.119275	0.520746	-0.941349	down
MW0138912	Medicarpin	Flavonoids	Flavonoid	C16H14O4	2	0.7995	32383-76-9	31176.8	21749.7	26889.2	35264.6	32309.7	32317.4	27358.4	37108.5	28946.8	19051.9	22073.2	26030.7	21654.7	26121.3	19852.4	27262.4	1.49532	0.0087852	0.05877	1.27844	0.354389	up
MW0139732	Panasenoside	Flavonoids	Flavonols	C27H30O16	2	0.8978	31512-06-8	3257.7	3301.69	2603.89	3159.63	2936.06	3302.93	3330.8	3233.08	9273.73	4971.51	4373.41	4745.47	3825.65	3414.24	5734.39	3746.62	1.68862	0.0001554	0.00564863	0.626812	-0.673895	down
MW0108608	Spaglumic acid	Amino acid and Its metabolites	Amino acid derivatives	C11H16N2O8	3	0.9089	3106-85-2	2523.41	2220.86	2467.63	2921.55	3538.55	1978.54	3761.07	3869.4	4443.79	3377.47	3489.18	3737.1	3368.23	3519.68	3757.45	2907.16	1.25576	0.0444713	0.163038	0.814019	-0.296866	down
MW0017059	Chlormadinone acetate	Aldehyde,Ketones,Esters	Esters	C23H29ClO4	2	0.7112	302-22-7	29217	29350.9	29355	27089.1	27152.2	23752.2	26404.4	31177	44046.3	41981.2	42693.7	45663.8	42638.4	54359.9	37558.9	39891.2	2.21871	1.27644e-06	0.000532634	0.640701	-0.642277	down
MW0049118	Cyclopassifloside VII	Steroids	Steroid	C37H62O13	3	0.7754	301540-80-7	10205.1	8075.39	9244.1	8567.25	8040.09	9875.31	7488.53	8539.07	9925.86	9149.02	9144.08	8835.52	9952.29	11283.9	9893	9646.7	1.26866	0.0391528	0.147488	0.89984	-0.152259	down
MW0006037	Amphetamine	Benzene and substituted derivatives	Benzene and substituted derivatives	C9H13N	2	0.7022	300-62-9	37720.4	34977.9	35319.3	38482.6	37313.5	36954.8	36760.7	46891.4	33067.3	31971.5	32275.6	32122.3	32387	45056.3	33535.9	31941.6	1.17991	0.00699301	0.0502133	1.11772	0.160564	up
MW0006212	Benzenesulfonamide, 2-(cyclohexylamino)-5-nitro-N-((pentylamino)carbonyl)-	Benzene and substituted derivatives	Benzene and substituted derivatives	C18H28N4O5S	2	0.8384	284464-77-3	127228	130593	129026	124927	118567	118407	119253	150400	136795	132894	143357	133208	134850	172454	132132	140546	1.31357	0.00699301	0.0502133	0.904252	-0.145203	down
MW0005990	Aloin	Benzene and substituted derivatives	Benzene and substituted derivatives	C21H22O9	2	0.8582	28371-16-6 | 8015-61-0 | 5133-19-7	3052.64	3093.67	2924.54	3150.48	3426.39	3528.38	3201.03	4006.24	3157.72	3846.05	3942.55	3823.76	3880.25	4755.48	4041.1	3903.38	1.57397	0.00687988	0.0502133	0.841567	-0.248851	down
MW0063578	2-(((R)-2,3-Dihydroxypropyl)phosphoryloxy)-N,N,N-trimethylethanaminium	GP	PC	C8H21NO6P+	1	0.9654	28319-77-9	178148	104674	94763.8	253136	154835	69694.4	301908	78284.7	50524	78829.1	56256.8	78852.9	103960	30213.8	37342	57757.6	1.66538	0.00699301	0.0502133	2.50224	1.32322	up
MW0130804	2-Hydroxy-3-(4-methoxyphenyl)propanoic acid	Organic acid and Its derivatives	Organic acid and Its derivatives	C10H12O4	2	0.7094	28030-15-1	67799.4	69455.6	68947.5	57154.2	62568.3	67743.1	58445.2	29772.8	84474.9	78058.3	74575	74567.2	70366.8	63699.6	67836.8	77670.9	1.18946	0.004662	0.0444117	0.81503	-0.295074	down
MW0063622	Sphingosine 1-phosphate	SL	SM	C18H38NO5P	2	0.7224	26993-30-6	8147.6	9561.11	9026.93	8967.04	10022.7	9009.54	7808.85	7061.87	9769.67	10645	9207.97	9925.92	9624.71	10325.2	9549.1	8188.42	1.17828	0.0442267	0.162397	0.901208	-0.150069	down
MW0056887	1-Palmitoyl-2-oleoyl-sn-glycero-3-phosphocholine	GP	PC	C42H82NO8P	2	0.9427	26853-31-6	17006.8	16493.5	17293	3756.99	18385	12059.7	13967.6	11731.4	4875.86	2847.06	3219.73	3680.22	2701.89	2806.19	1990.63	4742.96	2.07565	0.000621601	0.0136518	4.12045	2.0428	up
MW0015404	9,10-DHOME	FA	Oxidized lipids	C18H34O4	3	0.718	263399-34-4	5777.19	3906.09	4175.58	4583.73	5525.14	4642.49	3725.81	3062.14	5828.81	4986.47	4995.38	5172.4	5465.42	5100.8	6418.83	4285.51	1.21261	0.0464716	0.16773	0.837755	-0.2554	down
MW0063596	Sorbitan, monohexadecanoate	FA	Others	C22H42O6	2	0.9276	26266-57-9	152219	159904	167547	153381	165183	178904	138469	151504	204067	203158	202555	223940	216028	222640	195675	157604	1.92443	0.000136095	0.00564863	0.77944	-0.35949	down
MW0143785	6beta,7beta-Dihydroxykaurenoic acid	Organic acid and Its derivatives	Organic acid and Its derivatives	C20H30O4	3	0.9231	26109-32-0	5600.99	6888.49	5765.24	5753.32	7060.64	9174.06	6307.05	8623.24	8716.34	8062.58	8151.44	6604.98	9885.48	6417.92	9385.45	9377.47	1.22622	0.0479146	0.171215	0.828403	-0.271595	down
MW0113201	5-Aminoimidazole ribonucleotide	Nucleotide and Its metabolites	Nucleotide and Its metabolites	C8H14N3O7P	1	0.904	25635-88-5	185054	107893	113547	287837	153247	89457	225996	76915.9	75503.5	89277.1	67748	101241	133224	36129.6	38616.9	54044.9	1.559	0.013528	0.0772936	2.0812	1.05741	up
MW0055186	Tetradecanoylcarnitine	FA	Others	C21H41NO4	2	0.7059	25597-07-3	4245.78	4627	4710.77	4665.71	5272.42	3892.2	4973.84	5764.76	3053.37	3537.84	3567.46	3310.02	3390.98	4978.34	3242.82	3252.77	1.82307	0.000996017	0.0178338	1.34655	0.429263	up
MEDP1307	(2S,3S)-2-amino-3-phenylbutanoic acid	Amino acid and Its metabolites	Amino acid derivatives	C10H13NO2	1	0.7431	25488-25-9	13918.7	8431.74	7359.26	12188.9	17037.9	5011.94	18181.7	9465.25	5622.24	6288.06	2346.61	5652.55	5839.37	4109.06	3901.96	4293.2	1.81951	0.0018648	0.0239849	2.40704	1.26726	up
Lmbp000123	L-homomethionine	Amino acid and Its metabolites	Amino acid derivatives	C6H13NO2S	3	0.9939	25148-30-5	9253.39	9502.95	8558.69	8213.12	9146.54	9235.73	7909.54	9627.69	11520.2	10918.2	10652.3	12283.5	12222.1	12582.4	11130.5	8948.24	1.92619	0.000194708	0.00656927	0.791599	-0.337157	down
MW0168720	L-Allothreonine	Amino acid and Its metabolites	Amino acids	C4H9NO3	1	0.7277	24830-94-2	5247.69	7261.75	9472.9	6826.99	4611.9	13446.6	10370.8	6847.51	15709.7	16189.6	8568.87	13185.4	15704.7	13405.1	6203.22	10238.4	1.33214	0.0195764	0.097796	0.645997	-0.6304	down
MW0011692	(Z)-7-[(1R,2R,3S,5S)-2-[(E,3R)-3-(2,3-dihydro-1H-inden-2-yl)-3-hydroxyprop-1-enyl]-3-fluoro-5-hydroxycyclopentyl]hept-5-enoic acid	FA	Oxidized lipids	C24H31FO4	2	0.8732	246246-19-5	3.61006e+06	3.72117e+06	3.6728e+06	3.74374e+06	3.42541e+06	3.57837e+06	3.70832e+06	5.06667e+06	3.39543e+06	3.18573e+06	3.13118e+06	3.29806e+06	3.3226e+06	4.24558e+06	3.16773e+06	3.49439e+06	1.11495	0.0104118	0.0621505	1.12062	0.1643	up
MW0130336	2,3',4,5'-Tetramethoxystilbene	Benzene and substituted derivatives	Benzene and substituted derivatives	C18H20O4	2	0.9202	24144-92-1 | 20578-92-1	179368	178270	177262	170666	172414	172301	173617	195528	248317	230857	226494	222501	221307	230185	220254	217108	2.28812	0.0001554	0.00564863	0.781182	-0.356269	down
MEDN1425	tetranor-PGFM	Hormones and hormone related compounds	Hormones and hormone related compounds	C16H26O7	2	0.7003	23109-94-6	121369	125705	122558	123488	122985	119045	124692	176328	96278.4	92265.1	94704.3	99627.9	97939.1	136805	95466.8	101839	1.68059	0.00699301	0.0502133	1.27149	0.34652	up
MW0111261	Pirimicarb	Heterocyclic compounds	Heterocyclic compounds	C11H18N4O2	2	0.7177	23103-98-2	38844.6	39943.5	40224	39826	41795.2	40080.3	40313.9	49250	29417.8	27642.1	30674.1	31942.7	32726.1	39009.9	33408.8	34374.8	1.95796	0.000123363	0.00564863	1.27424	0.349633	up
MW0012289	13,14-dihydro-15-keto-tetranor Prostaglandin F1beta	Hormones and hormone related compounds	Hormones and hormone related compounds	C16H28O5	2	0.9029	23015-45-4	24270.1	24763.5	26409.2	24402.1	23262.9	28804	24851.1	35856.8	30970.9	29676.3	31309.1	30291.8	29894.5	34404.6	29502.6	28463.5	1.43886	0.0247436	0.11384	0.869563	-0.201637	down
MW0140563	(Phenylcarbamylmethyl)-trimethylammonium iodide	Alcohol and amines	Amines	C11H17IN2O	2	0.8612	22913-17-3	101050	104612	94709.8	92339.8	97677.8	82353.6	91574.6	112159	127756	120205	98274.7	110071	106009	158493	99065	93860.5	1.23183	0.0498834	0.171788	0.849784	-0.234831	down
MEDTP00821	Asp-Tyr	Amino acid and Its metabolites	Small Peptide	C13H16N2O6	2	0.7017	22840-03-5	14269.1	13992.3	16019.4	14618.6	14838.6	27059.7	13659.8	24123.7	27366.1	16232.3	19229.6	18498.9	25049.5	23310.2	26713.9	23870.6	1.31416	0.0379176	0.143766	0.768737	-0.379438	down
MW0137108	7-Methoxyflavone	Flavonoids	Flavonoid	C16H12O3	2	0.7032	22395-22-8	1484.95	1440.53	1972.37	1828.48	1716.37	1735.36	1371.39	1550.26	2078.09	1854.05	1929.33	1930.93	1754.62	2150.67	1858.41	1775.18	1.51475	0.00711851	0.0505502	0.854444	-0.226942	down
MW0011495	(all-E)-6'-Apo-y-caroten-6'-al	Aldehyde,Ketones,Esters	Aldehydes	C32H42O	3	0.8355	22255-36-3	8442.86	7977.24	10487.3	8552.03	9046.77	8142.21	8691.21	7139.37	10940.7	9499.29	11369.7	9474.7	10223.5	10055.1	12318.8	8978.76	1.63043	0.00394653	0.0402961	0.826437	-0.275023	down
MW0147865	Cucurbitacin I	Aldehyde,Ketones,Esters	Ketones	C30H42O7	2	0.8523	2222-07-3 | 28580-39-4	1491.89	2230.79	1739.06	2126.3	2153.74	2312.41	1660.81	3478.44	2345.44	3088.47	2909.9	3090.91	3096.53	4337.07	3027.67	2359.01	1.55196	0.0123233	0.0719016	0.708861	-0.496424	down
MW0154006	Mycolactone	Aldehyde,Ketones,Esters	Ketones	C44H70O9	3	0.7689	222050-77-3	76144.9	85464	82597.3	74786.3	79586.5	75592.8	78010.1	97740.2	92890.1	90084.8	92761.7	98103.5	93237	113885	89269.7	88953.5	1.69021	0.00389388	0.0401104	0.856078	-0.224186	down
MW0062155	Epoxideoxycorticosterone acetate	Hormones and hormone related compounds	Hormones and hormone related compounds	C23H30O5	2	0.7634	21853-83-8	14973.4	8409.87	13462.8	10248.7	12906.9	5573.18	8866.88	12166.7	5381.95	11404.4	3745.26	6892.97	5600.51	5678.32	8446.06	3815.15	1.54642	0.00733934	0.0514638	1.69938	0.765012	up
MW0111359	(-)-erythro-Anethole glycol 2-glucoside	Benzene and substituted derivatives	Benzene and substituted derivatives	C16H24O8	2	0.7548	217973-39-2	42279.1	42255.6	40854.9	41543.3	40247.1	45059.4	39456.1	51716.5	52767.8	52216.1	52221.5	50490.2	52200	60676.1	45102.4	48206.7	1.83253	0.000912441	0.0171375	0.829736	-0.269275	down
MW0054019	Incensole oxide	Heterocyclic compounds	Heterocyclic compounds	C20H34O3	2	0.8166	21698-66-8	6090.16	6507.04	6260.96	6170.24	6637.66	6291	3249.54	6239.68	7107.22	8628.52	6935.17	8740.4	7064.44	10841.1	7096.96	7865.7	1.53021	0.0040685	0.0412114	0.738125	-0.438063	down
MW0124336	Hydroxyatrazine	Heterocyclic compounds	Heterocyclic compounds	C8H15N5O	2	0.8003	2163-68-0	9941.28	8709.84	7436.2	8429.17	7754.36	6306.3	7726.71	10086.6	7136.73	7564.51	6626.97	7831.04	6419.44	8333.64	7171.31	5773.16	1.16941	0.0434744	0.160904	1.16768	0.223642	up
MW0106904	Glu-His	Amino acid and Its metabolites	Small Peptide	C11H16N4O5	3	0.7262	21435-29-0	2111.12	4598.16	5423.72	539.436	2388.74	3539.55	2444.33	670.136	5085.64	5859.47	6074.1	5554.05	3546.15	3593.41	2411.22	5522.87	1.26007	0.0222021	0.103788	0.576812	-0.793827	down
MW0103316	N2,N2-Dimethylguanosine	Nucleotide and Its metabolites	Nucleotide and Its metabolites	C12H17N5O5	1	0.943	2140-67-2	3321.55	2028.42	2771.62	2706.6	3681.6	2835.56	2275.49	2810.34	2820.59	1676.34	2381.48	2379.49	2348.98	2480.45	2004.79	1628.51	1.32734	0.0257092	0.117355	1.26582	0.340074	up
MW0125802	Nifenazone	Aldehyde,Ketones,Esters	Ketones	C17H16N4O2	2	0.8825	2139-47-1	157276	156838	162234	162131	153655	146538	150780	203808	182652	186715	173048	177257	180728	238150	174184	181565	1.45502	0.00699301	0.0502133	0.865462	-0.208458	down
MW0013325	25-Hydroxyvitamin D2	CoEnzyme and vitamins	CoEnzyme and vitamins	C28H44O2	2	0.7647	21343-40-8	321771	340724	328394	345625	365651	322961	334461	514249	190119	191422	201101	206436	206212	318583	225906	223518	2.02896	0.0001554	0.00564863	1.62981	0.704702	up
MW0156124	Prostaglandin E1-d4	Hormones and hormone related compounds	Hormones and hormone related compounds	C20H34O5	2	0.8247	211105-33-8	32782.5	33368.2	34588.4	38488.8	33701.5	35313.5	32430.2	35963.2	46112.5	44226.6	45162.1	41315.5	43632.2	43965.9	42482.7	38816.2	2.17422	1.37277e-06	0.000532634	0.800189	-0.321587	down
MW0137530	brefeldin A	Heterocyclic compounds	Heterocyclic compounds	C16H24O4	2	0.9045	20350-15-6 | 60132-23-2 | 11006-23-8	48230.3	50428.6	49595.5	46541.4	47889.7	48277.4	46516.9	61180.8	66285.6	59502.9	60500.5	63341.9	57761.9	77292.8	55691.3	55277.8	1.82396	0.00142661	0.0209642	0.804311	-0.314175	down
MW0128009	L-3-Phenyllactic acid	Organic acid and Its derivatives	Organic acid and Its derivatives	C9H10O3	3	0.7338	20312-36-1	61790.1	65992.5	64981.7	70054	62995.4	72809.5	71162	93931.5	41829.4	52555.9	41434.8	44098.1	45858.2	59733.2	42026.1	50247.8	2.03007	9.1824e-05	0.00564863	1.49217	0.577411	up
MEDP1072	N7-Methylguanosine	Nucleotide and Its metabolites	Nucleotide and Its metabolites	C11H15N5O5	1	0.9554	20244-86-4	9438.73	5740.05	6126.27	7133.3	9430.17	6725.74	6460	6849.62	6122.62	5029.33	5966.22	5282.63	5887.86	5987.57	4513.05	3691.86	1.60851	0.00550317	0.0502133	1.36305	0.446838	up
MW0138832	7-O-Methylluteolin	Flavonoids	Flavonoid	C16H12O6	1	0.8584	20243-59-8	49483.7	48392.6	49386.6	48523.5	47492.9	43861.4	46916.1	58098.3	61261.2	59002	53799.7	54913.4	51341.5	77597.2	54107.9	52595.4	1.50787	0.0029526	0.0327317	0.844038	-0.244621	down
MW0109211	Phenylalanylphenylalanine	Amino acid and Its metabolites	Small Peptide	C18H20N2O3	1	0.8238	201023-39-4	4079.09	1691.51	4719.79	2264.05	2962.07	2704.02	1710.39	3518.38	1787.54	2536.01	969.934	1539.79	997.544	1412.14	1441.22	1149.25	1.73347	0.00382609	0.0395872	1.99852	0.998929	up
MW0154748	Ophiobolin F	Terpenoids	Terpenoids	C25H42O	3	0.7956	20098-89-9	1894.72	2151.77	1390.66	910.712	2663.87	1420.83	598.252	1365.91	3562.03	1873.14	1858.88	6265.37	2094.77	6837.39	2815.28	2266.46	1.51042	0.014763	0.0791896	0.449591	-1.15332	down
MW0013274	22-Angeloyltheasapogenol A	Aldehyde,Ketones,Esters	Esters	C35H56O7	3	0.7943	200492-44-0	3728.68	4058.94	4911.42	4856.08	4714.59	4481.59	4019.71	4623.57	6485.54	6890.33	5482.55	15206.9	5622.33	5211.56	5779.99	5323.74	1.48916	0.0001554	0.00564863	0.632013	-0.661975	down
MW0168309	12-Oxo-2,3-dinor-10,15-phytodienoic acid	Organic acid and Its derivatives	Organic acid and Its derivatives	C16H24O3	2	0.7982	197247-23-7	9578.12	9356.84	9143.09	8761.14	9125.98	9443.34	8580.98	10299.9	10055.3	9362.87	9390.4	10898.9	10275.9	11039.7	9457.13	10689.6	1.44382	0.0143529	0.0791896	0.915235	-0.127786	down
MW0113918	alpha-Pyrrolidinopropiophenone	Aldehyde,Ketones,Esters	Ketones	C13H17NO	2	0.709	19134-50-0	4373.67	4741.19	4782.81	4879.66	4556.94	4510.63	3999.15	6854.76	6354.51	6006.94	6199.81	6171.56	5436.96	7886.69	5802.82	6009.3	1.73007	0.00346581	0.0365936	0.776016	-0.365842	down
MW0147862	Cucurbitacin E	Aldehyde,Ketones,Esters	Esters	C32H44O8	3	0.8338	18444-66-1	6175.71	5135.82	5929.23	5463.9	6020.4	6056.77	5063.58	6451.56	6997.15	5876.25	6416.42	6494.25	6566.09	6132.21	6336.07	5753.75	1.26548	0.0341698	0.139312	0.915463	-0.127426	down
MEDP1096	PC(12:0/12:0)	GP	PC	C32H64NO8P	1	0.7396	18194-25-7 | 127641-86-5	10996.7	10723.1	16833.7	15831.4	11653.2	9160.76	11592.7	6611.26	7341.07	10091.4	4866.97	9706.61	5664.2	9991.04	5754.72	3651.66	1.53211	0.00822105	0.0561249	1.6367	0.710791	up
MEDP1682	Leu-Gly-Phe	Amino acid and Its metabolites	Small Peptide	C17H25N3O4	1	0.7027	17608-53-6	10268.9	8375.47	9411.94	7171.82	15850.2	2597.06	5376.76	5154.88	5269.14	9247.55	1602.75	2817.06	2564.5	2213.98	5442.41	1739.23	1.40828	0.0282866	0.119729	2.07812	1.05528	up
MW0122176	(6aR,10aR)-1-methoxy-6,6,9-trimethyl-3-(2-methyloctan-2-yl)-6a,7,10,10a-tetrahydrobenzo[c]chromene	Benzene and substituted derivatives	Benzene and substituted derivatives	C26H40O2	2	0.7234	174627-50-0	17798.3	17963.4	18913.7	18279.1	19710.9	18636.2	19955.3	28905.5	12663.2	12835.1	12035.9	12790.3	13484.8	17534.1	13335.2	13259	1.98446	0.0001554	0.00564863	1.48384	0.56934	up
MW0007574	Mefenorex	Benzene and substituted derivatives	Benzene and substituted derivatives	C12H18ClN	2	0.7201	17243-57-1 | 111051-41-3 | 111051-42-4	12411.7	12675.8	13287.8	14366.7	12925.9	22541.6	13518.3	22610.8	24765.3	14997.5	16596.2	15790.9	22368	20130.6	22603	20432	1.26172	0.0498834	0.171788	0.788533	-0.342756	down
MW0049087	Cyasterone	Aldehyde,Ketones,Esters	Ketones	C29H44O8	2	0.8543	17086-76-9	35708	32479.5	32188.2	31356.8	34136.2	31003.9	26177.1	25100.5	62844.8	70317.9	64697.6	63755.7	59889.4	65494.5	48091.1	37931.9	2.13802	0.0001554	0.00564863	0.524605	-0.930695	down
MW0113828	Acetic acid, (((2Z)-4-((1R,2R,3R,5R)-5-chloro-2-((3R)-3-cyclohexyl-3-hydroxypropyl)-3-hydroxycyclopentyl)-2-butenyl)oxy)-, 1-methylethyl ester	Organic acid and Its derivatives	Organic acid and Its derivatives	C23H39ClO5	2	0.7845	170291-06-2	22600.9	20056.2	21124.8	21624.3	22705.6	21421.5	18721.2	21719.9	23578.7	22408.2	25235.3	22369	24662.5	22933.7	23643.5	21030.7	1.47949	0.0099455	0.0621505	0.91452	-0.128913	down
MW0015377	9(10)-EpOME	FA	Oxidized lipids	C18H32O3	2	0.871	16833-56-0	24696.5	26202.5	27703.4	25539.9	23715	29158.2	24387.7	26436.8	36748.2	35929.1	36049.8	30969.1	35502.8	38386.1	34601.7	29117	2.11987	7.7918e-06	0.00133226	0.749503	-0.415995	down
MW0061611	Phorbol 12-myristate 13-acetate	Heterocyclic compounds	Heterocyclic compounds	C36H56O8	2	0.7766	16561-29-8 | 11016-13-0	5610.08	5504.72	5516.35	5739.52	5726.06	5449.32	5608.21	8435	6818.17	6815.56	6919.81	6853.67	7681.6	12510.6	6821.21	6958.42	1.40689	0.00699301	0.0502133	0.775335	-0.367109	down
MW0160134	Serotonin O-sulfate	Alcohol and amines	Amines	C10H12N2O4S	3	0.861	16310-20-6 | 124575-88-8	1727.77	819.274	1304.61	1318.84	1289.52	1335.16	1146.35	633.928	514.831	851.711	965.701	1030.33	1089.63	497.039	466.061	446.155	1.49527	0.00950226	0.0616191	1.63363	0.708081	up
MW0055335	N-octanoylsphingosine 1-phosphate	SL	Cer	C26H52NO6P	2	0.7316	158983-53-0	2877.32	3316.54	2388.01	2152.12	3607.47	4013.27	2938.65	2930.58	3306.31	3695.25	6085.12	4423	3668.01	5068.21	4413.58	3710.91	1.62767	0.00577448	0.0502133	0.704792	-0.504731	down
MW0123579	Desthiobiotin	Heterocyclic compounds	Heterocyclic compounds	C10H18N2O3	1	0.7681	15720-25-9	24669.9	10529.7	14857.9	20036.3	22101.2	13809.5	26361.7	25450.3	8606.56	12147.3	5038.96	9840.43	5291.52	7376.99	30204.7	7250.94	1.53158	0.0250606	0.114845	1.84027	0.879916	up
MW0142402	2-Hydroxy-7-hydroxymethylchromene-2-carboxylate	Organic acid and Its derivatives	Organic acid and Its derivatives	C11H10O5	3	0.8924	156605-24-2	21625	22357.6	21625.9	21533.8	21071.7	21774.1	21729.5	32302.9	18641.1	18220.2	18373.5	18517.5	18562.8	25362.8	18681.8	19110.2	1.33555	0.00699301	0.0502133	1.18364	0.24323	up
MW0168923	Chlorotoluron	Benzene and substituted derivatives	Benzene and substituted derivatives	C10H13ClN2O	2	0.7069	15545-48-9	9192.62	4833.69	11514.3	10336.4	11964.9	12223.8	12231.9	12177.7	6948.9	6747.03	8041.79	8329.84	6819.77	9097.98	7908.03	9068.49	1.24619	0.0145756	0.0791896	1.34169	0.424051	up
MEDL02483	5-Hydroxytryptophol	Alkaloids	Plumerane	C10H11NO2	2	0.7568	154-02-9	43908.6	67496	71970.8	46380.4	57245.2	55517.7	35972.7	60491.1	104928	48518.5	92807	93546.1	55958.7	90650.5	70276.7	63377	1.37272	0.0181436	0.0928317	0.707965	-0.498251	down
MW0141223	10-epi-gamma-Eudesmol	Alcohol and amines	Alcohols	C15H26O	3	0.9217	15051-81-7	116892	93967.2	125896	84991.2	87010.3	99329.1	85976.8	129601	72237.9	76747.4	72060.7	83508.3	82421.3	95347.3	78842.2	87424.1	1.5684	0.00699301	0.0502133	1.26993	0.344752	up
MW0110882	Adrenoyl ethanolamide	Alcohol and amines	Amines	C24H41NO2	2	0.9039	150314-35-5	6902.44	6286.88	10922	10843.6	7261.62	12081.7	5675.58	9858.97	16059.9	8411.96	8784.42	20687.3	17693.2	8684.65	14226	11914.8	1.31427	0.0269827	0.119275	0.65594	-0.608364	down
FDATN00018	Vorinostat	Benzene and substituted derivatives	Benzene and substituted derivatives	C14H20N2O3	2	0.7987	149647-78-9	1879.34	1696.13	1997.73	1463.35	1698.25	2105.11	1701.16	2231.25	2836.93	2708.07	1123.73	2207.86	2137.38	3231.4	5165.87	2089.87	1.08097	0.0379176	0.143766	0.687049	-0.541515	down
MW0005040	4-Hydroxy-2',4',6'-trichlorobiphenyl	Benzene and substituted derivatives	Benzene and substituted derivatives	C12H7Cl3O	3	0.7011	14962-28-8	5684.77	2899.44	1886.44	4671.02	3751.31	1903.73	5079.29	2534.97	1689.4	1791.64	1512.61	3079.91	1488.07	1022.33	1911.47	1276.94	1.65714	0.004662	0.0444117	2.06289	1.04467	up
MW0141752	9H-Fluoren-9-one, 1,9a-dihydro-1,9a-dihydroxy-, cis-(+)-	Benzene and substituted derivatives	Benzene and substituted derivatives	C13H10O3	3	0.7663	149231-15-2	1536.03	1611.79	1321.74	1720.19	1590.4	886.687	1688.31	2081.32	2749.38	2705.34	3147.94	2291.81	2466.53	3144.66	2717.05	2755.08	2.05941	3.10874e-06	0.000723714	0.565865	-0.821471	down
MW0108132	Melphalan	Amino acid and Its metabolites	Amino acid derivatives	C13H18Cl2N2O2	2	0.7104	148-82-3	20677.7	11786	19778.6	15403.4	17510.8	13004.7	12148.4	12706.4	13677.5	12114.1	7969.35	7437.61	14136.6	9591.16	4871.49	7329.91	1.60215	0.00498754	0.0466305	1.59497	0.673526	up
MW0126755	Thiabendazole	Benzene and substituted derivatives	Benzene and substituted derivatives	C10H7N3S	2	0.7139	148-79-8	24982	28373.9	26546.2	24645.4	26918.6	47035.5	23644.5	23741.2	32090.8	34515.8	32904	32761.4	32250.3	42673.2	26080.1	29757.4	1.02733	0.0281274	0.119275	0.858779	-0.219641	down
MW0127008	Ziprasidone	Aldehyde,Ketones,Esters	Ketones	C21H21ClN4OS	2	0.8579	146939-27-7	2741.17	3126.18	2704.01	2696.21	2701.7	3086.93	2688.73	3913.59	3481.99	3407.61	3310.2	3190.18	3279.51	4838.12	3243.1	3311.54	1.36876	0.00699301	0.0502133	0.843073	-0.24627	down
MW0159289	Val-Met	Amino acid and Its metabolites	Small Peptide	C10H20N2O3S	2	0.934	14486-09-0	4881.7	8727.98	15034.3	1313.1	13891.2	9348.76	3589.22	10475.2	2478.72	5319.72	3571.27	6435.4	1822.41	2903.68	3710.12	3409.97	1.17058	0.0498834	0.171788	2.26842	1.18169	up
MW0123810	Eletriptan	Heterocyclic compounds	Heterocyclic compounds	C22H26N2O2S	2	0.8736	143322-58-1	3176	3583.2	3326.59	3486.92	3326.82	2714.27	3950.79	3632.94	4334.94	4672.83	4232.39	3550.19	3681.98	4305.82	4238.7	3249.38	1.48614	0.0102397	0.0621505	0.84291	-0.24655	down
MW0055721	PA(18:1(9Z)/18:1(9Z))	GP	PA	C39H73O8P	2	0.8173	14268-17-8	2467.31	3403.25	4274.13	3407.32	3239.01	3955.81	3535.66	6210.48	1670.5	1563.09	1295.92	1661.97	1970.28	3701.26	2071.15	3360.42	1.68862	0.00524379	0.0487565	1.76315	0.818157	up
MW0053773	Goshonoside F6	Benzene and substituted derivatives	Benzene and substituted derivatives	C31H52O12	3	0.7787	138614-60-5	3685.2	2521.77	3971.44	3453.47	3701.61	2798.36	2677.78	4217.43	1272.5	2111.48	1208.03	3055.64	2322.35	4052.77	2229.4	2807.1	1.35066	0.02594	0.117594	1.41805	0.503912	up
MW0007392	Irbesartan	Benzene and substituted derivatives	Benzene and substituted derivatives	C25H28N6O	2	0.8994	138402-11-6	2402.81	3579.85	2802.01	2053.6	3405.76	2928.83	2269.94	2927.25	3734.26	4904.28	3375.61	5128.51	4046.82	5998.62	3219.08	4097.98	1.77487	0.00154109	0.0221867	0.64831	-0.625244	down
MEDTP02857	Thiram	Others	Others	C6H12N2S4	1	0.9627	137-26-8	9898.3	9916.5	10060.7	10164.2	10230.1	9250.95	9583.71	13337.2	8712.02	9076.14	7782.73	8623.73	8382.67	11582.4	8441.43	7860.62	1.37894	0.0292595	0.122608	1.17002	0.226532	up
MW0106095	ALLM (Calpain Inhibitor)	Organic acid and Its derivatives	Organic acid and Its derivatives	C19H35N3O4S	2	0.7197	136632-32-1	13378.3	13900.8	3539.3	12358.4	23720.3	5706.94	18143.6	11161.1	641.407	1393.75	3814.66	16192.4	1584.85	9497.28	11215.4	5305.37	1.24177	0.0473953	0.170123	2.05274	1.03755	up
MW0006009	Alprenolol	Benzene and substituted derivatives	Phenolics	C15H23NO2	2	0.9194	13655-52-2	33271.8	34903.5	38744.5	33428.2	34000.9	50892.7	35645.8	42317.2	65854.8	54739.8	47016.8	52078.8	50930.2	45038.3	62986.4	62930.3	1.94099	0.000225624	0.00714094	0.686643	-0.542369	down
MW0126145	Pindolol	Heterocyclic compounds	Heterocyclic compounds	C14H20N2O2	2	0.9228	13523-86-9	3206.65	6531.84	4745.7	5193.79	5400.61	4570.02	5476.38	9716.76	9465.57	16410.9	5986.05	8487.48	6376.19	5503.49	12144	7650.87	1.3889	0.014763	0.0791896	0.622589	-0.683647	down
MW0143387	Phenol, 4,4'-(1,1-dimethyl-3-methylene-1,3-propanediyl)bis-	Heterocyclic compounds	Heterocyclic compounds	C18H20O2	3	0.7877	13464-24-9	1625.79	1213.49	1895.01	2263.06	1591.64	2116.74	2178.75	2991.72	2577.53	2684.73	2894.87	2282.17	2522.98	2897.12	2238.89	2464.3	1.43277	0.0143925	0.0791896	0.772091	-0.373157	down
MEDN0460	N8-Acetylspermidine	Amino acid and Its metabolites	Amino acid derivatives	C9H21N3O	2	0.7141	13431-24-8	7271.44	6509	7716.64	8249.41	8211.25	8715.72	10184.8	7160.47	10072.3	12829.4	10631.3	9084.19	11122.8	9024.64	9536.43	9380.12	1.68343	0.00269397	0.0316746	0.783763	-0.351511	down
MW0062139	Ponasterone A	Hormones and hormone related compounds	Hormones and hormone related compounds	C27H44O6	2	0.8583	13408-56-5	2504.34	1722.8	3496.97	3422.94	1996.93	3071.26	2709.43	2611.48	3962.57	3919.15	4029.61	3615.71	2396.38	3381.39	3536.81	3990.51	1.43695	0.00790597	0.0545972	0.746949	-0.420918	down
MW0169065	Diethyltoluamide	Heterocyclic compounds	Heterocyclic compounds	C12H17NO	1	0.9386	134-62-3	4366.86	4081.65	4325.28	4256.4	4591	3855.84	4200.82	4988.52	4119.52	3994.13	3803.52	3677.5	3640.1	4485.58	4166.38	4017.42	1.21871	0.0438488	0.161828	1.08658	0.119793	up
MW0168986	Cyanidin	Flavonoids	Anthocyanidins	C15H11O6	2	0.8922	13306-05-3	111563	112234	70120.2	117479	111926	77087	136864	85964.6	69095.5	123082	45414.9	55870.3	83966.3	72425.6	88531.2	35926.2	1.31663	0.0273672	0.119275	1.43343	0.519474	up
MW0122632	7H-Purin-8-ol	Nucleotide and Its metabolites	Nucleotide and Its metabolites	C5H4N4O	3	0.9731	13230-97-2 | 51953-05-0	3.97558e+06	3.08764e+06	3.36845e+06	6.61519e+06	3.87907e+06	6.19917e+06	3.65966e+06	4.5746e+06	3.85784e+06	2.66936e+06	3.03347e+06	3.49564e+06	3.00991e+06	3.61261e+06	2.78851e+06	3.66766e+06	1.34252	0.0206682	0.097796	1.35295	0.43611	up
MW0109580	Sequinavir	Others	Medicine	C38H50N6O5	2	0.7096	127779-20-8	1782.91	1855.96	1934.52	1597.58	2615.92	2301.23	1715.31	1430.21	2197	2460.47	2735.85	3221.04	2660.48	2999.82	2486.9	1736.66	1.49986	0.007921	0.0545972	0.743168	-0.428239	down
MW0107412	Hydroxyurea	Alcohol and amines	Amines	CH4N2O2	1	0.8916	127-07-1	65139.6	40463.6	51857	52896.1	56906.4	51915.9	51738.1	55828	52305	46473.9	46322	51071.3	42394.5	41880.1	46747.8	39697.2	1.35075	0.0213383	0.100355	1.16314	0.218019	up
MW0000030	Tetrahydroharman-3-carboxylic acid	Alkaloids	Alkaloids	C13H14N2O2	2	0.7016	124863-39-4	6323.26	4922.75	5924.12	5685.97	4690.03	7486.33	4659.56	8176.27	10238.8	8454.71	11171.8	6082.52	7976.22	6390.8	9865.53	8745.01	1.63195	0.00467391	0.0444117	0.694495	-0.525964	down
MW0053741	Glyceryl monostearate	GL	MG	C21H42O4	3	0.9458	123-94-4 | 31566-31-1 | 22610-63-5 | 83138-62-9 | 85666-92-8 | 342394-34-7	266597	252024	209003	197519	277777	262909	239783	190936	279939	349199	293992	351698	295700	324878	317535	372565	1.90646	0.000134122	0.00564863	0.733531	-0.447071	down
MW0008588	N,N-dimethylsphingosine	SL	SPH	C20H41NO2	2	0.7404	122314-67-4	6604.57	5515.79	5036.05	5590.34	7476.59	6660.18	4243.21	5475.55	6353.39	6094.72	16116.7	6495.45	8350.48	5733.96	18478.1	6705.24	1.20688	0.0498834	0.171788	0.626982	-0.673505	down
MW0150743	Hemibrevetoxin B	Heterocyclic compounds	Heterocyclic compounds	C28H42O7	3	0.7505	122271-91-4	9051.01	6532.52	12742.7	9458.46	9706.98	9248.32	10076.2	12204.8	11704.8	14325.2	11124.6	13443.6	13263.1	11785.1	11046.6	11012.9	1.39476	0.0128827	0.0746045	0.808766	-0.306206	down
MW0128394	Auraptenol	Heterocyclic compounds	Heterocyclic compounds	C15H16O4	2	0.9178	1221-43-8	127211	124239	135223	125882	120711	111931	127536	140349	161108	168773	154364	159825	155928	185733	141797	147410	2.03601	4.76841e-05	0.00385974	0.794612	-0.331678	down
MW0052327	Dichlorphenamide	Benzene and substituted derivatives	Benzene and substituted derivatives	C6H6Cl2N2O4S2	2	0.7295	120-97-8	42614.1	42813.6	43648.6	41627.6	42181.1	38285.3	44228.2	52053.7	48954.3	46301.1	45772.4	47323.2	44170.6	54907.6	46458.1	45387.3	1.27654	0.0462766	0.16773	0.916097	-0.126428	down
MW0105351	6-Hydroxyhexanoic acid	Organic acid and Its derivatives	Organic acid and Its derivatives	C6H12O3	3	0.7781	1191-25-9	19569.7	20405.7	19637.7	20468.7	20354.8	19215.2	20924.9	25829.9	17530.1	16625.1	17204.9	17311.4	17634.7	23508.7	16857.6	17563.3	1.42048	0.00699301	0.0502133	1.15371	0.206283	up
MW0049210	delta-Tocopherol	CoEnzyme and vitamins	CoEnzyme and vitamins	C27H46O2	3	0.7877	119-13-1	9320.87	7978.78	8611.51	8989.45	9250.67	9344.98	8725.86	11043.1	6966.35	6909.85	7552.11	7876.64	7184.18	9454.88	7391.46	8645.11	1.58415	0.00675977	0.0502133	1.18207	0.241312	up
MW0103577	Guanosine	Nucleotide and Its metabolites	Nucleotide and Its metabolites	C10H13N5O5	1	0.9846	118-00-3 | 26578-09-6 | 197227-95-5 | 103654-69-9 | 103654-70-2 | 146849-94-7 | 197227-93-3 | 202933-46-8 | 244769-87-7 | 247226-75-1 | 250586-91-5 | 250586-97-1 | 30747-23-0	188628	89290.2	109373	163095	155270	95451	143104	163339	83709.5	89587.5	84977.4	87126.8	86442.6	108364	69811.1	77491.7	1.78473	0.0010878	0.0178338	1.61096	0.687917	up
MW0106770	gamma-Glutamylglutamate	Amino acid and Its metabolites	Small Peptide	C10H16N2O7	2	0.8842	1116-22-9	6030.41	6014.66	5709.6	5296.02	6105.69	5856.79	4761.72	6373.05	7553.73	6786.75	7191.04	7004.4	6337.55	8889.79	6719.67	6301.74	1.76179	0.00183415	0.0239849	0.812683	-0.299235	down
MW0015581	Adapalene	Others	Hydrocarbon derivatives	C28H28O3	2	0.9016	106685-40-9	2346.73	2030.74	2143.64	2571.35	2232.83	2366.75	2331.94	2500.66	3192.07	2793.08	2957.61	2754.76	2756.1	3852.06	2637.22	2581.81	1.82436	0.00155191	0.0221867	0.787454	-0.344732	down
MW0009137	N-Oleoyldopamine	Benzene and substituted derivatives	Phenolics	C26H43NO3	2	0.8922	105955-11-1	2632.8	3079.77	2979.59	3207.3	3823.84	3073.84	3129.44	3070.49	4185.48	3484.32	4704.24	3557.24	3321.72	3692.15	4525.89	3976.13	1.73602	0.00204296	0.0256503	0.794891	-0.331171	down
MW0158243	Trp-Ser-Phe	Amino acid and Its metabolites	Small Peptide	C23H26N4O5	2	0.8248	105394-87-4	21348.4	21640.5	20393.8	21295.3	21638	20187.9	20840.6	24745	23897.6	24679	25392.3	27893.1	25380	32082.1	25320.5	39545.5	1.72664	0.000621601	0.0136518	0.767605	-0.381564	down
MW0007543	Malonoben	Benzene and substituted derivatives	Benzene and substituted derivatives	C18H22N2O	2	0.7173	10537-47-0	12176.2	10161.6	7326.51	8359.59	5646.35	9405.15	7954.17	6410.61	12773.1	12045.5	10097.6	15639.1	16055.3	9688.19	9875	7109.45	1.32829	0.0284973	0.120184	0.722962	-0.468008	down
MW0153393	(1R,2R,5Z,12R,13S,16Z)-25-(9H-pyrido[3,4-b]indol-1-yl)-11,22-diazapentacyclo[11.11.2.12,22.02,12.04,11]heptacosa-5,16,25-trien-13-ol	Alkaloids	Alkaloids	C36H44N4O	3	0.767	104196-68-1	82154.5	86017.1	87432.5	84790.6	84582.2	76228.1	83564	108187	86197.6	91076.7	90566.7	90733.7	90955.6	117716	96448.9	93634.8	1.06774	0.0104118	0.0621505	0.915	-0.128157	down
MW0103376	3'-O-Methylguanosine	Nucleotide and Its metabolites	Nucleotide and Its metabolites	C11H15N5O5	3	0.7858	10300-27-3	29676	18122.9	23609.3	22057.3	23991.5	22010.9	30672.7	19867.5	13011.6	22667.2	14522.1	25343.9	17854.6	18275.2	11789.6	16166.4	1.48698	0.0148544	0.0794966	1.36079	0.444446	up
MW0138954	Methyl cinnamate	Benzene and substituted derivatives	Benzene and substituted derivatives	C10H10O2	2	0.8212	103-26-4 | 1754-62-7	235428	248263	247878	239939	238906	239415	247262	340717	201055	201322	210982	214898	212583	282946	206432	220324	1.34287	0.00699301	0.0502133	1.1641	0.219218	up
MW0016201	Bis(2-ethylhexyl) adipate	Aldehyde,Ketones,Esters	Esters	C22H42O4	2	0.8781	103-23-1	8172.58	55167.2	55111.1	48777.3	51995.9	34871	71969.8	43952.3	102791	51190	90861.4	100300	75038.9	37229.9	86592.9	72348.3	1.20948	0.0110969	0.0659019	0.600334	-0.736162	down
MW0123567	Desloratadine	Heterocyclic compounds	Heterocyclic compounds	C19H19ClN2	2	0.8765	100643-71-8	4711.22	5069.79	4727.81	4132.77	4450.25	4283.9	4585.08	5464.49	4842.72	6161.03	5164.82	4873.75	5202.47	6098.12	4718.44	5117.85	1.33424	0.0312394	0.129867	0.887293	-0.172518	down
Lmhp008763	LPE(16:1/0:0)	GP	LPE	C21H42NO7P	1	0.9337	-	11561	13738.7	13799.5	15116.7	12678.7	14234.7	13683.1	17729.4	8088.99	13938.9	9150.54	8019.05	9240.5	14542.9	9245.04	7650.06	1.67983	0.00321773	0.0353343	1.40896	0.494626	up
MW0054541	LPC(20:2/0:0)	GP	LPC	C28H54NO7P	1	0.8623	-	15584.7	17439.2	20531.1	16041	14979.1	11068.3	18693.5	11983.9	11504.1	10992.8	10096.6	9523.91	10322.1	15161.9	7398.05	8238.02	1.739	0.00179186	0.0239849	1.5176	0.601787	up
MEDP1318	LPC(0:0/22:4)	GP	LPC	C30H55NO7P	1	0.8359	-	26006.2	29932.9	45119	28282.7	27963.5	19791	21803.2	18094.5	16731.7	18377.7	15044	25606.7	20747.4	21633.8	22844.6	16024.9	1.35229	0.0281274	0.119275	1.38203	0.466786	up
MW0123194	Caffeine	Heterocyclic compounds	Heterocyclic compounds	C8H10N4O2	1	0.8138	-	3873.56	3788.93	3788.05	4226.59	3416.53	3986.61	3045.55	3814.11	4991.34	4229.76	4544.09	4024.83	4332.61	4998.76	4589.46	4307.54	1.79617	0.000783409	0.0154036	0.83124	-0.266663	down
MEDP1165	PC(O-16:0/O-2:0)	GP	LPC	C26H56NO6P	1	0.7167	-	331874	388968	390632	381041	417589	384352	416930	526738	291139	221705	278938	250517	254652	366798	277132	282189	1.96514	0.000157715	0.00564863	1.4566	0.542605	up
MW0151342	Ile-Arg-Val	Amino acid and Its metabolites	Small Peptide	C17H34N6O4	2	0.9452	-	84023.6	83732	88052.4	82126.8	82909.3	80931.3	80638.5	101197	110038	114757	109127	107140	105976	132230	102272	101982	2.0795	3.50148e-05	0.00353014	0.773735	-0.370089	down
MW0063633	Spironolactone	Others	Others	C24H32O4S	2	0.9445	-	3456.2	2852.52	2877.76	2722.79	3020.31	3010.36	3036.31	4547.04	3786.4	3873.26	3255.82	3534.65	3830.45	5384.2	3008.79	3051	1.0078	0.0498834	0.171788	0.85866	-0.219842	down
MW0150831	His-Ala-Val-Asp	Amino acid and Its metabolites	Small Peptide	C18H28N6O7	2	0.9431	-	99079.7	100462	102977	100234	94112	97234.5	96430.7	133320	124028	120001	122375	119212	110493	166667	116053	109984	1.50925	0.00699301	0.0502133	0.83317	-0.263317	down
MW0145394	Arg-Ile-Leu	Amino acid and Its metabolites	Small Peptide	C18H36N6O4	2	0.9428	-	41710.4	43639.4	46343.7	42125.5	39897	41383.1	42417	52725.2	44080.7	49916.6	46998.3	43006.6	47600	60660.6	48789.6	43601	1.07361	0.0379176	0.143766	0.910537	-0.13521	down
MW0145517	Arg-Thr-Ile	Amino acid and Its metabolites	Small Peptide	C16H32N6O5	2	0.9417	-	122838	101588	120880	118526	108399	113021	99592.5	135664	139739	137026	124355	124418	122465	173775	125877	116457	1.32858	0.014763	0.0791896	0.865049	-0.209146	down
MW0148636	DMABA-d10 NHS ester	Aldehyde,Ketones,Esters	Esters	C13H14N2O4	2	0.9416	-	118537	131811	122190	129433	123624	158087	129646	180119	191620	147881	165350	142365	183939	182917	173880	185028	1.68221	0.00336584	0.0363057	0.796404	-0.328428	down
MW0145572	Arg-Val-Ser	Amino acid and Its metabolites	Small Peptide	C14H28N6O5	2	0.9402	-	14613.1	11832.3	11519.7	11190.8	16807	21093.8	12542.2	20716.4	23361	13349.3	17838.1	15123.7	29272.1	17673.3	21894.9	23038.1	1.25503	0.0440138	0.16212	0.744754	-0.425165	down
MW0145398	Arg-Ile-Ser	Amino acid and Its metabolites	Small Peptide	C15H30N6O5	2	0.9392	-	31361.2	29564.1	29465.4	30055.5	31892.2	31214.5	31591.4	39997.3	43127.1	35796.8	36200	36313.3	41603	46696.1	39985.4	38439.4	1.86826	0.000704179	0.0146113	0.801926	-0.318459	down
MW0110042	Tris(2-butoxyethyl) phosphate	Aldehyde,Ketones,Esters	Esters	C18H39O7P	2	0.936	-	14256.8	14672.9	16927.4	17152.4	13761.3	15192.8	15948.6	21648.9	7685.32	8358.22	8574.84	12661.3	9569.72	15200	14876.5	12279.7	1.66609	0.0026314	0.0313721	1.45239	0.538428	up
MW0150853	His-Asn-Ile	Amino acid and Its metabolites	Small Peptide	C16H26N6O5	2	0.9327	-	2.43991e+06	2.53309e+06	2.5016e+06	2.37119e+06	2.34481e+06	2.26081e+06	2.32244e+06	3.0171e+06	2.70261e+06	2.65705e+06	2.65585e+06	2.67607e+06	2.71928e+06	3.48582e+06	2.68804e+06	2.71555e+06	1.39201	0.00699301	0.0502133	0.887476	-0.172221	down
MW0150294	Gly-Arg-Ala	Amino acid and Its metabolites	Small Peptide	C11H22N6O4	2	0.9321	-	20444.9	24261.5	19265.9	25924.4	26200.8	43624.1	23707.4	44934.8	51965.9	24020	31803.3	32315.6	47971.1	28952	43979.7	47096.3	1.17719	0.0379176	0.143766	0.741192	-0.432081	down
MW0107099	Gly-Val-Arg	Amino acid and Its metabolites	Small Peptide	C13H26N6O4	2	0.9317	-	224159	212570	222597	220788	239097	244289	213998	306632	309614	260519	290378	274758	281297	350013	303253	292786	1.82859	0.00102926	0.0178338	0.797475	-0.326488	down
MW0158671	Tyr-Val-Lys-Lys	Amino acid and Its metabolites	Small Peptide	C26H44N6O6	2	0.931	-	3172.75	2880.66	3009.69	2747.42	3032.38	3586.66	2640.92	2566.97	3385.61	4905.91	4186.9	4789.56	3630.86	5288.28	3757.57	2829.7	1.67793	0.00312881	0.0345208	0.721217	-0.471495	down
MW0156980	Ser-Val-Leu	Amino acid and Its metabolites	Small Peptide	C14H27N3O5	2	0.9292	-	4759.1	4253.08	6324.07	3012.03	5177.69	3511.69	3819.09	3981.02	3632.27	3635.43	2031.69	3955.13	1822.38	2650.08	4458.07	2574.68	1.35993	0.02481	0.11392	1.40703	0.492657	up
MW0105450	Ala-Ala-Arg	Amino acid and Its metabolites	Small Peptide	C12H24N6O4	2	0.9277	-	56099.7	58180.8	52258.9	58291.1	56150.3	80005.2	58068.8	85595.5	95853.3	71428	78673.8	81036.3	85991.8	86365.5	84639.5	95451.2	1.81038	0.004662	0.0444117	0.742745	-0.429061	down
MW0105634	Antanapeptin C	Benzene and substituted derivatives	Benzene and substituted derivatives	C41H64N4O8	2	0.9256	-	72498.9	68286.5	73669.5	61912.5	52616.5	53541	53773.5	60264.5	54675.4	91952.1	87426.6	74553	103280	77267.7	88085.7	64157.1	1.44037	0.0127061	0.073765	0.774189	-0.369242	down
MW0145412	Arg-Leu-Glu	Amino acid and Its metabolites	Small Peptide	C17H32N6O6	2	0.924	-	10741.1	10452.2	10444.7	11570.7	10209.6	11016.8	9082.79	12254.4	15104.2	13784.5	14923.7	12462.7	14323.6	18575.9	12442.1	12226.8	1.89351	0.000704298	0.0146113	0.753424	-0.408467	down
MW0149739	Gln-Leu-Glu-Lys	Amino acid and Its metabolites	Small Peptide	C22H40N6O8	2	0.9233	-	363.357	545.493	2970.51	601.874	447.363	899.492	768.44	556.285	2583.92	1738.05	1154.47	616.732	1225.83	2382.26	2725.94	1016.43	1.34135	0.0206682	0.097796	0.53206	-0.910339	down
MW0145508	Arg-Thr-Ala	Amino acid and Its metabolites	Small Peptide	C13H26N6O5	2	0.9206	-	14983.8	10536.1	10458	13142.8	13359.8	16528.7	13247.6	16985.5	15730.4	11650.6	12912.6	17798.9	21296.2	20825.4	20895.1	18920.6	1.26616	0.0284752	0.120184	0.780135	-0.358204	down
MW0158503	Tyr-Ile-Lys-Lys	Amino acid and Its metabolites	Small Peptide	C27H46N6O6	2	0.92	-	1.50882e+06	1.3298e+06	1.41797e+06	1.24031e+06	1.66531e+06	1.56081e+06	1.15644e+06	1.26282e+06	1.61402e+06	1.9147e+06	1.87353e+06	1.98785e+06	1.93063e+06	2.12686e+06	1.84645e+06	1.37811e+06	1.76881	0.000787386	0.0154036	0.759416	-0.397037	down
MW0145487	Arg-Pro-Thr	Amino acid and Its metabolites	Small Peptide	C15H28N6O5	2	0.9188	-	75779.9	66511.4	71137	72230.2	70413.1	72141.3	65416.9	90874.4	89985.3	89296.2	86111.1	85620.9	87884.1	112470	85273.7	81160.1	1.78369	0.00198949	0.025309	0.814298	-0.296371	down
MW0156323	R-4-benzyl-3-((R)-3-hydroxy-2,2-dimethyloctanoyl)-5,5-dimethyloxazolidin-2-one	Benzene and substituted derivatives	Benzene and substituted derivatives	C22H33NO4	2	0.9187	-	122784	142766	124449	117282	122554	139680	123773	158870	146882	171958	145832	160567	154956	188250	132610	161215	1.63007	0.00485899	0.0457965	0.833544	-0.262669	down
MW0108727	N-cis-octadec-9Z-enoyl-L-Homoserine lactone	Aldehyde,Ketones,Esters	Esters	C22H39NO3	2	0.9152	-	42797.5	42384.1	45677.2	42191.8	54440.1	48686.7	35209	35076.2	51809.2	58343.1	51614.7	71385.1	63373.9	72094.8	54590.6	40157.5	1.55872	0.00545118	0.049962	0.747704	-0.419461	down
MW0006770	Diaveridine	Benzene and substituted derivatives	Benzene and substituted derivatives	C13H16N4O2	2	0.9084	-	15937.6	16751.2	15449.9	16213.4	16796.8	14492.8	11545.3	10818.2	24155.3	20406.1	21349.5	24299	14303.6	15450.6	21956.4	20958.9	1.62146	0.00265105	0.0313721	0.724494	-0.464955	down
MW0145469	Arg-Phe-Thr	Amino acid and Its metabolites	Small Peptide	C19H30N6O5	2	0.9077	-	37363.7	38746.9	36575.7	36087.2	36061.6	33598.9	37966.9	41056.7	41297.1	42519.5	37847.7	42095.8	40898	47490.2	41402.1	41891.2	1.75679	0.00163701	0.0230967	0.886765	-0.173377	down
MW0146023	Asp-Arg-His	Amino acid and Its metabolites	Small Peptide	C16H26N8O6	2	0.9076	-	4282.85	4188.62	4398.55	4423.55	4409.2	4209.47	3979.2	5120.91	5213.17	5345.19	5145.98	5172.32	4867.93	6138.53	4804.92	4835.91	1.8383	0.000870799	0.0166166	0.843184	-0.24608	down
MW0152407	Leu-Leu-Trp	Amino acid and Its metabolites	Small Peptide	C23H34N4O4	2	0.9052	-	31722.9	29406.1	29452.5	30497	30222.6	29960.5	31904.8	36134	38371.4	39704.6	37022.1	35430	37055.5	47588.8	34932	34255.7	1.84742	0.0010878	0.0178338	0.819097	-0.287894	down
MW0105688	Arginylasparagine	Amino acid and Its metabolites	Small Peptide	C10H20N6O4	2	0.9043	-	12318.4	13587.6	11808.4	13672.9	13474.2	22218	12352.2	22451.7	25476	12964.3	17096.1	18248.7	25918	17779.7	22741.6	26316.8	1.32932	0.0281274	0.119275	0.731852	-0.450377	down
MW0157809	Thr-Thr-Asn	Amino acid and Its metabolites	Small Peptide	C12H22N4O7	2	0.8999	-	12270.5	11849	12935.2	11426	11597.1	11109.6	11828.9	12489.9	15044.4	15565.9	13516.2	14411.5	13963.4	17010.2	13954.8	13057	1.99709	0.000115215	0.00564863	0.819631	-0.286953	down
MW0145502	Arg-Ser-Ser	Amino acid and Its metabolites	Small Peptide	C12H24N6O6	2	0.8987	-	16920.8	15592.5	15797.5	16820.6	16695.7	15665.3	12459.6	20415.8	19845.7	20239.3	19848.9	21111.1	17114.9	26372.9	20473.2	16771.8	1.55071	0.00904489	0.0599324	0.805845	-0.311425	down
MW0146144	Asp-Ile-Glu	Amino acid and Its metabolites	Small Peptide	C15H25N3O8	2	0.8972	-	15816.2	9811.12	11227.6	18132.6	13143.1	7653.13	9655.97	12352.9	11260.7	12202.8	7892.08	7148.49	10363	6703.98	8810.97	6227.67	1.28864	0.0343139	0.139655	1.38497	0.469858	up
MW0105475	Ala-Met-Lys	Amino acid and Its metabolites	Small Peptide	C14H28N4O4S1	2	0.892	-	2735.4	3021.23	2655.89	3419.03	2838.01	1426.48	1166.04	3107.1	7329.48	4089.59	5525.12	3203.3	4570.29	6739.78	3708.1	3614.52	1.71187	0.00210669	0.0262266	0.525248	-0.928931	down
MW0107590	Isopropyl dodecylfluorophosphonate	Aldehyde,Ketones,Esters	Esters	C15H32FO2P	2	0.8894	-	97770.4	98273.2	100675	97847.2	89519.9	102088	94459.8	107123	110660	112350	113085	122560	111849	131735	115920	113326	2.03347	5.36028e-05	0.00402539	0.845701	-0.241781	down
MW0140630	(R,E)-S-2-acetamido-13-(methylamino)-13-oxotridec-3-enyl ethanethioate	Others	Others	C18H32N2O3S	2	0.8815	-	23892.9	24369.9	23811.7	21999.3	21442.5	23914.3	24627.3	27552.5	26247.2	27101.6	25212.4	26183.5	27209.3	33615.2	26349.7	27351	1.5915	0.00836917	0.056803	0.873856	-0.194532	down
MW0158392	Tyr-Asn-Gln-Asp	Amino acid and Its metabolites	Small Peptide	C22H30N6O10	2	0.8806	-	25242.5	24294.7	27478.4	27067.6	25053.6	22232.8	23108.9	32195.1	17121.7	16584.6	14820.3	19661.6	19161.2	30296.8	20005.1	19821.7	1.59736	0.00792692	0.0545972	1.31244	0.392249	up
MW0151057	His-Pro-Asn	Amino acid and Its metabolites	Small Peptide	C15H22N6O5	2	0.8765	-	6291.83	9094.75	7606.71	6798.09	7368.48	7263.15	7108.24	9417.77	7941.78	8737.34	8121.19	9157.13	8324.17	10575.5	8954.11	8469.93	1.35898	0.0303767	0.12696	0.867218	-0.205534	down
MW0145296	Arg-Asp-Ile	Amino acid and Its metabolites	Small Peptide	C16H30N6O6	2	0.8723	-	30711.9	40357.8	36391	39255.9	36567.6	49337.8	40707.6	63508.2	31850.3	25166.4	17715.5	22115	27040.1	33847.3	23516.6	34241.1	1.73447	0.0026046	0.0312892	1.56311	0.644417	up
MW0158092	Trp-Ala-Tyr	Amino acid and Its metabolites	Small Peptide	C23H26N4O5	2	0.8638	-	48494.8	62125.1	63412.8	51605	61343.9	47457	74608.4	60949.6	76143.4	80886	53209.1	83718	84991.6	99357.9	49579.3	74690.8	1.25003	0.0265877	0.119275	0.779979	-0.358493	down
MW0144721	Ala-Pro-Trp	Amino acid and Its metabolites	Small Peptide	C19H24N4O4	2	0.8633	-	15153.1	15534.6	13196.6	14058.5	15159.7	13422.5	15377.6	19721	15633.5	17381.2	16937.3	15366.6	17259.1	27742	16827.1	16241.1	1.11983	0.014763	0.0791896	0.848214	-0.237499	down
MW0108730	(S,Z)-N-(2-Oxotetrahydrofuran-3-yl)tetradec-9-enamide	Aldehyde,Ketones,Esters	Esters	C18H31NO3	2	0.8625	-	13788.5	12835.1	12490.7	12394.3	14803.5	14706.4	10841.7	10972	14512	16151.8	14043.7	17714.5	16962.2	18776.7	15898.2	11792.2	1.47174	0.00917023	0.0599671	0.817092	-0.29143	down
MW0157778	Thr-Pro-Gln	Amino acid and Its metabolites	Small Peptide	C14H24N4O6	2	0.8618	-	2510.22	3585.4	2666.82	2755.09	3659.96	2593.77	2115.23	3594.32	5833.09	8283.67	4953.19	3256.62	3862.88	5794.75	4114.52	3978.74	1.7573	0.0010878	0.0178338	0.585886	-0.771308	down
MW0057429	PC(20:5(5Z,8Z,11Z,14Z,17Z)/20:5(5Z,8Z,11Z,14Z,17Z))	GP	PC	C48H76NO8P	2	0.8523	-	1902.56	1932.52	2434.7	2167.97	1985.28	2179.92	1908.29	4716.24	739.061	1192.95	962.808	1495.64	846.11	1909.12	1602.81	1464.33	1.73016	0.000621601	0.0136518	1.88268	0.912786	up
MW0158588	Tyr-Pro-His	Amino acid and Its metabolites	Small Peptide	C20H25N5O5	2	0.8479	-	9685.48	1568.31	2500.94	10115.5	2042.08	980.745	5935.59	2703.55	1595.58	3213.01	1123.34	623.631	616.723	960.403	5128.45	773.001	1.20673	0.0498834	0.171788	2.53184	1.34019	up
MW0016016	(2S,4S)-1-Acetoxy-16-heptadecene-2,4-diol	FA	Others	C19H36O4	2	0.8477	-	5141.77	6625.56	5509.13	5327.92	6678.42	5568.4	5021.6	5359.94	21696.7	22138.8	6949.86	6752.94	19046.5	7455.72	6441.48	17698.6	1.63745	0.000621601	0.0136518	0.418123	-1.258	down
MW0121335	5-Chloro-1-(piperidin-4-yl)-1H-benzo[d]imidazol-2(3H)-one	Benzene and substituted derivatives	Benzene and substituted derivatives	C12H14ClN3O	2	0.8444	-	4201.7	3603.03	3668.48	3380.84	3435.17	3573.47	4080.35	5802.23	3121.7	2671.73	3453.86	3027.49	2596.23	4267.1	2796.31	3125.99	1.39568	0.014763	0.0791896	1.26675	0.341131	up
MW0054598	1-(9Z-tetradecenoyl)-glycero-3-phosphoethanolamine	GP	LPE	C19H38NO7P	2	0.8384	-	5797.32	6643.5	6849.75	5844.48	5184.74	5774.37	5509.57	5831.13	7412.02	6575.05	7288.63	7367.21	5652.45	7427.9	6871.21	6675.84	1.60023	0.00470404	0.0445163	0.858234	-0.220557	down
MW0150111	Glu-Phe-Thr	Amino acid and Its metabolites	Small Peptide	C18H25N3O7	2	0.8324	-	3443.5	1465.8	3142.13	5004.2	2755.04	1365.48	1700.56	3465.39	2320.33	2344.51	1178.08	1147.55	2513.74	692.185	1750.27	590.64	1.27586	0.0329527	0.135777	1.78205	0.833536	up
MW0153210	Lys-Val-Tyr	Amino acid and Its metabolites	Small Peptide	C20H32N4O5	2	0.8275	-	10349.4	13239.7	13437.8	10719.5	11776.5	14196.8	11897.4	16653.7	7160.8	8254.07	8712.49	7349.52	13125.3	8946.36	11194.8	12286.4	1.49685	0.0114078	0.0675716	1.32768	0.408905	up
MW0155299	Phe-Phe-Gln	Amino acid and Its metabolites	Small Peptide	C23H28N4O5	2	0.8249	-	29256.3	29831.9	26953.3	27925.2	29838.7	27365.7	26831	30879.8	34825.9	37787.6	32804	34999.7	35223.4	43247.5	36595.5	38126.5	2.12268	1.36669e-05	0.00187156	0.779543	-0.359299	down
MW0168269	Podocarpa-8,11,13-trien-16-oic acid, 12-hydroxy-	Terpenoids	Ditepenoids	C17H22O3	2	0.8242	-	60032.7	61409.7	61577.1	55761.2	59145.7	56121.6	61578.4	76288.8	67745.1	74211.9	75808.6	70255	67572.3	90733.2	67089.9	68496.7	1.6174	0.00763448	0.0533726	0.845342	-0.242393	down
MW0152471	Leu-Pro-Phe	Amino acid and Its metabolites	Small Peptide	C20H29N3O4	2	0.817	-	15691.7	3200.87	9711.4	13991.6	9977	6214.24	7984.81	11763.4	6650.98	7898.53	5616.16	6719.54	3208.5	7482.76	7923.26	4846.26	1.059	0.0395129	0.148364	1.55991	0.64146	up
MW0151072	His-Ser-Asn	Amino acid and Its metabolites	Small Peptide	C13H20N6O6	2	0.8127	-	15327.4	11330.6	14119.2	14054.4	13975.7	16306.6	13127.2	14038	25402.9	25757	21665.8	24940.2	29475.9	25910.8	21830.9	18571.6	2.18459	1.71382e-06	0.00056936	0.580089	-0.785655	down
MW0151556	Ile-Pro-Asp	Amino acid and Its metabolites	Small Peptide	C15H25N3O6	2	0.8119	-	12226.5	4902.33	4202.41	9468.48	8162.09	3355.72	8176.31	5399.05	4116.2	5922.9	3612.56	3926.07	3096.75	3267.12	2548.57	2201.68	1.57192	0.00699301	0.0502133	1.94804	0.962025	up
MW0156816	Ser-Leu-Glu	Amino acid and Its metabolites	Small Peptide	C14H25N3O7	2	0.8103	-	36043.4	12179.8	19572.6	13476.7	22285	14730.1	17300.2	16148.3	12763.2	15777.2	7214.17	15666.1	8768.62	9752.3	15882.1	9009.8	1.43355	0.0206682	0.097796	1.60003	0.678096	up
MW0014149	7-[(2R)-3-hydroxy-2-(3-hydroxy-5-methylnon-1-enyl)-5-oxocyclopentyl]-3-methoxyheptanoic acid	Organic acid and Its derivatives	Organic acid and Its derivatives	C23H40O6	2	0.8035	-	92083.1	95822.3	90646.6	76922.8	101379	119703	94990.9	78073.1	97426.6	122648	105011	124151	107106	116468	98222.6	141767	1.44485	0.0130668	0.0754829	0.82123	-0.284142	down
MEDP1892	Tetradecylamine	Alcohol and amines	Amines	C14H31N	2	0.7913	-	1276.09	1153.52	1093.07	714.806	998.335	635.945	536.391	2370.72	1804.23	963.161	1126.79	2823.78	2121.16	3178.68	2594.16	1112.87	1.36478	0.0318437	0.131908	0.558281	-0.840936	down
MW0125971	(9Z)-N-[2-(5-hydroxy-1H-indol-3-yl)ethyl]octadec-9-enamide	Tryptamines,Cholines,Pigments	Tryptamines	C28H44N2O2	2	0.7758	-	10746.2	10202.7	10118.8	10822.4	11914	10639.3	10558.6	10962.5	13749.2	11923.4	13014.9	12054.7	13015	12124.3	13681	12711.6	2.07949	1.6943e-05	0.0021913	0.84053	-0.250629	down
MW0145374	Arg-His-His	Amino acid and Its metabolites	Small Peptide	C18H28N10O4	2	0.7757	-	12478.4	2064.43	8113.07	14283.7	6981.26	3300.05	8569.9	10694.5	3320.41	4358.99	5257.16	4002.06	2997.09	1808.19	4159.09	2871.32	1.41823	0.0379176	0.143766	2.31058	1.20825	up
MW0145404	Arg-Ile-Val	Amino acid and Its metabolites	Small Peptide	C17H34N6O4	2	0.7729	-	471532	515788	420309	401820	555166	615376	543566	405796	533294	732106	592939	740612	643297	713451	560620	756636	1.72385	0.00128601	0.0195675	0.74519	-0.42432	down
MW0155232	Phe-Ile-Met	Amino acid and Its metabolites	Small Peptide	C20H31N3O4S1	2	0.7715	-	6038.47	3271.28	748.456	3925.52	4908.16	853.107	7572	1444.25	732.083	2129.39	668.359	1704.39	798.316	839.541	1325.8	723.15	1.4065	0.0206682	0.097796	3.22398	1.68884	up
MW0156056	Pro-Val-Tyr	Amino acid and Its metabolites	Small Peptide	C19H27N3O5	2	0.7694	-	4934.87	4386.63	3480.62	2938.77	7291.11	3468.16	4804.35	4240.94	2113.87	3755.03	978.472	4773.27	823.53	2423.88	3244.41	2593.32	1.41053	0.0151705	0.0806323	1.71669	0.77963	up
MW0153076	Lys-Met-His	Amino acid and Its metabolites	Small Peptide	C17H30N6O4S1	2	0.7663	-	63888.5	45968.3	38617.9	47119	39632.2	42702.3	33161.4	39003.6	32514.1	26343.3	32095.7	33461.7	30225.8	32215.2	33533.8	26172.9	1.79271	0.000621601	0.0136518	1.4199	0.505786	up
MW0054970	MG(0:0/18:2(9Z,12Z)/0:0)	GL	MG	C21H38O4	2	0.7651	-	3503.61	4657.21	6657.68	2415.77	9106.56	3878.12	4416.8	3685.31	9198.33	6649.43	5896.99	7456.3	6950.58	6661.65	7153.32	6259.77	1.45981	0.0174979	0.0904708	0.68155	-0.55311	down
MW0158282	Trp-Val-Arg	Amino acid and Its metabolites	Small Peptide	C22H33N7O4	2	0.7587	-	25037.4	20318.2	17114.6	19573.6	18291.3	22202.7	17041.6	23853.7	14191.5	11063.7	10889.2	12958.6	9433.22	12358.1	12356.4	12125.1	2.14462	4.67976e-06	0.000932024	1.71357	0.777007	up
MW0155982	Pro-Pro-Ser	Amino acid and Its metabolites	Small Peptide	C13H21N3O5	2	0.7523	-	4799.87	4419.37	5512.46	4106.79	6649.74	4922.31	3704.05	4566.1	3664.6	6220.68	2315.01	4347.04	2756.44	3234.77	3503.33	3201.88	1.35317	0.043863	0.161828	1.3227	0.403485	up
MW0007232	Gallopamil	Benzene and substituted derivatives	Benzene and substituted derivatives	C28H40N2O5	2	0.7505	-	23708.5	22513.8	22082.5	21369.7	21638.9	22600.7	21045.5	27688.5	22724.5	24082.8	25676.8	25040.4	24499.5	31684.5	25725.7	25463.7	1.34223	0.036453	0.143766	0.891412	-0.165836	down
MW0155309	Phe-Phe-Val	Amino acid and Its metabolites	Small Peptide	C23H29N3O4	2	0.7459	-	3158.12	1409.61	1626.25	1462.1	2442.94	1892.35	1189.81	1247.87	5933.58	2880.91	2845.96	3710.44	5019.88	3456.93	1276.47	1522.07	1.30931	0.0379176	0.143766	0.541504	-0.884955	down
MW0159100	Val-Lys-Tyr	Amino acid and Its metabolites	Small Peptide	C20H32N4O5	2	0.7418	-	46820.7	6464.89	17225.4	46617.3	16207.4	2573.38	12403.6	14779	2616.72	13115.7	6968.77	8968.85	5596.33	1879.92	13550.2	2381.84	1.23028	0.0379176	0.143766	2.96109	1.56613	up
MW0158906	Val-Arg-Val	Amino acid and Its metabolites	Small Peptide	C16H32N6O4	2	0.7381	-	6761.27	4570.99	3691.73	4063.19	4568.66	5855.15	3809.35	6145.46	6877.9	5472.46	5045.21	6779.76	8332.05	7572.4	8378.06	7950	1.64238	0.00358647	0.0376094	0.699651	-0.515293	down
MW0011591	(R)-3-hydroxybutyrylcarnitine	FA	CAR	C11H21NO5	2	0.7369	-	1109.89	1730.03	1750.13	1935.2	1193.3	2178.99	1076.76	1585.73	1753.27	2521.11	2334.91	2611.76	2492.71	2977.31	1598.12	1982.66	1.54262	0.00574458	0.0502133	0.687398	-0.540782	down
MW0153208	Lys-Val-Thr	Amino acid and Its metabolites	Small Peptide	C15H30N4O5	2	0.7351	-	14598.9	7418.6	18125.1	13891.3	12847.5	11561.5	7788.01	11970.2	18036.8	15741.5	19017.1	14929.7	15754.1	14174.5	19368.4	13503.2	1.37117	0.0158668	0.0835701	0.752354	-0.410517	down
MW0158380	Tyr-Arg-Leu-Ile-Val	Amino acid and Its metabolites	Small Peptide	C32H54N8O7	2	0.7309	-	12363.6	12186.5	13577.1	12745.8	13587.8	12458.1	11979.2	19383.3	16251.2	14749.2	15117.5	15190.7	14767.5	20481.5	14091.4	15403.2	1.25693	0.00699301	0.0502133	0.859021	-0.219235	down
MW0158229	Trp-Pro-Ile	Amino acid and Its metabolites	Small Peptide	C22H30N4O4	2	0.7299	-	20077	42137.7	30418.1	25828.6	36506	42762.2	25140.3	25461.6	41381.5	44630.2	27560.8	47099.3	30463.4	40173.9	42492.5	48186.3	1.23328	0.0372526	0.143766	0.771245	-0.374739	down
MW0150832	His-Arg-Asn	Amino acid and Its metabolites	Small Peptide	C16H27N9O5	2	0.7296	-	4609.42	3677.79	5538.58	2735.41	4441.8	5948.15	3290.13	3428.46	4381.36	6437.78	4587.95	5930.7	6914.54	8214.67	6560.96	4193.59	1.37203	0.0192119	0.0970182	0.713016	-0.487993	down
MW0105933	Aspartylthreonine	Amino acid and Its metabolites	Small Peptide	C8H14N2O6	2	0.7282	-	2638.01	2023.15	13102.1	1727.41	3875.11	2296.88	1380.56	1830.39	2091.27	1810.75	983.101	1787.32	999.615	2321.21	1173.56	1217.67	1.23461	0.0498834	0.171788	2.33143	1.22122	up
MW0105632	Antanapeptin A	Benzene and substituted derivatives	Benzene and substituted derivatives	C41H60N4O8	2	0.7265	-	4114.03	3974.11	3980.78	4011.52	4345.36	3967.18	3967.18	5933.18	3189.75	3293.99	3428.9	3892.58	3271.77	4168.56	4094.88	3949.34	1.29648	0.0281274	0.119275	1.17083	0.227532	up
MW0104741	2-Ethylhexyl diphenyl phosphate	Aldehyde,Ketones,Esters	Esters	C20H27O4P	2	0.7264	-	2890.91	3034.15	3499.35	3078.65	3097.69	2257.44	2857.75	3143.61	3556.02	3681.31	4639.92	3963.65	4293.05	3748.42	3782.85	3704.19	1.92009	0.000129926	0.00564863	0.760599	-0.394792	down
MW0152913	Lys-Asp-Trp	Amino acid and Its metabolites	Small Peptide	C21H29N5O6	2	0.7245	-	6165.23	6035.61	5903.77	5918.32	5627.86	4458.03	6482.92	6231.93	9986.27	9241.21	9325.71	10111.4	9250.97	12011	8225.78	8230.1	2.18498	2.20113e-06	0.00056936	0.613016	-0.706002	down
MW0155785	Pro-Arg-Thr	Amino acid and Its metabolites	Small Peptide	C15H28N6O5	2	0.7233	-	2064.14	1923.88	2293.78	2989.38	1799.3	2302.02	1702.21	1993.2	3065.21	5571.79	3187.42	2461.92	3627.16	2560.93	2798.57	2859.96	1.66655	0.0018648	0.0239849	0.653118	-0.614584	down
MW0125882	Norclozapine	Heterocyclic compounds	Heterocyclic compounds	C17H17ClN4	2	0.7212	-	1935.15	3325.24	5161.1	1212.21	3395.92	2648.62	441.949	2491.91	757.864	2057.47	1702.48	1766.63	973.588	2007.54	511.327	997.597	1.01427	0.0440817	0.16212	1.91305	0.935871	up
MW0121058	5-[4-Phenyl-5-(trifluoromethyl)-2-thienyl]-3-[3-(trifluoromethyl)phenyl]-1,2,4-oxadiazole	Heterocyclic compounds	Heterocyclic compounds	C20H10F6N2OS	2	0.7193	-	17051.5	9597.96	11332.9	14979	13313.6	16713.3	11471.4	14187.7	15194	20287.2	19649.6	19925.4	19381.6	20325.5	17452.5	10811	1.36307	0.0131365	0.0756972	0.759628	-0.396634	down
MW0105480	Ala-Pro-Arg	Amino acid and Its metabolites	Small Peptide	C14H26N6O4	2	0.7177	-	9355	11378.2	11489.6	9965.98	11272.6	11447.7	11025.5	15567.4	9415.72	8806.92	9192.01	9726.43	9121.27	11735.2	9788	9539.27	1.37075	0.0281274	0.119275	1.18335	0.242871	up
MW0155146	Phe-Cys-Leu	Amino acid and Its metabolites	Small Peptide	C18H27N3O4S1	2	0.7177	-	11536.9	6674.26	8908.82	10759.1	9904.22	8900.59	8419.43	10961.8	9510.14	7308.09	8417.24	7843.27	6859.32	8503.15	8843.12	5809.13	1.19692	0.0373027	0.143766	1.20559	0.269744	up
MW0124797	Metamitron	Heterocyclic compounds	Heterocyclic compounds	C10H10N4O	2	0.7176	-	6396.14	6273.65	6720.51	7665.51	6307.45	6226.94	6958.54	8270.77	6433.2	5732.03	5931.34	5726.04	5709.69	7882.32	6284.99	6054.85	1.03153	0.0498834	0.171788	1.1018	0.139863	up
MW0115352	2,5,8,11-Tetraoxatridecan-13-ol	Alcohol and amines	Alcohols	C9H20O5	2	0.7165	-	10010	9690.34	11479.1	10334.4	9834.23	10438.6	10354	13111.3	12688.2	15613.9	13578.9	13133.1	13071.9	17850.7	11042.4	12576.4	1.72856	0.0029526	0.0327317	0.778162	-0.361858	down
MW0131241	3-(3-hydroxy-4-methoxyphenyl)propanoic acid	Organic acid and Its derivatives	Organic acid and Its derivatives	C10H12O4	2	0.7164	-	18157.7	10365.6	12336.6	6103.25	15573.5	10727.6	9418.73	8420.84	5146.3	5667.05	5603.53	6010.46	5455.61	6006.28	6488.52	6796.79	1.90661	0.000621601	0.0136518	1.93121	0.949504	up
MW0003622	3,4-Dihydroxybenzoate	Benzene and substituted derivatives	Benzene and substituted derivatives	C7H5O4-	2	0.716	-	1600.77	1264.77	1481.07	1662.69	1607.52	1498.53	1176.14	1384.57	2362.03	1923.75	2044.18	2008.07	2037.68	1517.78	1845.91	1521.47	1.70462	0.00183604	0.0239849	0.765097	-0.386285	down
MW0109311	Pro-Gln-Lys	Amino acid and Its metabolites	Small Peptide	C16H29N5O5	2	0.7159	-	5946.88	831.636	1339.69	4103.75	2739.51	577.286	3744.09	2454.16	520.757	2259.63	504.052	966.123	601.955	874.503	1736.44	575.267	1.34475	0.0281274	0.119275	2.70404	1.43511	up
MW0105462	Ala-Glu-Arg	Amino acid and Its metabolites	Small Peptide	C14H26N6O6	2	0.7158	-	159775	171337	165175	164665	166462	157264	161753	236087	130779	127229	132587	139301	133281	188692	129511	140626	1.5406	0.00699301	0.0502133	1.23219	0.30122	up
MW0155255	Phe-Leu-Met	Amino acid and Its metabolites	Small Peptide	C20H31N3O4S1	2	0.7143	-	11037.9	12030.6	12251.4	13283	10431.8	12229.9	10588.5	16493.3	9367.31	7691.49	7366.69	8201.94	8445.63	11768.9	8201.75	9115.78	1.84138	0.000945623	0.0171985	1.40175	0.487232	up
MW0110363	Val-Pro-Arg	Amino acid and Its metabolites	Small Peptide	C16H30N6O4	2	0.7137	-	2011.43	2719.29	1844.25	2723.11	1825.54	2525.26	2848.91	3740.15	846.478	496.826	942.355	1466.92	1663.9	799.07	1344.87	1872	1.83314	0.000294992	0.00871739	2.14557	1.10136	up
MW0150423	Gly-Lys-Lys-Gln-Leu	Amino acid and Its metabolites	Small Peptide	C25H48N8O7	2	0.7131	-	15342.5	14028.2	17136.3	13236.3	16176	15911.7	12125.5	13183.7	7471.82	8623.33	9231.58	11125	11630.8	12760.4	10760.2	8898.39	1.93372	0.000138049	0.00564863	1.45513	0.541147	up
MW0150138	Glu-Ser-Gln-Arg-Gln	Amino acid and Its metabolites	Small Peptide	C24H42N10O11	2	0.7126	-	18271.4	15230.2	14255.1	15945.3	12957.4	16117.2	12495.4	19184.8	12296.2	11912.6	13229.8	12802.7	12102.8	18276	13580.9	11696.1	1.1715	0.0379176	0.143766	1.17526	0.232983	up
MW0109643	Ser-Val-Arg	Amino acid and Its metabolites	Small Peptide	C14H28N6O5	2	0.7105	-	398826	376247	405502	478851	414814	399660	404591	640681	291750	349505	306593	309377	306971	384886	338057	349877	1.74207	0.0003108	0.00871739	1.33453	0.416329	up
MW0111088	Methapyrilene	Heterocyclic compounds	Heterocyclic compounds	C14H19N3S	2	0.7101	-	15264.2	10264.7	9166.63	15793.8	12635.9	4726.81	12012.1	11244.8	5960.45	6858.7	6070.44	9120.81	6490.91	6572.91	5247.58	6753.98	1.61099	0.00271906	0.0318089	1.71658	0.779538	up
MW0158154	Trp-Gly-His	Amino acid and Its metabolites	Small Peptide	C19H22N6O4	2	0.7092	-	1454.88	659.443	685.652	790.981	597.82	893.167	653.553	494.832	1538.98	1852.91	912.657	1842.83	1977.84	1638.38	1458.7	800.109	1.74814	0.0010878	0.0178338	0.518226	-0.948346	down
MW0155822	Pro-Cys-His	Amino acid and Its metabolites	Small Peptide	C14H21N5O4S1	2	0.7073	-	31624.3	32240.7	31647.8	31054.4	30784.6	29809.9	31435	43295.9	38558.8	36761.6	37536.8	36389.2	33895.6	42036.4	33082.3	32511.4	1.19682	0.0104118	0.0621505	0.90068	-0.150913	down
MW0058357	PE(18:3(9Z,12Z,15Z)/18:3(9Z,12Z,15Z))	GP	PE	C41H70NO8P	2	0.7072	-	6008.22	8203.83	6416.92	6463.19	5453.79	6145.38	4938.26	6220.31	3103.42	4137.2	3815.28	4242.83	6086.12	5303.25	4902.34	4477.52	1.67703	0.00245885	0.0299696	1.38211	0.466872	up
MW0158641	Tyr-Trp-Ser	Amino acid and Its metabolites	Small Peptide	C23H26N4O6	2	0.707	-	16891.4	19687.5	16699	16658.9	16915.8	18204.6	17900	21423.3	71919.2	72480	68490.5	20914.9	21402.5	24310.2	17959.1	20303.4	1.40248	0.004662	0.0444117	0.454341	-1.13815	down
MW0107729	Leu-Ile-Ile	Amino acid and Its metabolites	Small Peptide	C18H35N3O4	2	0.7066	-	27587.8	25208.1	25682.9	25694.1	30289.5	23797.6	27359.5	23974	37820.3	37114	43307	37517.2	34011.8	35531.5	36919.4	35094.3	2.21152	4.60101e-07	0.000532634	0.704953	-0.504401	down
MW0011927	1,2-Distearoyl-sn-glycero-3-phosphocholine	GP	PC	C44H88NO8P	2	0.7061	-	12459.4	34100.7	10220.1	9839.74	22298.5	8340.01	7925.88	7466	5103.07	3983.68	3892	8933.46	2946.16	4478.03	5251.86	7163.43	1.72932	0.0010878	0.0178338	2.6981	1.43194	up
MW0000474	Tuberostemonine	Heterocyclic compounds	Heterocyclic compounds	C22H33NO4	2	0.7055	-	6968.52	7585.54	8798.41	8477.23	8336.35	8260.44	9968.95	11426.5	4743.2	6366.41	5629.06	9711.61	6210.71	7705.61	5549.47	6258.41	1.56859	0.00960492	0.0619398	1.33824	0.420336	up
MW0111253	3-[(4,5-dihydro-1H-imidazol-3-ium-2-ylmethyl)(4-methylphenyl)amino]phenolate	Benzene and substituted derivatives	Benzene and substituted derivatives	C17H19N3O	2	0.7034	-	9576.49	1025.28	3789.26	11586.3	5284.57	1587.33	3273.78	5538.56	1795	2241.26	787.046	2151	1336.85	902.24	5273.27	1024.06	1.32905	0.0281274	0.119275	2.68598	1.42545	up
MW0145466	Arg-Phe-Met	Amino acid and Its metabolites	Small Peptide	C20H32N6O4S1	2	0.7027	-	3266.76	2930.35	3333.39	3519.58	3416.15	2645.98	3141.78	3718.89	2889.61	2227.65	2403.44	2777.92	2562.54	3224.94	2492.09	2474.97	1.69187	0.00217488	0.026648	1.23368	0.302968	up
MW0159206	Val-Trp-Val	Amino acid and Its metabolites	Small Peptide	C21H30N4O4	2	0.7022	-	4.48381e+06	4.37583e+06	4.29222e+06	4.7211e+06	4.33551e+06	4.5903e+06	4.82542e+06	6.31702e+06	2.5941e+06	2.60005e+06	2.60364e+06	2.81929e+06	2.82941e+06	3.72315e+06	2.81866e+06	3.23041e+06	2.14891	9.23343e-06	0.00143303	1.63408	0.708478	up
MW0144130	9beta-Pimara-7,15-dien-19-al	Aldehyde,Ketones,Esters	Aldehydes	C20H30O	3	0.9808	-	248455	254817	279253	257355	283073	264535	284874	393256	238967	226601	238659	239060	223379	290896	222930	242199	1.36833	0.00699301	0.0502133	1.17836	0.236777	up
MW0165655	Syn-stemoden-19-al	Aldehyde,Ketones,Esters	Aldehydes	C20H30O	3	0.9619	-	80321.7	85205	84767	82609.2	87082.8	84095	83035.9	105282	66522.8	65304.6	67581.5	75690.8	70555.4	88988.5	76346.5	80650.3	1.57832	0.00697823	0.0502133	1.1703	0.226881	up
MW0052792	Stearic acid	FA	FFA	C18H36O2	3	0.9527	-	309005	329501	286995	298985	331201	352139	333051	268488	332527	411663	371887	402641	375421	386974	352899	418073	1.84814	0.000316699	0.00877709	0.822181	-0.282473	down
MW0157410	Testolic acid	Hormones and hormone related compounds	Hormones and hormone related compounds	C19H28O4	3	0.9464	-	8215.95	10173.5	7965.2	7576.68	7657.63	7851.97	8378.22	9328.24	10256	10367.2	8524.01	9979.68	9789.56	11099.9	8872.41	8746.1	1.51455	0.0119183	0.0698887	0.864915	-0.20937	down
MW0054972	MG(0:0/18:3(9Z,12Z,15Z)/0:0)	GL	MG	C21H36O4	3	0.9258	-	64996.3	69789.2	73961	79641	71845.5	76253.5	69686.2	66715.7	86348.2	87126.3	88407.4	93298.2	85506	83986	78283.1	70852.1	1.77378	0.000818728	0.0158833	0.850226	-0.234082	down
MW0142309	2-Dehydro-D-glucose	Carbohydrates and Its metabolites	Sugars	C6H10O6	3	0.9183	-	7906.7	7977	8440.84	8036.77	7872.46	8336.16	8068	12246	7042.21	7081.6	6599.29	6560.32	6674.93	10500.2	6558.95	6963.52	1.22334	0.00699301	0.0502133	1.18804	0.248586	up
MW0108215	L-Methionine (S)-S-oxide	Amino acid and Its metabolites	Amino acids	C5H11NO3S	3	0.917	-	4468.23	3770.11	5970.42	2781.31	5840.38	3422.81	2642.62	4344.05	2975.82	3932.48	1626.63	3672.11	2671.85	1541.23	2577.36	2666.06	1.42602	0.0175268	0.0904708	1.53437	0.617647	up
MW0055728	PA(18:1(9Z)/20:2(11Z,14Z))	GP	PA	C41H75O8P	3	0.9102	-	974050	919998	989947	885741	978770	1.03213e+06	749584	811822	1.08607e+06	1.23074e+06	1.07945e+06	1.35162e+06	1.26174e+06	1.44097e+06	1.20416e+06	947814	1.79656	0.000744139	0.0148065	0.764592	-0.387239	down
Lmbn004685	5S,8R-DiHODE	FA	FFA	C18H32O4	3	0.9096	-	47230.8	42828.7	41928.6	42421.7	44360.3	42054.2	40889.6	56784.3	48899.6	57289.9	54297.6	53492.5	51924.8	66977.9	51040.3	51286.3	1.71969	0.00338417	0.0363057	0.823738	-0.279742	down
MW0143186	4,4'-Diapolycopenedial	Aldehyde,Ketones,Esters	Aldehydes	C30H36O2	3	0.9082	-	43684.4	41752.5	43479	42706.6	49929.7	42413.1	39540.7	52732.9	47434.6	47680.3	58155.9	60023.4	57998.6	72692.8	57021	57449	1.79128	0.00134175	0.0202093	0.777041	-0.363937	down
MW0154199	Ac-Asp-Glu-Glu	Organic acid and Its derivatives	Organic acid and Its derivatives	C16H23N3O11	3	0.8874	-	18756.6	26914.5	22548.6	21192.5	26467.1	30758.6	21553.8	24969.4	37846.3	53838.8	43102.6	41021.5	38517.2	28794.6	31795.5	39952.2	1.97314	0.000169106	0.00596483	0.613465	-0.704946	down
MW0142391	(2E,4E)-6-(2-aminophenyl)-2-hydroxy-6-oxohexa-2,4-dienoic acid	Aldehyde,Ketones,Esters	Esters	C12H11NO4	3	0.8775	-	13636	13696.3	13286.3	13321.2	13210.4	13362.7	14341.8	17137.7	15429.2	16626.9	17363.2	16326.2	16303.6	19458.5	16453.4	15636.9	1.84968	0.000920567	0.0171375	0.83828	-0.254496	down
MW0143185	4,4'-Diapolycopene	Others	Hydrocarbon derivatives	C30H40	3	0.8748	-	40524.6	44367.7	46802.9	42435.6	46248.8	43761.5	42697.5	50844.9	48826.2	46567.4	51367.5	50882.2	50162.8	58020.8	46856	48806.3	1.58286	0.00634262	0.0502133	0.890892	-0.166677	down
MW0055666	PA(18:0/18:3(9Z,12Z,15Z))	GP	PA	C39H71O8P	3	0.8724	-	131817	9183.51	14437.6	11993	12962.6	2793.83	4663.75	8384.93	34119.2	37072.2	43170.6	69063.7	29718.5	24075.9	83145.1	35484.2	1.50161	0.0104118	0.0621505	0.551457	-0.858679	down
MW0055726	1-(9Z-octadecenoyl)-2-eicosanoyl-glycero-3-phosphate	GP	PA	C41H79O8P	3	0.8631	-	731824	697048	732833	662585	733911	785148	565782	615843	749785	859731	745116	957466	921297	1.05207e+06	945591	729978	1.66775	0.00260743	0.0312892	0.7937	-0.333334	down
MW0114228	6-o-Phosphonohexopyranose	Organic acid and Its derivatives	Organic acid and Its derivatives	C6H13O9P	3	0.8597	-	538.182	4072.82	5883.25	473.881	704.565	2698.15	1251.6	833.676	11961.1	4818.7	3264.14	8173.74	882.45	5503.08	4036.08	18213.7	1.4438	0.0206682	0.097796	0.28945	-1.78861	down
MW0160471	2-Oxonioacetate	Aldehyde,Ketones,Esters	Esters	C2H4O3	3	0.8594	-	3137.22	3011.97	3132.73	2553.21	2787	2950.75	2461.09	2217.7	3618.91	3775.76	3651.59	4201.92	3984.18	3113.12	3662.35	3955.93	1.96252	4.59536e-05	0.00385974	0.742619	-0.429305	down
MW0165484	Fusicocca-1,10(14)-diene-8beta,16-diol	Alcohol and amines	Alcohols	C20H32O2	3	0.8498	-	16741	15412.4	16220.8	15701.7	15004.8	16810	14744.8	20533	18412.4	18837.5	18350.5	17701.7	16853.2	21908.1	18054	18062.9	1.42865	0.0232629	0.107881	0.885196	-0.175931	down
MW0142379	(Z,4Z)-2-hydroxy-4-(2-oxoindan-1-ylidene)but-2-enoic acid	Benzene and substituted derivatives	Benzene and substituted derivatives	C13H10O4	3	0.8478	-	1480.06	1262.09	1674.56	1298.07	972.85	2214.17	1102.16	2203.23	2047.93	1679.73	1557.96	1786.81	2114.37	2420.78	2224.36	1950.63	1.31305	0.0385839	0.145581	0.77346	-0.370601	down
MW0153812	methyl (1R,2R,5R,8R,9S,10R,12S)-12-hydroxy-11-methyl-6-methylidene-16-oxo-15-oxapentacyclo[9.3.2.15,8.01,10.02,8]heptadecane-9-carboxylate	Terpenoids	Ditepenoids	C20H26O5	3	0.8452	-	24799.2	26386.9	27266	28241	28079.1	31662.7	33422.1	34161.5	12136.1	12059.4	20183.4	13764.9	16355.2	21345.8	16648.3	15900.5	2.1179	2.06478e-06	0.00056936	1.82267	0.86605	up
MW0144193	Abietatriene	Others	Hydrocarbon derivatives	C20H30	3	0.8407	-	43329.7	45711.5	43507.1	43826.1	44553.9	44200.2	42668.3	51378.6	62450.5	62366.8	59473.8	60137.5	56890	66297.4	61602.6	56073.6	2.27061	0.0001554	0.00564863	0.740122	-0.434164	down
MW0142109	2,6-Dihydroxypseudooxynicotine	Aldehyde,Ketones,Esters	Ketones	C10H14N2O3	3	0.8346	-	42603.3	32627.1	44214	31674.3	30059.3	33387.4	30935.9	47647.9	27079	31141.3	26541.3	26844	30772.7	34980.8	29187.5	28275.3	1.45299	0.0104118	0.0621505	1.24839	0.320069	up
MW0058881	PE(22:6(4Z,7Z,10Z,13Z,16Z,19Z)/18:1(11Z))	GP	PE	C45H76NO8P	3	0.7984	-	2704.92	3187.35	1314.95	3943.22	3817.24	4793.35	3286.59	3864	5631.23	6417.82	5539.03	6394.42	4427.85	4402.32	3517.7	2545.91	1.20118	0.0281279	0.119275	0.692238	-0.530661	down
MW0142128	cThz*-P	Aldehyde,Ketones,Esters	Esters	C7H10NO6PS	3	0.7955	-	2431.13	1937.83	1634.64	2824.42	1990.49	1735.27	2493.09	3272.22	2945.16	3013.11	3284.85	3031.11	2457.97	3193.27	2805.18	3148.28	1.56438	0.00718247	0.0507288	0.767165	-0.382391	down
MW0151924	Juvenile hormone I acid	Hormones and hormone related compounds	Hormones and hormone related compounds	C17H28O3	3	0.794	-	15229.1	16846.8	20755.9	17622.1	15106.3	20719	16889.6	19564.7	22573.9	20755.2	20047	22204	24236.8	18823.9	16894.8	19976.6	1.30846	0.0259636	0.117594	0.862375	-0.213613	down
MW0014120	3-Hydroxysintaxanthin	Aldehyde,Ketones,Esters	Ketones	C31H42O2	3	0.7939	-	159899	173399	170281	170432	164750	173759	140929	156001	196504	210502	199847	235329	211914	227705	188596	171020	1.91731	0.00020788	0.00672146	0.797756	-0.32598	down
MW0142301	2-dehydro-3-deoxy-D-glucaric acid	Organic acid and Its derivatives	Organic acid and Its derivatives	C6H8O7	3	0.7911	-	49478	52494.5	55767.9	46162.9	42650.7	49184.5	49671.1	40607.1	61425	57165.7	60194.3	55327.7	54170.7	51303.9	49158.2	53274.9	1.49509	0.008832	0.0589137	0.873301	-0.19545	down
MW0142167	(8S,9S,10S,13S,14S)-17-(2-hydroxyacetyl)-10,13-dimethyl-2,4,5,6,7,8,9,12,14,15,16,17-dodecahydro-1H-cyclopenta[a]phenanthrene-3,11-dione	Aldehyde,Ketones,Esters	Ketones	C21H30O4	3	0.7864	-	3601.89	4673.13	3603.78	3209.68	3209.16	3638.11	2218.01	2881.17	7690.67	7977.84	7438.19	7174.36	8113.24	8856.79	6525.78	6504.72	2.23488	2.88672e-08	6.72029e-05	0.448477	-1.15689	down
MW0016347	(1R,2R,3S,4S,5R,9S,10S,13S,14S)-2,3,13,14-tetrahydroxy-5,9-dimethyl-14-[[(2R,3R,4S,5S,6R)-3,4,5-trihydroxy-6-(hydroxymethyl)oxan-2-yl]oxymethyl]tetracyclo[11.2.1.01,10.04,9]hexadecane-5-carboxylic acid	Others	Others	C26H42O12	3	0.7732	-	7471.22	6467.74	5324.71	4626.87	7190.71	4817.87	5488.01	5319.39	8674	8364.03	8351	6184.37	6491.13	7944.72	6256.98	5910.38	1.38351	0.0224891	0.104919	0.80284	-0.316816	down
MW0015132	7',8'-Dihydro-8'-hydroxyreticulataxanthin	Aldehyde,Ketones,Esters	Ketones	C33H46O3	3	0.7728	-	107823	102635	115132	98734.7	113064	116378	101073	96527.5	114010	122941	126723	139347	136372	146865	119688	109578	1.71037	0.00179921	0.0239849	0.838354	-0.254368	down
MW0055738	PA(18:1(9Z)/22:5(4Z,7Z,10Z,13Z,16Z))	GP	PA	C43H73O8P	3	0.7629	-	1.27875e+06	1.2527e+06	1.34216e+06	1.15366e+06	1.35065e+06	1.4232e+06	1.05273e+06	1.2031e+06	727411	795847	809397	1.13941e+06	1.2104e+06	1.30854e+06	1.18573e+06	963837	1.39474	0.0175878	0.0905851	1.23541	0.304991	up
MW0063683	Stigmastane-3,6-dione	Others	Others	C29H48O2	3	0.7562	-	3309.82	4686.55	3191.05	3248.96	7861.79	3241.35	4919.99	4575.65	3987.74	40655.8	59018.8	15153.4	21018.9	169063	18670.1	10605.2	1.77947	0.0018648	0.0239849	0.103601	-3.27089	down
MW0059995	PE-NMe(22:6(4Z,7Z,10Z,13Z,16Z,19Z)/18:1(9Z))	GP	PE	C46H78NO8P	3	0.7478	-	72107.8	7354.49	3699.78	5127.65	9972.21	6050.06	2469.56	5704.21	36548.7	59333.3	76691.1	109401	52147.9	47167.5	35703	43114.7	1.94807	0.004662	0.0444117	0.244477	-2.03223	down
MW0142381	2-Hydroxy-4-hydroxymethylbenzylidenepyruvic acid	Benzene and substituted derivatives	Benzene and substituted derivatives	C11H10O5	3	0.7362	-	56683	55481.8	57855.9	55478.6	56802.4	53603.4	56564.6	87425	50325.8	47845.1	48005.3	48883.6	49863.6	72403.2	44655.2	48634.1	1.11545	0.00699301	0.0502133	1.16872	0.224928	up
MW0010223	Hydroxidodioxidosulfidosulfate	Others	Others	HO3S2	3	0.7284	-	109104	89778.4	174776	200850	151332	99995.3	113236	128861	179985	191197	155071	224894	211433	139060	165004	123346	1.21201	0.0471762	0.17001	0.768304	-0.380251	down
MW0057163	PC(18:4(6Z,9Z,12Z,15Z)/20:4(5Z,8Z,11Z,14Z))	GP	PC	C46H76NO8P	3	0.7226	-	6088.64	6185.43	4264.99	4618.28	6999.74	6712.27	5598.52	3849.64	1724.92	2016.2	4021.39	5426.84	3865.36	6318.58	3242.08	2442.67	1.41232	0.0173703	0.0900627	1.52514	0.60894	up
MW0142157	21,22-Diprenylpaxilline	Heterocyclic compounds	Heterocyclic compounds	C37H49NO4	3	0.7167	-	19132.3	15543.6	16838.9	14966.5	18652.6	19826.4	13497.6	14674.9	16928.5	21049.3	19742.5	24139.1	22226.3	24283.5	19698.3	15920.6	1.41912	0.0133527	0.0767533	0.811844	-0.300725	down
MW0056986	1,2-di-[(11Z)-octadecenoyl]-sn-glycero-3-phosphocholine	GP	PC	C44H84NO8P	3	0.7109	-	536197	500766	521131	491828	548081	593948	403999	469819	290049	322217	336618	462937	389009	504874	453819	359338	1.62778	0.00343382	0.036502	1.30361	0.382509	up
MW0146394	3-Phenyl-1-[(3R)-3-[(2R)-piperidin-2-yl]piperidin-1-yl]prop-2-en-1-one	Heterocyclic compounds	Heterocyclic compounds	C19H26N2O	3	0.7079	-	48521	47965	49111.9	44594	49036.7	48222.2	53194.3	48353.8	55927.2	56263.9	52983.5	60927.8	58060.3	51370.4	53964.7	48594.8	1.71315	0.00185289	0.0239849	0.887938	-0.17147	down
MW0153022	Lys-Ile-Val-Lys	Amino acid and Its metabolites	Small Peptide	C23H46N6O5	2	0.9647	-	731904	723759	713432	822950	727630	737137	684428	800693	849984	846565	832071	829236	831190	937097	863655	833204	1.97791	0.000105929	0.00564863	0.870868	-0.199474	down
MW0155247	Phe-Leu-Gln-Lys	Amino acid and Its metabolites	Small Peptide	C26H42N6O6	2	0.929	-	10094.6	8039.36	8425.9	6095.78	10052	9828.29	10457.6	10741	13357.6	12342.9	12345	12135.2	13242.7	14047.4	13621.8	9986.41	1.7952	0.000298847	0.00871739	0.729476	-0.455068	down
MW0144496	Ala-Asn-Ile-Lys	Amino acid and Its metabolites	Small Peptide	C19H36N6O6	2	0.9234	-	4275.24	4775.58	2732.14	3300.06	4788.29	4508.74	3667.63	4463.11	6074.04	4737.5	4312.19	4735.62	5976.08	5695.15	4361.24	4555.29	1.38479	0.0182915	0.0933827	0.803785	-0.315118	down
MW0157613	Thr-Gln-Leu-Lys	Amino acid and Its metabolites	Small Peptide	C21H40N6O7	2	0.917	-	8447.29	8199.88	7634.35	7297.75	6102.58	5076.41	7349.43	5924.96	14677.1	9479.94	9024.11	10444.5	8935.44	13045	9124.11	8884.4	1.81376	0.00161905	0.0229826	0.67013	-0.577486	down
MW0151597	Ile-Thr-His-Asp	Amino acid and Its metabolites	Small Peptide	C20H32N6O8	2	0.9159	-	20015.3	19723.2	22136.5	19407.9	22432.9	18807	19978.2	28389	27873.7	27473.9	27313.8	26057.2	22231.3	35673.9	24822	23944.9	1.60972	0.00804218	0.0552277	0.793395	-0.333889	down
MW0145850	Asn-Phe-Ala-Arg	Amino acid and Its metabolites	Small Peptide	C22H34N8O6	2	0.9123	-	279028	264230	248274	309062	254305	33224.9	193863	233507	379141	461841	309069	436988	418962	260592	337822	269461	1.20996	0.00565618	0.0502133	0.631723	-0.662636	down
MW0144076	8-iso Prostaglandin F2d4	Hormones and hormone related compounds	Hormones and hormone related compounds	C20H30D4O5	2	0.9095	-	74250.3	82653.5	87362.7	79495.1	86887.1	90038.9	72423.1	78823.2	101026	107385	101707	120176	110013	116916	100716	132087	2.08974	1.27069e-05	0.00184886	0.732489	-0.449121	down
MW0152231	Leu-Arg-Pro-Thr-Leu	Amino acid and Its metabolites	Small Peptide	C27H50N8O7	2	0.909	-	2926.49	3657.76	3434.12	2693.45	3038.72	3683.15	2645.34	2417.02	3992.23	5019.77	3896.99	5795.06	4386.43	4796.43	3624.81	2302.16	1.38306	0.0126162	0.0734263	0.724438	-0.465067	down
MW0153185	Lys-Tyr-Thr-Arg	Amino acid and Its metabolites	Small Peptide	C25H42N8O7	2	0.9066	-	24142.6	23716.3	22267	19091.3	19501.4	26798.4	16100.5	23150.3	14389.3	14876.8	18409	20018.3	19291.6	24699.6	16567.4	17239.6	1.20764	0.0464595	0.16773	1.20122	0.264505	up
MW0152340	Leu-Gly-Asp-Val-Ile	Amino acid and Its metabolites	Small Peptide	C23H41N5O8	2	0.9048	-	7699.95	4167.61	993.236	8142.9	5974.48	2358.2	10574.9	7928.33	984.04	1038.84	536.859	2957.4	542.021	2509.38	2752.23	1071.61	1.63953	0.0104118	0.0621505	3.86041	1.94875	up
MW0155344	Phe-Thr-Arg-Lys	Amino acid and Its metabolites	Small Peptide	C25H42N8O6	2	0.9026	-	24538.5	22669.6	21835.1	20226.2	26338.4	26891.9	18352.6	13823.9	40419.3	44007.5	40581.1	46409.7	41863.3	40261.9	34498	23397.4	1.94736	4.8081e-05	0.00385974	0.560869	-0.834263	down
MW0154728	Oleic Acid-biotin	FA	Others	C28H50N4O3S	2	0.9026	-	4139.2	15554.7	17362.5	8715.93	16707.8	9967.62	9538.25	9353.13	4561.85	5422.53	7276.5	8834.42	4119.01	7934.65	10921.1	4667.05	1.30434	0.0235936	0.109197	1.69974	0.765315	up
MW0151990	Kalkitoxin thioamide alcohol	Amino acid and Its metabolites	Small Peptide	C21H40N2O2S	2	0.9016	-	389846	430605	407836	418980	402671	380062	392745	469127	494611	503015	441500	502934	477855	544991	448167	493227	1.93552	0.000197783	0.00657675	0.842708	-0.246895	down
MW0155436	Phe4Cl-TyrMe-OH	Amino acid and Its metabolites	Small Peptide	C24H21ClN2O7	2	0.9016	-	27724.1	22029.7	21094.1	27506.9	27596.5	21519.9	21218.7	24411.9	29921.7	29292.8	32148.4	28149.5	26453.6	32447.3	25220.6	24080.1	1.45303	0.0135321	0.0772936	0.848001	-0.237861	down
MW0151445	Ile-His-Arg-Arg	Amino acid and Its metabolites	Small Peptide	C24H44N12O5	2	0.9006	-	3895.48	4443.84	4541.64	4127.25	4006.91	4585.4	3394.48	3982.43	4802.72	5639.14	12396	6237.93	5654.7	5738.3	4262.87	4129.2	1.38983	0.004662	0.0444117	0.674926	-0.567199	down
MW0152462	Leu-Pro-Arg-Leu-Pro	Amino acid and Its metabolites	Small Peptide	C28H50N8O6	2	0.8988	-	1.40043e+06	1.29796e+06	1.47575e+06	1.30947e+06	1.55145e+06	1.57432e+06	1.22901e+06	1.17874e+06	1.60275e+06	1.7339e+06	1.85466e+06	1.9906e+06	2.03714e+06	2.1585e+06	1.64746e+06	1.4158e+06	1.77726	0.000943342	0.0171985	0.762917	-0.390403	down
MW0152909	Lys-Asp-Pro-Ala-Asp	Amino acid and Its metabolites	Small Peptide	C22H36N6O10	2	0.8865	-	10303.5	10002.8	10628	8807.61	8799.83	8456.57	8850.17	13829.6	12350.5	11758.6	12568.7	13214	11695.2	17017.5	11313.6	11802.9	1.62374	0.00846022	0.057254	0.783299	-0.352365	down
MW0144606	Ala-His-Val-Asp	Amino acid and Its metabolites	Small Peptide	C18H28N6O7	2	0.8825	-	43203.2	44102.4	42357.8	38471.3	41629.1	40764.6	36761	48736.7	42613.4	45858.8	44827.4	49473	47493.9	62724.4	45440.1	56955.2	1.45013	0.0176305	0.0906044	0.849868	-0.23469	down
MW0145263	Arg-Arg-Lys-Ser-His	Amino acid and Its metabolites	Small Peptide	C27H50N14O7	2	0.882	-	7367.92	6531.59	6548.45	6150.48	7652.08	8657.47	5613.35	6362.6	10205.3	12164.3	11066.7	11814	12417.6	13907.3	9894.59	7001	1.94946	0.000142183	0.00564863	0.620363	-0.688816	down
MW0141815	1-O-Palmitoyl-2-O-acetyl-sn-glycero-3-phosphorylcholine	GP	PC	C26H52NO8P	2	0.8805	-	3166.61	3212.42	4977.85	4761.28	3565.6	1376.34	3850.09	2595.36	1886.34	2008.04	974.982	3514.3	2031.87	2188.4	2570.55	1460.12	1.36128	0.0146692	0.0791896	1.65351	0.725535	up
MW0159071	Val-Leu-Lys-Val-Leu	Amino acid and Its metabolites	Small Peptide	C28H54N6O6	2	0.8689	-	16674.9	19498.1	18056.1	17294.8	17818.7	14248.7	17630.6	20644.7	10563.7	11780.1	11440.3	11606.1	12728.6	15562.7	13649.4	13385.5	2.01138	3.99299e-05	0.00371827	1.40857	0.494236	up
MW0148148	DAN-1 EE	Aldehyde,Ketones,Esters	Esters	C20H20N2O2	2	0.8656	-	2800.55	1838.13	2530.62	2543.44	2044.09	2270.73	1670.2	2588.97	4669.92	3540.42	5442.35	3437.65	3846.84	3456.05	3200.32	2946.46	1.95627	0.000349654	0.00935626	0.598779	-0.739903	down
MW0155388	Phe-Tyr-Lys-Arg	Amino acid and Its metabolites	Small Peptide	C30H44N8O6	2	0.8649	-	1206.27	799.512	933.507	840.841	992.942	870.461	886.253	675.09	1328.92	1046.14	1599.58	2148.15	1912.8	2251.03	1874.25	1008.48	1.84847	0.000621601	0.0136518	0.547094	-0.870139	down
MW0158887	Val-Arg-Ala-Asp-Leu	Amino acid and Its metabolites	Small Peptide	C24H44N8O8	2	0.8642	-	21133.9	19496.1	18536.7	17919.4	20145.7	32284.2	15797.8	16774.5	30153.4	36233.6	33022.9	36759.3	33423.5	35726.7	27506.8	19869.8	1.7882	0.0029526	0.0327317	0.641436	-0.640622	down
MW0153203	Lys-Val-Ile-Arg	Amino acid and Its metabolites	Small Peptide	C23H46N8O5	2	0.8605	-	370304	387948	394405	377357	396737	382365	389619	538844	328650	332281	354920	343566	344654	469319	348480	351696	1.12079	0.00699301	0.0502133	1.12668	0.172073	up
MW0146121	Asp-His-Asn	Amino acid and Its metabolites	Small Peptide	C14H20N6O7	2	0.8588	-	3751	2597.01	3295.47	3295.47	3549.16	3246.85	3098.49	3396.76	4038.2	3881.96	4578.08	3591.46	3371.3	5370.53	3226.96	4008.44	1.412	0.0184677	0.0938192	0.817983	-0.289857	down
MW0144710	Ala-Pro-Asp-Ala-Lys	Amino acid and Its metabolites	Small Peptide	C21H36N6O8	2	0.8539	-	4527.48	843.543	2747.24	5985.15	1365.65	450.258	1588.92	900.245	580.496	1834.29	414.706	647.562	432.383	607.271	1472.28	627.5	1.25048	0.0498834	0.171788	2.78221	1.47623	up
MW0156803	Ser-Ile-Phe-Glu	Amino acid and Its metabolites	Small Peptide	C23H34N4O8	2	0.8527	-	1794.6	513.809	1080.09	854.5	1162.35	1213.29	806.486	1188.35	1137.56	1808.75	1523.06	1266.15	1196.55	1774.95	1515.28	1376.12	1.26561	0.0353921	0.142916	0.742641	-0.429263	down
MW0157832	Thr-Tyr-Arg-Lys	Amino acid and Its metabolites	Small Peptide	C25H42N8O7	2	0.851	-	2621.41	2771.98	3100.43	3237.6	2673.56	3077.8	3320.78	5545.05	4455.6	2835.51	3851.21	3815.01	3809.27	5515.54	3717.65	3285.79	1.00046	0.0498834	0.171788	0.842196	-0.247772	down
MW0152248	Leu-Asn-Ile-Leu-Thr	Amino acid and Its metabolites	Small Peptide	C26H48N6O8	2	0.8486	-	1078.53	1783.94	1885.55	749.752	1874.59	1246.45	902.383	664.862	3324.38	2325.73	3943.9	5012.36	3659.79	2409.87	3017.88	3551.36	2.00996	3.29335e-05	0.00348497	0.373865	-1.41941	down
MW0155072	Phe-Ala-Asn-Lys	Amino acid and Its metabolites	Small Peptide	C22H34N6O6	2	0.8483	-	234.432	143.29	280.579	280.861	255.964	145.54	248.497	309.616	322.591	348.587	339.916	360.348	276.668	407.198	285.694	306.301	1.52742	0.00337172	0.0363057	0.71725	-0.479452	down
MW0145546	Arg-Tyr-Leu-Lys	Amino acid and Its metabolites	Small Peptide	C27H46N8O6	2	0.8461	-	7397.67	6086.67	6849.82	6185.48	7268.93	8220.52	7149.42	7725.37	9860.46	10890.1	10291	7044.38	10496.5	10223.4	7401.91	8862.63	1.72295	0.00147528	0.0214653	0.757739	-0.400226	down
MW0153040	Lys-Leu-His-Val-Asp	Amino acid and Its metabolites	Small Peptide	C27H46N8O8	2	0.8397	-	4363.62	3752.43	4110.69	4780.81	3809.74	3592.26	3750.71	5118.89	5716.24	5656.96	6526.57	8667.61	5130.28	6701.41	5452.46	4375.82	1.79866	0.00215063	0.0265468	0.690047	-0.535233	down
MW0151652	Ile-Val-Lys-Arg-Lys	Amino acid and Its metabolites	Small Peptide	C29H58N10O6	2	0.8342	-	7876.45	7381.2	6454.72	7775.58	7610.27	7989.53	7657.66	5736.29	10518.1	9157.1	9673.73	8873.45	9283.21	8424.52	8307.33	8753.83	1.84527	0.000291648	0.00871739	0.801215	-0.319738	down
MW0145771	Asn-His-Ile-Arg	Amino acid and Its metabolites	Small Peptide	C22H38N10O6	2	0.8307	-	1804.62	1857.61	1331.52	1867.54	2129.12	2128.54	1543.04	1963.98	2257.41	3133.1	2872.27	3226.84	2732.79	2592.63	2575.92	2170.57	1.94036	0.000123599	0.00564863	0.678337	-0.559927	down
MW0143854	6k-PGF1d4	Hormones and hormone related compounds	Hormones and hormone related compounds	C20H30D4O6	2	0.83	-	5987.25	9596.33	8770.41	7026.83	8618.18	8085.25	7111.58	15687.9	12423.4	53868.1	9892.09	12272.2	10707.1	9891	10233.9	9672.35	1.06959	0.00699301	0.0502133	0.549656	-0.863399	down
MW0145773	Asn-His-Lys-Asp	Amino acid and Its metabolites	Small Peptide	C20H32N8O8	2	0.821	-	11994.2	11379.3	11692.4	12201.2	11502.9	11443.8	11001.8	16533.9	9515.76	8836.55	9066.02	9166.14	10208	13645.1	9683.09	9669.82	1.49509	0.00699301	0.0502133	1.22508	0.292871	up
MW0145757	Asn-Gly-Pro-Val-Glu	Amino acid and Its metabolites	Small Peptide	C21H34N6O9	2	0.8157	-	2416.11	2384.12	2391.42	2330.12	2272.86	2155.09	2332.32	2648.11	2655.4	2714.31	2397.53	2655.75	2530.1	3252.64	2245.79	2684.87	1.31732	0.0206682	0.097796	0.895619	-0.159043	down
MW0106728	(2S)-2-[2-[(5R,6R,7S,9S,11R,16R,18S,19S)-19-acetamido-6-[(3S)-3,4-dicarboxybutanoyl]oxy-11,16,18-trihydroxy-5,9-dimethylicosan-7-yl]oxy-2-oxoethyl]butanedioic acid	Organic acid and Its derivatives	Organic acid and Its derivatives	C36H61NO16	2	0.8098	-	21718.5	7875.56	7459.99	19196.2	19274.6	5157.6	15844	16468	5484.54	13311.1	3647.25	9577.44	2674.47	4540.06	10681.2	3142.67	1.42331	0.0135463	0.0772936	2.12961	1.09059	up
MW0145959	Asn-Val-Phe-Lys	Amino acid and Its metabolites	Small Peptide	C24H38N6O6	2	0.8085	-	30979.9	36456.5	39490.5	27139	25457.6	28429.2	21118.4	16944.6	52967	55551.9	56161.4	56452	44663.6	48785.9	40399.5	29733.8	1.80779	0.000363131	0.00953535	0.587488	-0.767368	down
MW0152268	Leu-Asp-Pro-Asp-Tyr	Amino acid and Its metabolites	Small Peptide	C28H39N5O11	2	0.7965	-	5863.81	1231.51	4350.84	5026.52	5048	2313.92	4085.43	6011.97	1812.81	1613.36	1421.87	1690.49	1073.25	1700.38	1630.23	1349.54	1.86003	0.00699301	0.0502133	2.76051	1.46494	up
MW0153234	Lyso-PAF C-16-d4	Heterocyclic compounds	Heterocyclic compounds	C24H48D4NO6P	2	0.7931	-	656.471	4181.75	2561.43	2246.51	2912.86	5186.16	2133.82	4060.28	643.718	1256.84	281.818	916.914	991.329	1374.17	784.858	724.27	1.78235	0.004662	0.0444117	3.43269	1.77934	up
MW0155272	Phe-Lys-Glu-Lys	Amino acid and Its metabolites	Small Peptide	C26H42N6O7	2	0.7927	-	2239.09	1699.09	1861.39	2037.14	1660.71	1539.83	1274.92	909.502	5225.55	4670.74	2509.1	2404.74	4530.93	5962.39	1021.66	2591.43	1.48277	0.00699301	0.0502133	0.457235	-1.12899	down
MW0145752	Asn-Gly-Glu-Val-Lys	Amino acid and Its metabolites	Small Peptide	C22H39N7O9	2	0.7879	-	48549.4	6555.93	25611.4	7027.5	22114	3690.91	10134	10173.4	3726.07	6673.61	3815.97	9952.89	1667.58	2709.73	2830.18	1914.86	1.61944	0.00699301	0.0502133	4.02082	2.00749	up
MW0159068	Val-Leu-Leu-Ser-Cys	Amino acid and Its metabolites	Small Peptide	C23H43N5O7S	2	0.7873	-	19909.5	6036.28	2115.32	10981.4	6699.36	966.455	14413.8	4258.46	944.529	3822.1	1938.98	7159.8	1823.03	1684.71	3748.71	514.059	1.20744	0.0379176	0.143766	3.02185	1.59543	up
MW0155391	Phe-Tyr-Phe-Lys-Ile	Amino acid and Its metabolites	Small Peptide	C39H52N6O7	2	0.7854	-	2009.67	548.034	867.064	3506.58	1284.65	20924.3	936.261	994.112	604.546	464.873	424.456	510.761	618.158	434.987	1933.26	437.188	1.31472	0.00699301	0.0502133	5.72391	2.517	up
MW0157735	Thr-Lys-Ser-Lys	Amino acid and Its metabolites	Small Peptide	C19H38N6O7	2	0.7852	-	23804.1	30193.3	23998.2	22969.8	23651.5	22517.3	19527.2	18043.7	45879.7	54584.4	50314.7	54269.3	46859	45128.6	36978.9	28466.6	2.11541	0.0003108	0.00871739	0.509558	-0.972682	down
MW0114876	NCGC00386087-01_C43H60N2O12_(2S)-N-[(2E,4E,6S,7R)-7-{(3S,4R)-3,4-Dihydroxy-5-[(1E,3E,5E)-7-(4-hydroxy-2-oxo-1,2-dihydro-3-pyridinyl)-6-methyl-7-oxo-1,3,5-heptatrien-1-yl]tetrahydro-2-furanyl}-6-methoxy-5-methyl-2,4-octadien-1-yl]-2-{(2R,3R,4R,6S)-2,3,4-trihydroxy-5,5-dimethyl-6-[(1E,3E)-1,3-pentadien-1-yl]tetrahydro-2H-pyran-2-yl}butanamide	Heterocyclic compounds	Heterocyclic compounds	C43H60N2O12	2	0.7819	-	10503.3	20792.6	2017.51	28272.3	11629.5	8865.4	23761.9	27706.3	1262.06	2308.25	11232.2	2263.9	2604.12	1277.7	4450.92	3531.4	1.68455	0.0104118	0.0621505	4.61618	2.2067	up
MW0151869	Isostevioside	Others	Others	C38H60O18	2	0.7812	-	2079.5	1568.09	1792.98	813.442	1965.48	2356.71	1724.25	1750.13	3126.98	3011.16	3574.69	2834.16	3618.65	4434.42	2190.4	2248.09	1.77674	0.000549816	0.0134734	0.561157	-0.833523	down
MW0144594	Ala-His-Leu-Asp	Amino acid and Its metabolites	Small Peptide	C19H30N6O7	2	0.7806	-	1380.09	1336.04	1112.95	1238.63	1248.62	959.547	889.877	1767.29	1585.34	1642.99	1999.35	1852.12	1375.78	2125.77	2115.38	1758.18	1.80023	0.000927545	0.0171375	0.687174	-0.541252	down
MW0145256	Arg-Ala-Tyr-Lys	Amino acid and Its metabolites	Small Peptide	C24H40N8O6	2	0.7703	-	2341.27	2160.97	1543.82	2079.81	1693.44	2068.49	2162.32	2876.31	2847.48	3248.06	2784.07	2776.72	3453.97	4418.72	3153.04	2504.99	1.84757	0.00118646	0.0187574	0.672029	-0.573405	down
MW0144691	Ala-Phe-His-Lys	Amino acid and Its metabolites	Small Peptide	C24H35N7O5	2	0.758	-	10871.1	3247.19	2461.07	6671.67	6726.48	894.875	5945.06	6662.33	3749.69	4491.82	1398.79	1513.91	841.234	2065.59	3534.58	1059.98	1.20698	0.0227101	0.105738	2.33065	1.22073	up
MW0152847	Lys-Ala-Glu-Asp	Amino acid and Its metabolites	Small Peptide	C18H31N5O9	2	0.7537	-	11286	4974.94	5476.06	11983.1	9177.38	4384.7	5584.58	5865.37	3714.79	4541.04	4877.88	3205.5	2204.41	3001.74	5532.97	1721.82	1.64578	0.0029526	0.0327317	2.0393	1.02808	up
MW0157621	Thr-Glu-Arg-Glu	Amino acid and Its metabolites	Small Peptide	C20H35N7O10	2	0.7501	-	13643.3	12174	14902.7	12417.7	12928.6	12379.8	14003.2	15166.3	7778.22	7118.7	7300.84	8944.35	9739.35	12395	8976.29	10503.4	1.98325	4.66822e-05	0.00385974	1.47913	0.564744	up
MW0152517	Leu-Thr-Pro-Asp-Ala	Amino acid and Its metabolites	Small Peptide	C22H37N5O9	2	0.7447	-	9729.04	1149.11	2413.01	9799.37	3044.62	815.422	2227	3503.74	1147.1	2434.74	397.069	2143.05	833.822	1121.66	548.716	696.916	1.44723	0.014763	0.0791896	3.50542	1.80959	up
MW0152564	Leu-Val-Leu-Gly-Phe	Amino acid and Its metabolites	Small Peptide	C28H45N5O6	2	0.7357	-	156.731	605.639	474.209	306.647	173.929	463.991	263.55	287.069	197.282	1121.7	703.18	705.601	498.433	652.648	1493.85	510.763	1.38708	0.0104118	0.0621505	0.464313	-1.10683	down
MW0153085	Lys-Met-Val-Ser-Arg	Amino acid and Its metabolites	Small Peptide	C25H49N9O7S	2	0.7342	-	14152	10127.4	7959.86	23891.9	13136.6	2313.04	27387.8	7640.95	3105.51	4570.55	1086.03	5686.21	1620.49	3189.35	7017.5	1020.69	1.65205	0.0029526	0.0327317	3.90564	1.96556	up
MW0104472	N-Acetylvanilalanine	Organic acid and Its derivatives	Organic acid and Its derivatives	C12H15NO5	2	0.7302	-	7122.27	2698.07	4520.02	5072.16	5904.87	2755.87	4392.85	3950.08	2326.74	3559.45	1807.45	3372.29	2945.69	2715.76	2345.61	1996.67	1.66906	0.00491083	0.0460984	1.72837	0.789413	up
MW0000224	(1S,9S)-4-methoxy-17-methyl-17-azatetracyclo[7.5.3.01,10.02,7]heptadeca-2(7),3,5-triene	Alkaloids	Isoquinoline alkaloids	C18H25NO	2	0.7277	-	3858.6	4003.43	3518.81	3153.08	3513.37	2312.47	3685.98	3329.89	3882.25	3289.77	3963.38	3803.24	4093.86	5588.35	4193.3	4025.91	1.26884	0.0378247	0.143766	0.833604	-0.262565	down
MW0145833	Asn-Lys-Leu-Arg	Amino acid and Its metabolites	Small Peptide	C22H43N9O6	2	0.7209	-	4669.27	3453.2	3222.82	3035.9	3995.37	7887.75	5669.39	1318.12	6080.46	6046.69	6438.82	6888.1	5877.37	5762.25	4388.29	4990.28	1.21308	0.0450053	0.164478	0.71552	-0.482937	down
MW0144755	Ala-Thr-Tyr-Lys	Amino acid and Its metabolites	Small Peptide	C22H35N5O7	2	0.7195	-	4394.88	4821.09	6351.92	3283.15	3581.49	3636.94	2677.1	2323.71	6188.19	6525.72	8158.54	7262.36	3237.64	8029.76	5470.77	4090.85	1.43335	0.0120927	0.0707331	0.634556	-0.656181	down
MW0152451	Leu-Phe-Ile-Asp	Amino acid and Its metabolites	Small Peptide	C25H38N4O7	2	0.7193	-	22374.9	22553.5	16803.6	18505	23663.8	26109.3	21582.3	13086.4	22282.2	32756.9	20346.8	33344.6	28978.3	29764.2	23430	30265.6	1.44822	0.00816053	0.0558756	0.744585	-0.425492	down
MW0015113	(8E,10Z,13Z,15E,19Z)-7,17-dihydroxydocosa-8,10,13,15,19-pentaenoic Acid	FA	Oxidized lipids	C22H34O4	2	0.7116	-	16622.6	19544.1	18296.4	21393.3	31457.7	18792	24789.8	17383.7	52106.5	39713.6	49608.8	35390.5	30999.4	25515.2	30016	19568.9	1.64556	0.004662	0.0444117	0.594798	-0.749528	down
MW0152224	Leu-Arg-Gly-Gln-Asp	Amino acid and Its metabolites	Small Peptide	C23H41N9O9	2	0.7093	-	46834.8	30018.3	29407	33762.8	59722.2	31106.7	40861.1	38770.5	15834.1	20742.6	19775.6	33602.4	11887.6	22472.1	24674.8	16530.2	1.85436	0.000958647	0.0173002	1.87581	0.907516	up
MW0146218	Asp-Phe-Gln-Lys-Lys	Amino acid and Its metabolites	Small Peptide	C30H48N8O9	2	0.707	-	3443.74	4010.07	3023.48	3659.66	3294.55	3635.6	3595.41	4438.04	4146.77	8305.68	6376.01	3624.28	3979.29	5256.25	3980	4483.83	1.40878	0.014763	0.0791896	0.724757	-0.46443	down
MW0159170	Val-Thr-Ala-Asp-Lys	Amino acid and Its metabolites	Small Peptide	C22H40N6O9	2	0.705	-	23796.5	21462.7	11229.3	21077.9	19989.4	3484.93	36546.9	10594.8	922.495	13155.9	5072.17	13275.9	4302.53	4650.48	7820.94	2935.17	1.44769	0.00836669	0.056803	2.84225	1.50704	up
MW0145424	Arg-Leu-Ser-Ala-Arg	Amino acid and Its metabolites	Small Peptide	C24H47N11O7	2	0.7026	-	9689.92	9265.84	8784.28	9673.31	8941.6	7522.5	6979.72	8670.01	4919.99	4875.8	4029.49	6149.78	7169.22	6226.19	8871.53	6435.49	1.72099	0.00111367	0.0181302	1.42832	0.514323	up
MW0161479	(3S,3'S)-5,5',6,6'-Tetrahydro-5,6:5',6'-bisepoxy-beta,beta-carotene-3,3'-diol	Alcohol and amines	Alcohols	C40H56O4	3	0.878	-	5275.44	4759.33	4781.89	3697.87	4645.86	4835.62	2202.01	2793.93	5695.46	5150.32	5771.35	7335.54	6135.64	6447.66	9064.09	4333.21	1.5459	0.00533294	0.0490715	0.660721	-0.597887	down
MW0140198	(13E)-labda-7,13-dien-15-ol	Alcohol and amines	Alcohols	C20H34O	3	0.847	-	21355.6	27152.3	22291	23714	25091	25539.2	23528.3	27018.4	29848.9	25119.2	26831.8	26244.6	32576.1	28163.8	27943.4	30331.7	1.64092	0.00393817	0.0402961	0.861843	-0.214503	down
MW0053576	(1R,2R,5R,8R,9S,10R)-11-methyl-6-methylidene-16-oxo-15-oxapentacyclo[9.3.2.15,8.01,10.02,8]heptadecane-9-carboxylic acid	Heterocyclic compounds	Heterocyclic compounds	C19H24O4	3	0.8378	-	5359.04	4464.87	3757.52	3362.24	2023.42	3496.2	3288.08	3322.93	6880.36	5211.92	4987.07	6833.47	8382.14	5626.54	6694.01	6466.42	1.93828	0.000110051	0.00564863	0.56917	-0.813069	down
MW0159911	17-Hydroxyandrost-4-en-3-one	Aldehyde,Ketones,Esters	Ketones	C19H28O2	3	0.8164	-	10685.4	10409.2	11443.7	10537.7	9690.56	9782.42	10095.9	13313.5	11525.4	12482.4	11662.3	12051.9	11716.2	16084.7	11102.4	12098.5	1.34417	0.0104118	0.0621505	0.870694	-0.199762	down
MW0154008	[(6S,7S,9E,12R)-12-[(E,2S,6R,7R,9R)-7,9-dihydroxy-4,6-dimethyldec-4-en-2-yl]-7,9-dimethyl-2-oxo-1-oxacyclododec-9-en-6-yl] (2E,4E,6E,8E,10E)-12,13,15-trihydroxy-2,4,6,10-tetramethylhexadeca-2,4,6,8,10-pentaenoate	FA	Others	C45H72O9	3	0.7876	-	29078.7	24163.7	28361.7	25701.2	27877.2	22640.4	24449.4	29228.4	27585.4	28598	31113.6	42288.7	28446	37094.8	31358	31535.2	1.52279	0.0104118	0.0621505	0.819707	-0.286819	down
MW0051103	DG(22:6(4Z,7Z,10Z,13Z,16Z,19Z)/18:1(9Z)/0:0)	GL	DG	C43H70O5	3	0.7789	-	26717.5	25430.9	28988.1	24606.9	29195.8	28224.7	16952.6	29459.9	16809.5	13970.1	18403.1	21514.7	23048.2	25442.6	21648.9	19552.8	1.46658	0.00711656	0.0505502	1.30667	0.385893	up
MW0108634	N-Acetyl-L-aspartic acid	Amino acid and Its metabolites	Amino acid derivatives	C6H9NO5	1	0.9615	997-55-7	101997	8874.55	13267.2	25607.5	61513	10123	30549.4	19121.9	4519.36	12361	4799.93	8775.51	14861.3	4901.01	6424.81	6473.22	1.65434	0.0029526	0.0327317	4.29453	2.1025	up
MW0152041	Knipholone	Benzene and substituted derivatives	Benzene and substituted derivatives	C24H18O8	3	0.7387	94450-08-5	15926.3	18623.1	14750.9	14533.6	16550.4	23329.6	14521.4	23454	25662.9	20495.1	23137.3	22346.2	31558.8	25817.6	28625.2	28067.1	1.837	0.000708504	0.0146113	0.688781	-0.537882	down
MEDP0634	FFA(20:1)	FA	FFA	C20H38O2	1	0.7972	93772-82-8	8666.82	3936.14	2898.58	4694.08	2270.43	2486.62	1504.79	2406.28	2202.82	2063.13	3948.68	1841.39	2146.62	1063.14	823.065	642.31	1.27532	0.0206682	0.097796	1.95937	0.970386	up
MW0107001	Glutaminylphenylalanine	Amino acid and Its metabolites	Amino acids	C14H19N3O4	2	0.7154	92327-75-8	2229.09	1727.28	2908.36	918.315	2860.94	1813.95	2404.53	2018.28	962.436	2771.74	643.732	1493.46	546.347	807.369	928.863	1298.7	1.49673	0.0167531	0.0874467	1.78582	0.83659	up
MW0015321	8-Hdohe	FA	Oxidized lipids	C22H32O3	1	0.7864	90780-54-4	1520.22	1243.42	2320.39	2254.11	2295.07	1212.51	1792.22	2748.19	723.481	886.488	738.056	595.398	1371.1	850.463	1592.9	603.564	1.84514	0.000865866	0.0166166	2.0901	1.06357	up
MW0114986	Neochlorogenic acid	Organic acid and Its derivatives	Organic acid and Its derivatives	C16H18O9	2	0.719	906-33-2	7370.86	7880.74	8177.55	7647.26	8691.06	10394.4	7813.19	9291.31	10070.3	8432.31	9195.73	8069.34	9875.02	9500.42	11028.6	9543.32	1.23289	0.0473805	0.170123	0.888416	-0.170693	down
MEDL02655	Albanol B	Flavonoids	Flavonoid	C34H22O8	3	0.7228	87084-99-9	10280.9	9840.41	9833.91	10970	10609.4	8640.39	9645.66	11820.2	7850.99	7549.89	7116.39	8967.75	9332.51	6271.51	8580.22	8765.04	1.77771	0.00073091	0.0146686	1.26704	0.341465	up
MW0114686	Tartaric acid	Organic acid and Its derivatives	Organic acid and Its derivatives	C4H6O6	3	0.7979	87-69-4	7957.49	4790.53	4059.27	6966.42	6397.03	5355.93	4735.56	4716.05	3252.39	4673.25	5462.56	4703.12	3029.7	5007.89	3337.19	4492.7	1.31051	0.0309943	0.129078	1.3245	0.405444	up
MW0001663	1-Naphthylacetic acid	Benzene and substituted derivatives	Benzene and substituted derivatives	C12H10O2	2	0.7441	86-87-3	14946.5	5157.66	6869.29	10017.7	9200.77	8014.9	11062.1	11871.7	3062.13	5861.36	2786.36	4842.41	8737.53	4340.79	9391.41	4575.8	1.53486	0.00908768	0.0599324	1.76937	0.823235	up
MW0148160	D-arabinitol 1-phosphate	Organic acid and Its derivatives	Organic acid and Its derivatives	C5H13O8P	3	0.8036	850728-02-8	1081.62	1371.01	1753.39	1186.63	1578.48	1646.15	1915.38	1977.23	2180.69	2322.71	2347.76	1139.3	2562.27	1972.25	1910.51	2507.08	1.30901	0.0146469	0.0791896	0.73837	-0.437584	down
MW0106168	Citric acid	Organic acid and Its derivatives	Organic acid and Its derivatives	C6H8O7	1	0.9587	77-92-9	37036.2	15786.1	10755.8	29223	24096.7	12701.1	24375.5	19732	11807.9	11087.6	13847.9	19627.7	16171.1	14063	7507.03	11050.6	1.34575	0.0237353	0.109418	1.65179	0.724027	up
MEDN1160	Mevalonate 5-phosphate	Organic acid and Its derivatives	Phosphoric acids	C6H13O7P	1	0.8567	73566-35-5	62562	86621.4	71347.6	75201.6	73181.4	83065.9	62294.3	70778.9	81960.8	87411.7	88143.5	86554.6	88518.2	86769.3	79240.3	87884	1.69549	0.0029526	0.0327317	0.852248	-0.230655	down
MW0015393	alpha-Dimorphecolic acid	FA	Oxidized lipids	C18H32O3	1	0.958	73543-67-6	98221.3	7503.42	111963	97952.1	126800	15579.6	9973.02	129665	7035.8	45658.6	6622.83	8774.52	15182	8374.31	18312.2	5574.61	1.45694	0.0206682	0.097796	5.17296	2.37099	up
FDATN00477	Moclobemide	Benzene and substituted derivatives	Benzene and substituted derivatives	C13H17ClN2O2	2	0.8509	71320-77-9	25068.8	18600.2	20749.8	25905.8	22555.4	21750.2	22272	26021.1	19382.4	17045.8	16919.2	18857.4	18171.3	19993.9	18787.5	19751	1.79942	0.000918047	0.0171375	1.22843	0.296813	up
MW0106016	BayCysLT2	Organic acid and Its derivatives	Organic acid and Its derivatives	C34H39NO8	2	0.7005	712313-33-2	5060.38	1942.81	2040.35	3616.69	4131.96	1584.74	2809	2226.01	1145.81	2337.94	1170.06	1436.02	1462.97	856.505	1611.16	1071.84	1.74747	0.0029526	0.0327317	2.11065	1.07768	up
MEDN1006	Uric acid	Organic acid and Its derivatives	Organic acid and Its derivatives	C5H4N4O3	1	0.9466	69-93-2	46732.2	22178.3	23510.5	32458.8	41584.2	28904.2	32727.5	45317.9	21840	20518.4	9783.52	11968	29637.5	19793.3	19640.4	6939.72	1.66538	0.00155345	0.0221867	1.95127	0.964413	up
MEDN0506	N-Acetylglucosamine-1-phosphate	Carbohydrates and Its metabolites	Phosphate sugars	C8H16NO9P	1	0.7303	6866-69-9	31203.9	20471.2	22270.8	33052.1	25081.6	24744.7	25413.8	25567.3	22078.6	22512.2	23421.8	19483.8	18317.5	25714.3	17803.1	17593	1.45393	0.0142696	0.0791896	1.24491	0.316038	up
MW0013912	3-Acetyl-11-keto-beta-boswellic acid	Others	Others	C32H48O5	2	0.7032	67416-61-9	1566.87	1547.89	1501.68	1359.08	1322.8	1673.08	1429.59	1283.72	1183.03	1007.9	1346.9	1127.9	1308.52	1494.26	1403.4	964.334	1.40754	0.0139978	0.0791896	1.18793	0.248444	up
MW0126805	Thymine	Nucleotide and Its metabolites	Nucleotide and Its metabolites	C5H6N2O2	3	0.8572	65-71-4	1615.66	587.027	560.033	1701.21	1183.88	745.636	747.145	1450.21	534.814	559.227	536.956	935.931	835.697	524.047	518.911	829.331	1.25882	0.0379176	0.143766	1.62861	0.703645	up
MW0102911	Traumatic acid	FA	FFA	C12H20O4	3	0.8559	6402-36-4	6483.01	4763.03	9096.76	6574.37	9224.86	6981.77	8203.07	6012.73	5775.54	4083.74	5305.95	4947.76	8362.62	5555.95	5780.57	4952.89	1.28833	0.042958	0.159754	1.2809	0.35716	up
MW0143220	4,5-Dihydroxyphthalic acid	Benzene and substituted derivatives	Benzene and substituted derivatives	C8H6O6	2	0.7085	63958-66-7	1889.13	2408.92	2350.69	1579.9	2112.81	2405.07	1552.92	1418.37	1740.89	3653.26	5102.1	3618.25	7622.36	3995.45	3198.84	2794.49	1.68348	0.0029526	0.0327317	0.495429	-1.01325	down
MEDL00534	D-Malic acid	Organic acid and Its derivatives	Organic acid and Its derivatives	C4H6O5	1	0.9498	636-61-3	226544	163083	218041	235463	233618	163269	201684	201703	133537	179576	187812	148724	121029	187545	175133	161445	1.52887	0.00638381	0.0502133	1.26923	0.343957	up
MW0109196	L-Phenylalanine	Amino acid and Its metabolites	Amino acids	C9H11NO2	1	0.8896	63-91-2	5931.57	3218.17	2882.43	5402.41	3223.78	2933.82	3281.47	4726	3625.48	2826.63	3752.48	1313.11	2570.04	979.262	2126.36	1928.32	1.4198	0.014139	0.0791896	1.65256	0.7247	up
pme3174	Cytidine-5'-monophosphate	Nucleotide and Its metabolites	Nucleotide and Its metabolites	C9H14N3O8P	1	0.7408	63-37-6	39536.7	55599.7	57364.2	42137.8	43783.7	46789.5	39728.4	49495.7	66352.7	43072.5	75073.9	60603.8	43065	61492.1	53035.5	61950.6	1.30183	0.0286004	0.120184	0.805851	-0.311415	down
MW0054293	Lauroyl-coa	CoEnzyme and vitamins	CoEnzyme and vitamins	C33H58N7O17P3S	2	0.7181	6244-92-4	42554.8	48612.3	42033.5	46149	48162.9	49218.5	40104.4	44583.6	45482.4	49693.1	50887.1	52240.9	53652.7	50030.1	49722.5	43461	1.31544	0.0258277	0.117594	0.914592	-0.1288	down
MW0117239	1-Methylxanthine	Nucleotide and Its metabolites	Nucleotide and Its metabolites	C6H6N4O2	2	0.7232	6136-37-4	23890.5	22025.3	25408.8	25427.5	27606.8	24685.8	22471.1	37308	18687.7	19830	20696.8	21603.2	19976.4	31960.9	22201.3	20257.1	1.17158	0.0104118	0.0621505	1.19183	0.253173	up
MW0157911	Thr-Ser	Amino acid and Its metabolites	Small Peptide	C7H14N2O5	2	0.7214	61043-86-5	2300.64	1971.21	2046.62	2124.55	2374.88	2245.75	2610.32	2327.85	3200.48	2643.52	3171.51	2441.85	3649.31	2557.13	2924.28	3217.45	1.87541	0.000510664	0.0126471	0.756203	-0.403155	down
MW0103478	Adenosine monophosphate	Nucleotide and Its metabolites	Nucleotide and Its metabolites	C10H14N5O7P	3	0.8106	61-19-8	9505.85	8829.78	5833.37	12852.5	11167.2	7497.86	11957.3	9301.56	6823.47	6746.12	2854.47	7788.59	6298.45	3014.61	7919.43	5688.43	1.52257	0.00381683	0.0395872	1.6325	0.70708	up
MEDN0383	FFA(18:2)	FA	FFA	C18H32O2	1	0.9594	60-33-3	143737	110427	130967	64023.9	113972	58714.1	102696	68346.6	65497.7	90437.7	42380.7	71400.3	53259.2	78254.6	64848.9	46614.4	1.41648	0.0153619	0.0814634	1.54651	0.629014	up
MW0006597	Citalopram	Benzene and substituted derivatives	Benzene and substituted derivatives	C20H21FN2O	3	0.7416	59729-33-8	668.464	1824.22	3765.39	986.864	2796.69	2814.17	1231.66	2858.67	845.502	1196.22	1357.86	679.806	1468.3	632.725	613.993	1511.66	1.34202	0.0498834	0.171788	2.04021	1.02872	up
MW0012300	13,16,19-Docosatrienoic acid	FA	FFA	C22H38O2	2	0.8921	59708-86-0	52317.2	21664.7	17451.7	22655.8	20496.9	16200.1	8267.02	20095.6	10717.6	9309.99	16693.8	7024.18	8875.5	7468.69	8353.26	3174.41	1.64798	0.004662	0.0444117	2.50147	1.32278	up
MW0106711	Folic acid	Organic acid and Its derivatives	Organic acid and Its derivatives	C19H19N7O6	2	0.8271	59-30-3 | 112339-08-9 | 112339-32-9	2528.96	6061.65	14662.5	2548.47	3499.77	11440.6	2765.27	8938.64	15504.9	20460.4	37779.8	21021.2	7268.04	30659.1	1475.41	23442.4	1.22559	0.0107425	0.0639604	0.332755	-1.58747	down
MW0114155	D-Erythrose	Carbohydrates and Its metabolites	Sugars	C4H8O4	1	0.9729	583-50-6 | 1758-51-6	80150.1	36541.5	45918.7	58603.4	54836.6	53177	58104.1	64095.7	25869.6	41115.3	30952	34741.4	59179.9	28133.3	57274	32509.4	1.468	0.0154099	0.0815324	1.45727	0.543272	up
MW0007242	Gingerol	Benzene and substituted derivatives	Phenolics	C17H26O4	2	0.8191	58253-27-3	12418.6	9098.67	12964.1	8692.78	15754.4	15473	9917.07	10497.4	9635.48	18226.9	13281.6	15080.9	15259.5	18378.7	15703.4	13775.9	1.1612	0.0449838	0.164478	0.794489	-0.331901	down
MW0103709	Uridine-5'-monophosphate	Nucleotide and Its metabolites	Nucleotide and Its metabolites	C9H13N2O9P	1	0.9198	58-97-9	188600	151811	151905	184608	184454	152893	195901	161936	112265	135506	115111	156556	130348	87279.3	112715	143906	1.84074	0.000364539	0.00953535	1.38083	0.465532	up
MW0103627	NADH	Nucleotide and Its metabolites	Nucleotide and Its metabolites	C21H29N7O14P2	1	0.8923	58-68-4	40654.7	28348.9	29925	55701	15864.5	18313.5	28909.5	16554.7	141480	85400.7	222425	45681	71523.7	255928	88901.5	378818	1.95307	0.0003108	0.00871739	0.181584	-2.46129	down
MW0159913	Inosine	Nucleotide and Its metabolites	Nucleotide and Its metabolites	C10H12N4O5	1	0.9839	58-63-9	2.54847e+06	2.05627e+06	2.31283e+06	2.91654e+06	2.48511e+06	2.56803e+06	2.22522e+06	2.78139e+06	2.252e+06	1.73506e+06	1.9986e+06	2.19779e+06	2.09421e+06	2.19719e+06	1.89974e+06	2.43775e+06	1.50714	0.00901988	0.0599324	1.18329	0.242802	up
MW0131473	5,7,3',4'-Tetrahydroxy-6,8-dimethoxyflavone	Flavonoids	Flavonoid	C17H14O8	2	0.7003	57093-50-2	32154.5	29573	15895.3	31872.3	30601.1	23982.7	38003.6	25033.5	16198.2	35211.9	12254.6	14418	24294.3	17588.6	24783.3	9387.89	1.30475	0.0304495	0.127037	1.47347	0.559219	up
MEDN0305	Creatine	Organic acid and Its derivatives	Organic acid and Its derivatives	C4H9N3O2	1	0.9474	57-00-1	27996.5	40330.1	36689.3	35578.4	33650.8	42446.5	29052.8	35149.7	39716.4	41026.7	40493.5	38928.5	41551.8	41249.9	38040.4	42258.2	1.44117	0.0281274	0.119275	0.868927	-0.202693	down
MW0013008	1-Stearoyl-2-oleoyl-sn-glycero-3-phosphocholine	GP	PC	C44H86NO8P	2	0.7018	56421-10-4	3507.53	3115.14	3981.54	4178.99	3392.68	2669.08	3498.48	2762.21	2867.82	2676.68	1727.43	3084.45	1873.12	3333.53	1318.76	901.896	1.46276	0.00667033	0.0502133	1.52419	0.608039	up
MW0106988	Glutamine	Amino acid and Its metabolites	Amino acids	C5H10N2O3	1	0.9365	56-85-9	12157.7	5480.14	7320.95	12687.5	10154.4	7857.21	10481.2	9431.08	6771.86	7503.79	6562.36	6159.58	8195.77	8179.88	8309.08	5034.68	1.24734	0.0279498	0.119275	1.33241	0.414037	up
MEDN0350	(±)15-HETE	FA	Oxidized lipids	C20H32O3	1	0.9531	54845-95-3	38566.9	3793.27	59674.8	70233.5	43885.4	5220.48	4905.77	65564.7	2413.11	15628.3	3020.14	3427.4	6996.63	4736.03	9485.91	2398.6	1.47594	0.0206682	0.097796	6.06669	2.60091	up
MW0139844	Tranilast	Heterocyclic compounds	Heterocyclic compounds	C18H17NO5	2	0.7722	53902-12-8 | 70806-55-2 | 53902-17-3	2618.08	2717.63	2520.66	2098.72	2799.21	6652.91	2802.22	6157.17	6700.05	3063.98	3690.83	4626.78	4721.16	5437.33	9398.93	10667.6	1.33894	0.0206682	0.097796	0.587218	-0.768031	down
MEDL00446	Paspalin	Hormones and hormone related compounds	Hormones and hormone related compounds	C30H39NO5	1	0.7483	53760-19-3	3120.85	3792.78	3123.75	4153.11	3542.79	3390.83	3812.05	3138.36	2433.85	2961.77	2970.14	2676.54	2861.19	3019.22	3196.59	2800.62	1.77102	0.00119709	0.0187574	1.2249	0.292658	up
MW0052918	Fludrocortisone acetate	Aldehyde,Ketones,Esters	Esters	C23H31FO6	2	0.717	514-36-3	4049.67	4493.73	3857.66	3596.63	3970.57	4787.55	3400.4	4242.49	5068.34	4017.22	4894.64	5318.33	6051.33	4660.04	5451.27	4048.23	1.52572	0.00907365	0.0599324	0.820025	-0.28626	down
MW0012806	1-Heptadecanoyl-sn-glycero-3-phosphocholine	GP	PC	C25H52NO7P	2	0.9062	50930-23-9	1913.58	1677.2	1436.32	1037.85	2084.13	594.346	1065.22	1276.73	479.165	1035.05	464.617	1962.69	935.546	792.755	589.619	440.815	1.32073	0.0462368	0.16773	1.65447	0.726371	up
MW0052998	gamma-Linolenic Acid	FA	FFA	C18H30O2	1	0.9543	506-26-3	52568.6	29404.9	54992.2	21410.1	53560.6	25425.2	43665.9	27557.5	20332.2	28945.2	12577.6	21691.3	15676.1	22806.6	15645.5	9221.63	1.75251	0.0029526	0.0327317	2.1007	1.07087	up
MW0169017	Daidzein	Flavonoids	Isoflavones	C15H10O4	1	0.8627	486-66-8	54167.6	57256.3	60079.7	61511	63517.4	60300.6	59607	91296.3	48004.9	47709.3	50374.5	50613.5	48864.4	78040.2	50117	47410.5	1.24667	0.00699301	0.0502133	1.20564	0.269798	up
MW0015996	Aucubin	Steroids	Steroid	C15H22O9	2	0.7052	479-98-1	16571	8398.19	6358.77	15359.9	11818.4	4012.16	20942.3	9675.16	3710.76	5758.12	5735.62	6776.48	6820.2	5749.95	12176.9	3596.07	1.27669	0.0379176	0.143766	1.85072	0.888089	up
MEDN0428	N6-Succinyl Adenosine	Nucleotide and Its metabolites	Nucleotide and Its metabolites	C14H17N5O8	1	0.9392	4542-23-8	10697.7	4545.2	6992.83	9232.33	7132.22	4789.71	4801.68	6777.87	2211.73	4871.94	3093.39	4989.92	4863.52	4016.85	3481.77	3126.27	1.72103	0.0033685	0.0363057	1.79314	0.842492	up
MEDN0380	FFA(16:1)	FA	FFA	C16H30O2	1	0.9791	373-49-9	46787.9	32895.9	51098.1	30564.3	37474.3	28534.6	36665.4	33897.2	36385.2	44932.9	15710.3	21798.9	20910.2	24784.1	19757	13043.8	1.47866	0.0183669	0.0935629	1.5098	0.594359	up
MW0007471	Labetalol	Benzene and substituted derivatives	Benzene and substituted derivatives	C19H24N2O3	2	0.8015	36894-69-6 | 32780-40-8	6003.07	6246.91	7671.11	7722.45	8800.27	8235.84	6258.02	6273.28	6396.96	9314.52	7214.23	8284.46	8018.93	10290.7	9446.86	8391.16	1.15348	0.0484428	0.171788	0.849358	-0.235555	down
MW0103633	Nicotinate mononucleotide	Nucleotide and Its metabolites	Nucleotide and Its metabolites	C11H15NO9P+	2	0.8054	321-02-8	2388.12	3288.59	4277.2	2037.64	4018.51	3502.41	1854.38	2644.26	876.553	1701.44	863.117	1878.55	1032.68	1486.08	905.637	2324.61	1.87331	0.000710131	0.0146113	2.16929	1.11722	up
MW0103490	CDP-ethanolamine	Nucleotide and Its metabolites	Nucleotide and Its metabolites	C11H20N4O11P2	3	0.7998	3036-18-8	4418.4	1396.97	2723.09	617.885	6785.32	1781.72	1989.65	1579.37	585.228	810.865	490.508	1964.09	689.442	1282.1	685.402	1219.2	1.48685	0.014763	0.0791896	2.75564	1.46239	up
ZINC14879999	Novobiocin	Heterocyclic compounds	Heterocyclic compounds	C31H36N2O11	2	0.8682	303-81-1	17938.4	4520.76	9127.17	23514.6	11918.2	4158.69	13748.5	15110.5	4692.86	10564.5	2003.05	2371.36	4154.26	4025.7	5618.63	3833.27	1.59794	0.00699301	0.0502133	2.68457	1.42469	up
MW0052762	Ethynodiol diacetate	Aldehyde,Ketones,Esters	Esters	C24H32O4	2	0.8057	297-76-7	2288.98	2394.4	3033.58	2406.07	2475.23	2452.56	2098.7	2762.45	1660.44	2331.45	1948.34	1490.03	1934.2	2564.8	2469.33	2258.67	1.28988	0.0315868	0.131077	1.19539	0.257485	up
MW0012191	12,13-DiHOME	FA	Oxidized lipids	C18H34O4	1	0.9041	263399-35-5	13376	14287.8	14448.9	14921.2	14191.5	13929.9	14386.7	39758.1	10204.8	10820.6	10628.6	10538.2	10462.4	15228.7	11022.2	10762.1	1.38856	0.00699301	0.0502133	1.55352	0.635539	up
MEDL02773	Indoleacetaldehyde	Heterocyclic compounds	Indole and Its derivatives	C10H9NO	1	0.9384	2591-98-2	4407.7	3872.21	4305.42	5772.72	5147.29	5609.2	5581.58	6118.72	1012.12	1060.82	1248.99	1175.19	1222.4	1459.11	1285.28	1384.29	2.35139	0.0001554	0.00564863	4.14439	2.05116	up
MW0112273	2-Phosphoglyceric acid	Organic acid and Its derivatives	Organic acid and Its derivatives	C3H7O7P	3	0.8324	2553-59-5	14586.3	20828.4	19551.4	16234.8	18337.5	22947.2	14342.7	17668.8	18171.4	20100.5	20496.5	20805.9	26848.8	19709.7	23371	21096	1.2726	0.0375519	0.143766	0.846994	-0.239577	down
MEDP0401	5'-Deoxy-5'-(Methylthio) Adenosine	Nucleotide and Its metabolites	Nucleotide and Its metabolites	C11H15N5O3S	1	0.9441	2457-80-9	8747.45	8147.29	7260.91	7920.92	7918.96	5118.63	7223.25	6645.21	2809.27	4838.84	2990.65	5244.49	4046.03	4063.75	2771.68	5382.88	1.99248	2.67052e-05	0.00327209	1.83474	0.875579	up
MW0015712	alpha-Muricholic acid	Organic acid and Its derivatives	Organic acid and Its derivatives	C24H40O5	1	0.7334	2393-58-0	5946.25	4977.68	5786.63	5252.29	5956.74	5628.64	4624.43	6124.06	7564.25	7627.15	7365.65	7579.86	6902.45	7966.54	6949.27	6438.64	2.06976	8.01185e-06	0.00133226	0.758586	-0.398616	down
MW0125904	Nb-Palmitoyltryptamine	Tryptamines,Cholines,Pigments	Tryptamines	C26H42N2O	2	0.8086	21469-15-8	5555.57	5859.32	5062.79	5402.45	5472.82	5339.74	5085.02	5594.32	4407.64	4971.4	5397.71	4259.56	5296.45	4562.59	5044.73	5135.42	1.47462	0.00873393	0.0587647	1.10995	0.150501	up
MW0103313	1-Methylguanosine	Nucleotide and Its metabolites	Nucleotide and Its metabolites	C11H15N5O5	3	0.894	2140-65-0	4385.46	3813.67	3407.68	3707.54	4335.13	3600.1	3959.12	3418.61	2993.23	2964.45	3592	2685.7	3099.41	3592.28	2409.28	2407.15	1.74632	0.0011409	0.0184446	1.28992	0.367286	up
MW0126018	N-[2-(5-hydroxy-1H-indol-3-yl)ethyl]hexadecanamide	Tryptamines,Cholines,Pigments	Tryptamines	C26H42N2O2	2	0.8715	212707-51-2	16415.6	17630.3	17643.8	17575.7	16162.8	16803.7	18304.6	16807.8	13218.5	16529.6	16963.9	14614.7	16455.1	14716.1	16208.5	14784.1	1.55856	0.00528136	0.0487897	1.11218	0.153396	up
MW0103471	Adpribose	Nucleotide and Its metabolites	Nucleotide and Its metabolites	C15H23N5O14P2	1	0.9306	20762-30-5	15894.9	8931.94	15238.2	33056.4	17620.7	13651.1	40971.6	18546.5	9689.17	10691	7153.39	12443.8	7171.16	6658.22	47735.3	11755.4	1.01659	0.0379176	0.143766	1.44674	0.532801	up
MW0054695	5,8,11-Eicosatrienoic acid	FA	FFA	C20H34O2	1	0.9738	20590-32-3	30212.2	23024.5	39927.1	28220.1	25262.7	16373.8	21704.7	15265.6	24755.1	28426.2	14144	11756.4	15218	21140.9	8896.85	9781.2	1.27475	0.047952	0.171215	1.49115	0.576423	up
MEDL00377	Glu-Phe	Amino acid and Its metabolites	Small Peptide	C14H18N2O5	2	0.7015	20556-22-3	4992.1	3738.78	6182.88	2525.94	5209.37	3975.24	2869.99	4921.34	3490.13	4817.31	2192.09	3108.99	1975.68	2524.65	3368.05	3001.44	1.25561	0.0378775	0.143766	1.40596	0.491558	up
MW0193980	D-Sorbitol-6-phosphate	Carbohydrates and Its metabolites	Phosphate sugars	C6H15O9P	2	0.9419	20479-58-7	4859.97	3309.24	3866.13	5077.21	4210.06	3798.55	3741.81	5049.21	3441.25	3428.02	4034.84	2649.71	3190.62	4337.65	3191.99	3009.52	1.40047	0.01728	0.0897944	1.24295	0.313769	up
MEDN1207	Cysteinyldopa	Amino acid and Its metabolites	Small Peptide	C12H16N2O6S	3	0.717	19641-92-0	15631.8	16700.2	16853.9	17335.4	17538.2	17864.5	17595.1	24112	16017.9	14934.2	15226.6	14672.3	14285.2	21251.4	14487.5	14911.7	1.13376	0.0104118	0.0621505	1.14186	0.191388	up
MW0105439	Adouetine X	Amino acid and Its metabolites	Amino acid derivatives	C28H44N4O4	3	0.7061	19542-37-1	8828.61	8489.2	7789.99	7454.86	7979.65	7709.66	7935.97	6999.95	6204.56	7256.74	6742.72	4989.89	7420.56	6767.24	6896.85	5844.23	1.68278	0.00137997	0.0205934	1.21229	0.277734	up
MW0011760	[6]-Gingerdiol 3,5-diacetate	Aldehyde,Ketones,Esters	Esters	C21H32O6	2	0.8273	195204-05-8	4768.63	4429.25	4444.39	2533.27	6941.9	7129.5	4514.05	2663.97	7422.6	7267.58	5298.49	10503.8	7273.06	7688.89	5598.82	5301.2	1.41448	0.0149269	0.0797015	0.6641	-0.590528	down
MW0137591	Cardamonin	Heterocyclic compounds	Heterocyclic compounds	C16H14O4	2	0.7451	19309-14-9 | 18956-16-6	44227.6	38034	42332.8	49855.9	44035	46282.8	38641.5	50028.5	41195.3	31234.6	36142.6	39055.2	36608.2	38096.1	36314.5	44569.5	1.4864	0.010249	0.0621505	1.16563	0.221111	up
MW0111680	1,1-Dimethoxynonane	Others	Hydrocarbon derivatives	C11H24O2	3	0.8963	18824-63-0	82192.9	82447.9	84625.1	86808.5	86684.4	85547.1	85765.3	86252.6	68032.2	77894.5	82829.8	72088	86040.4	82611.4	81627.9	79832.2	1.40603	0.014763	0.0791896	1.07824	0.108681	up
MW0109263	dl-O-Phosphoserine	Amino acid and Its metabolites	Amino acid derivatives	C3H8NO6P	2	0.7028	17885-08-4	17753.8	18114.4	19790.2	19928.5	19711.4	19555.5	20138.1	29747.9	15504.3	16113	15935.5	16132	16087.3	24494.2	17478.8	15409.4	1.24774	0.00699301	0.0502133	1.20113	0.264387	up
MW0054524	LPC(16:0/0:0)	GP	LPC	C24H50NO7P	2	0.7362	17364-16-8	39251.1	30083.1	46641.6	41926.7	34567.3	19168.9	33023.9	23119	17735.6	30898.7	17196.7	24719.6	17291.2	26628	17930	16099.6	1.60028	0.00586334	0.0502133	1.58921	0.668312	up
MW0015185	7-Dehydrodesmosterol	Hormones and hormone related compounds	Hormones and hormone related compounds	C27H42O	3	0.7933	1715-86-2	1063.89	1447.02	745.052	2159.05	1057.5	1357.72	1084.64	1154.78	2325.41	1276.28	2817.82	2562.13	1823.88	3745.69	1399.16	986.011	1.33967	0.0498834	0.171788	0.594557	-0.750113	down
MW0112794	Keto-Deoxy-Nonulonic acid	Organic acid and Its derivatives	Organic acid and Its derivatives	C9H16O9	2	0.8195	153666-19-4	32511.8	21222.4	22016.8	36438.3	28171.9	32673.3	34988.9	48500.9	23564.1	17172.2	16471.1	20801.8	24141.1	21906.1	24139.6	19281.6	1.66292	0.00424331	0.0425794	1.53169	0.615128	up
MW0007231	Gallic acid	Benzene and substituted derivatives	Benzene and substituted derivatives	C7H6O5	2	0.7191	149-91-7	3107.46	2420.13	3741.21	4070.6	1679.51	3130.28	2693.49	2698.1	1704.84	787.767	2191.51	2379.64	1171.43	1652.3	4107.97	411.018	1.28528	0.0336123	0.137674	1.63404	0.708444	up
MW0114341	Dodecanal dimethyl acetal	Aldehyde,Ketones,Esters	Aldehydes	C14H30O2	3	0.9028	14620-52-1	115293	110402	106277	111121	107701	110056	105981	108904	88805.3	103837	104594	82507.2	111854	103103	105731	104823	1.26266	0.00699301	0.0502133	1.08753	0.121051	up
MW0170020	Xanthosine	Nucleotide and Its metabolites	Nucleotide and Its metabolites	C10H12N4O6	1	0.9449	146-80-5	8699.52	3101.13	5643.6	8766.96	6003.76	2782.53	5876.03	4591.12	2779.58	4234.03	3960.62	2864.82	4663.65	2678.6	2463.42	1453.3	1.47169	0.0114718	0.0676109	1.81148	0.857171	up
MW0103557	Flavin adenine dinucleotide	Nucleotide and Its metabolites	Nucleotide and Its metabolites	C27H33N9O15P2	1	0.9652	146-14-5	21336.7	16501.3	19096.5	20883.4	20929	4367.94	17285.7	12812.8	9398.06	16371.7	9187.84	9246.71	7510.89	7978.2	5877.22	11563.7	1.26177	0.00912169	0.0599671	1.72703	0.788291	up
MW0012414	propan-2-yl (Z)-7-[(1R,2R,3R,5S)-3,5-dihydroxy-2-[(3S)-3-hydroxy-5-phenylpentyl]cyclopentyl]hept-5-enoate	FA	Oxidized lipids	C26H40O5	2	0.7089	145773-22-4	5419.31	5024.11	4756.87	5335.69	5600.24	5091.65	4851.6	5176.28	3932.32	4258.61	4911.86	5149.79	4983.11	4925.57	5072.65	4025.66	1.29576	0.0276607	0.119275	1.10725	0.146984	up
MEDP1057	D-inositol-4-phosphate	Alcohol and amines	Alcohols	C6H13O9P	1	0.8593	142760-33-6	1310.52	6158.78	11977.5	1661.69	2533.5	3056.26	2804.07	3087	26540.7	7022.95	3619.05	12382.6	3521.91	8298.41	8864.73	55292	1.42194	0.00699301	0.0502133	0.259589	-1.9457	down
MEDN0756	(±)18-HEPE	FA	Oxidized lipids	C20H30O3	1	0.7036	141110-17-0	5695.31	3690.33	6098.35	7004.14	8524.08	1016.55	6640.87	8220.64	581.879	3035.14	2816.85	3324.96	1674.89	2308.97	1239.23	2062.15	1.52941	0.00134555	0.0202093	2.75112	1.46002	up
MW0106750	Galactonic acid	Carbohydrates and Its metabolites	Carbohydrates and Its metabolites	C6H12O7	2	0.7114	13382-27-9	879.021	808.164	969.021	922.244	852.532	800.205	736.2	981.52	199.115	496.852	546.723	692.764	616.538	1037.76	718.598	705.488	1.27489	0.0169209	0.0881248	1.38594	0.47087	up
MW0103684	Uridine-5'-diphosphate-glucose	Nucleotide and Its metabolites	Nucleotide and Its metabolites	C15H24N2O17P2	1	0.9446	133-89-1	64930	31221.2	31759.6	41862.7	48703	37508	44375.9	35780.3	13202.9	28414.3	19252	17661.6	31990.4	21346.1	23039.8	13338.6	1.9174	0.000419257	0.0108448	1.99792	0.998497	up
MW0115454	Valeraldehyde dibutyl acetal	Aldehyde,Ketones,Esters	Aldehydes	C13H28O2	3	0.7736	13112-65-7	55385	51916.1	55326.8	54364.8	50744.9	54227.1	52571.1	52996.9	41096.7	49144.6	50635.5	41019.9	56764.2	50384.9	51493.1	53076.3	1.16007	0.0498834	0.171788	1.08617	0.119249	up
MW0140006	15(S)-Hydroxyeicosatrienoic acid	FA	Oxidized lipids	C20H34O3	1	0.9566	13-16-1	10594.2	3206.69	15228.1	22459.9	11553.5	1070.09	7757.27	16122.4	2450.4	6034.74	3190.35	3052.09	1313.4	2461.98	752.072	2051.4	1.51863	0.0104118	0.0621505	4.12984	2.04609	up
MW0147918	cyclic ADP-ribose	Carbohydrates and Its metabolites	Sugars	C15H21N5O13P2	1	0.9404	119340-53-3	9713.95	10799.6	8276.35	13755.5	10407.8	9733.1	17223.4	11526.7	6869.71	8261.08	6872.15	9096.82	5176.83	5645.85	9427.75	8053.22	1.7023	0.00347388	0.0365936	1.53925	0.622225	up
MW0169880	Succinic acid	Organic acid and Its derivatives	Organic acid and Its derivatives	C4H6O4	1	0.8126	110-15-6	32864.9	22071.4	28247.1	13478.6	44861.3	22862.8	23458.4	22314.7	4429.96	7674.92	5543.36	11455.4	7714.25	9694.61	7332.8	7986.19	2.15495	0.0001554	0.00564863	3.39891	1.76507	up
MW0109791	Taurine	Amino acid and Its metabolites	Amino acids	C2H7NO3S	1	0.9685	107-35-7	128111	52456	37776.3	103458	73747	26975.6	165853	54223.3	23981.5	31011.5	28419.5	39142.2	33640.9	28016	72393.6	18882.4	1.45823	0.0206682	0.097796	2.33259	1.22194	up
MW0012230	12-Hydroxystearic acid	FA	FFA	C18H36O3	1	0.9061	106-14-9	10474.8	10900.7	12356.1	16812.2	10946.9	11903.9	10533.9	14135.5	9191.88	10826.5	9407.12	10959.6	9797.89	11014.6	9968.86	7822.07	1.47202	0.0206682	0.097796	1.2415	0.31208	up
MW0005284	4-Nitrophenol	Benzene and substituted derivatives	Phenolics	C6H5NO3	1	0.931	100-02-7	23621	22803.4	23684.1	24966.1	23486.7	20514.3	22210.4	21349.8	22133.2	19943.3	19306.8	23037.5	19719.3	21245.3	22507.8	19158.5	1.37402	0.0201786	0.097796	1.09329	0.128674	up
MW0114809	Mannose 6-phosphate	Carbohydrates and Its metabolites	Phosphate sugars	C6H13O9P	1	0.9824	-	44164.3	278021	377429	52822.1	82397.6	209367	101140	109018	562544	290307	256163	367682	100951	305159	275748	827917	1.41795	0.0379176	0.143766	0.420014	-1.25149	down
MW0103699	Uridine-diphosphate-n-acetylgalactosamine	Nucleotide and Its metabolites	Nucleotide and Its metabolites	C17H27N3O17P2	1	0.9774	-	158425	72086.4	95075	102140	126235	42790.7	116984	91909.4	20215.3	50955	13106.6	29122.9	49960.6	17146.9	34334.5	39178.3	1.9638	0.000144522	0.00564863	3.17158	1.6652	up
MW0195169	Glutathione Reducedform	Amino acid and Its metabolites	Small Peptide	C10H17N3O6S	1	0.9127	-	509757	268996	300335	578882	376994	182293	488583	315705	291238	348526	232201	217221	218950	354040	170902	143125	1.24729	0.0335672	0.137674	1.52897	0.612556	up
MEDL00692	FFA(17:0)	FA	FFA	C17H34O2	1	0.7838	-	59334.2	54898.8	43267.9	36686.9	38640.1	48227.5	34581.2	39680.8	42070.6	32503.4	45358.7	33817.6	36605.6	36190.2	32936.5	36310.9	1.16201	0.0379176	0.143766	1.20123	0.264518	up
MW0107980	N-Valylphenylalanine	Amino acid and Its metabolites	Small Peptide	C14H20N2O3	2	0.9108	-	16987.4	21212.5	25503.1	13875.2	22400.6	22916.3	15935.8	21348.5	15839.5	17591.8	15332	18506.9	14239.6	14165.2	17572.4	18018.7	1.24633	0.0336527	0.137674	1.22026	0.287194	up
MW0158439	Tyr-Gln-Leu-Lys	Amino acid and Its metabolites	Small Peptide	C26H42N6O7	2	0.8321	-	17885.5	19011.6	21114.8	19598.6	19187.5	18965.2	18990.9	28685.4	12485.3	14372.3	15719.5	16962.7	15786.6	23374.3	14810.7	15584.1	1.46547	0.0219441	0.102788	1.26603	0.340317	up
MW0150193	Glu-Tyr-Ile-Glu	Amino acid and Its metabolites	Small Peptide	C25H36N4O10	2	0.8285	-	5607.01	6664.88	5724.59	5472.49	6271.13	6583.84	5571.43	7770.12	7220.54	7068.13	6407.69	7052.08	7662.26	9941.05	7044.23	7327.03	1.48837	0.014763	0.0791896	0.831597	-0.266043	down
MW0108838	N-Methylisoleucine	Amino acid and Its metabolites	Amino acid derivatives	C7H15NO2	2	0.8281	-	125560	126218	130348	124830	130119	129884	127959	121095	100388	123090	118751	108022	124981	118963	117666	113893	1.6544	0.00259959	0.0312892	1.0975	0.134221	up
MW0150910	His-Gln-Val-Lys	Amino acid and Its metabolites	Small Peptide	C22H38N8O6	2	0.7866	-	21720.8	19194.4	24223.2	22157.9	20030.5	19455	18002.8	17910.4	13736.5	15696.6	16749.7	12737.3	17171.1	13331.7	16691.1	12287.6	1.95865	0.000115669	0.00564863	1.37409	0.45848	up
MW0106028	beta-Alanyl-L-lysine	Amino acid and Its metabolites	Amino acid derivatives	C9H19N3O3	2	0.7555	-	3401.62	7445.08	17770.4	3834.81	4373.97	16795.2	3944.75	12186.2	24357.4	29079.3	60403.8	29536.1	11031.3	48051.9	2864.23	32412	1.40016	0.0281274	0.119275	0.293401	-1.76905	down
MW0114674	Ketanserin	Heterocyclic compounds	Heterocyclic compounds	C22H22FN3O3	2	0.755	-	8231.92	3481.6	8448.16	14223.7	5295.75	3296.67	5791.81	9816.77	4435.76	7189.27	3116.11	2045.76	6987.04	3520.93	3078.83	2446.59	1.26772	0.0455828	0.165807	1.78507	0.835977	up
MW0158488	Tyr-His-Phe-Lys	Amino acid and Its metabolites	Small Peptide	C30H39N7O6	2	0.7357	-	5005.11	4495.66	6714.61	4128.98	4114.48	2844.94	3419.33	2946.66	2916.72	3617.87	2855.67	3286.74	1952.4	3913.22	2152.57	2231.52	1.44218	0.0200476	0.097796	1.46858	0.554425	up
MW0057497	1,2-Dierucoyl-sn-glycero-3-phosphocholine	GP	PC	C52H100NO8P	2	0.7281	-	2101.22	1755.88	1417.53	729.491	1262.21	2095.45	988.98	1784.53	758.787	1185.1	893.326	1121.98	1275.22	573.732	1708.98	855.644	1.12868	0.0488114	0.171788	1.44938	0.535432	up
MW0139564	trans-Resveratrol 4'-O-glucuronide	Heterocyclic compounds	Heterocyclic compounds	C20H20O9	2	0.7279	-	38253	19365.5	31720.9	30664.4	40408.8	35519.3	35528.3	30700	24841.7	28602.5	27423.2	28972.1	26530.2	10017.5	27180.3	10151.3	1.2523	0.0177609	0.0910735	1.42696	0.51295	up
MW0139046	Myricetin 3-glucoside	Flavonoids	Flavonoid	C21H20O13	2	0.7225	-	3425.18	1945.49	3201.12	1303.83	3132.29	990.243	2771.16	1225.75	922.25	1115.69	909.464	2357.94	1187.54	1873.32	1257.65	923.229	1.26909	0.0281274	0.119275	1.70616	0.770757	up
MW0149927	Glu-Asn-Gln-Glu	Amino acid and Its metabolites	Small Peptide	C19H30N6O11	2	0.7215	-	135911	220088	285421	143829	159697	167539	130617	188441	358467	115547	373982	286355	151714	262584	236777	328264	1.14042	0.0406792	0.152008	0.677272	-0.562193	down
MW0113273	Melibiose	Carbohydrates and Its metabolites	Sugars	C12H22O11	2	0.7165	-	2427.93	2484.02	1749.9	3260.76	2205.9	1646.56	2390.35	2457.74	1549.76	2678.45	1524.69	1596.02	1446.15	1322.4	1338.42	1883.11	1.50141	0.014262	0.0791896	1.39614	0.481445	up
MW0139604	Rotenonic acid	Organic acid and Its derivatives	Organic acid and Its derivatives	C23H24O6	2	0.7148	-	2586.98	1859.33	1811.44	2216.09	2608.99	1504.35	2315.56	3203.07	544.359	853.859	1484.9	1145.84	1553.72	1115.41	538.741	543.482	1.9161	0.000105047	0.00564863	2.32713	1.21855	up
MW0124469	Isoguvacine	Benzene and substituted derivatives	Phenolics	C6H9NO2	2	0.7094	-	43640.9	42639.6	40976.8	42014.6	43735.5	43441.3	41937.5	43673.8	32350.2	40759	42206.1	36277.5	40061.3	40516.1	40765.1	41089.7	1.40594	0.0018648	0.0239849	1.08928	0.12337	up
MW0007734	methyl 4-(6-(4-(methoxycarbonylamino)phenyl)-4-morpholino-1H-pyrazolo[3,4-d]pyrimidin-1-yl)piperidine-1-carboxylate	Benzene and substituted derivatives	Benzene and substituted derivatives	C24H29N7O5	2	0.709	-	2262.2	5388.95	12963	1856.41	2816.24	10168.1	1979.89	8726.12	21649.4	14371.9	56224.4	25977.5	7737.35	36745.9	1745.63	28696.3	1.42527	0.0281274	0.119275	0.238992	-2.06497	down
FDATN00642	4-Chloro-3-methylphenol	Benzene and substituted derivatives	Phenolics	C7H7ClO	2	0.7073	-	21806.2	12049.9	14533.1	14497.9	15278.8	14121.4	16490.9	16104.7	5954.97	14016	7830.31	9703.5	14065.7	5804	11440.3	8629.55	1.71038	0.00169386	0.0237548	1.61255	0.689345	up
MW0169194	Amebacilin	Heterocyclic compounds	Heterocyclic compounds	C26H34O7	2	0.7052	-	21643.9	20420.4	20543.5	11219.1	14092.8	22929	13964.7	9791.28	14341.4	23468.4	23666.9	22137.2	20560.7	27040.4	23436.4	26430.8	1.28543	0.0236411	0.109199	0.743334	-0.427917	down
MW0141487	16-Feruloyloxypalmitic acid	Organic acid and Its derivatives	Organic acid and Its derivatives	C26H40O6	3	0.8626	-	11442.3	11652.2	10601.4	10795.9	10791.3	11034.3	10204.6	16705.7	18394.2	19237.1	18075.2	16658.6	17208.8	23136.5	16532.5	18244.2	2.12356	0.000621601	0.0136518	0.632108	-0.661757	down
MW0154083	N(alpha)-gamma-L-Glutamylhistamine	Alcohol and amines	Amines	C10H16N4O3	3	0.8429	-	34462.1	59165.5	72477.8	39367.5	44174	42399.9	38678.2	57033.8	127444	31555.2	114270	79782	39565.4	98686.6	73101	93400.9	1.27873	0.0193113	0.0973091	0.589473	-0.762503	down
MW0113327	6-(2-ethenyl-5-hydroxy-4-methoxyphenoxy)-3,4,5-trihydroxyoxane-2-carboxylic acid	Organic acid and Its derivatives	Organic acid and Its derivatives	C15H18O9	3	0.8425	-	2784.77	2800.78	2955.37	2622.37	2862.31	2656.92	2669.39	4312.04	2051.22	2155.52	2394.56	2634.25	2307.28	3531.18	2784.41	2525.69	1.02001	0.0281274	0.119275	1.1609	0.215246	up
MW0159465	Zinc bacteriochlorophyll a	Heterocyclic compounds	Heterocyclic compounds	C55H74N4O6Zn	3	0.8386	-	3430.65	604.099	1056.03	1990.51	2847.34	868.597	2733.51	1164.4	814.755	471.933	554.535	1042.06	511.028	878.335	2463.09	919.65	1.19372	0.0379176	0.143766	1.91958	0.94079	up
MW0159839	Cytarabine	Nucleotide and Its metabolites	Nucleotide and Its metabolites	C9H13N3O5	3	0.8306	-	19515.3	9736.54	10376	27846.2	16856.3	9124.4	26029.1	8911.23	6539.13	9974.15	6760.24	6931.27	11659.5	4172.16	5243.06	5440.37	1.69687	0.00699301	0.0502133	2.26367	1.17867	up
MW0111256	Phosphocholine	Organic acid and Its derivatives	Phosphoric acids	C5H15NO4P+	3	0.8221	-	3614.81	3287.01	3687.43	1857.83	4376.01	5654.7	2665.11	3861.08	4742.13	3377.26	4693.86	5411.71	6581.83	3575.27	5784.66	4772.26	1.21857	0.0403604	0.15106	0.744857	-0.424964	down
MW0168175	Abscisic alcohol	Aldehyde,Ketones,Esters	Ketones	C15H22O3	3	0.8115	-	2477.72	1515.19	3101.53	3123.84	2588.75	3245.22	2545.49	3404.12	3481.15	2553.19	2808.56	2772.49	3763.93	4285.78	3987.53	3777.7	1.11813	0.0475784	0.170404	0.802099	-0.318148	down
MW0159732	poly-cis-Polyprenyl diphosphate longer by one C5 unit	Organic acid and Its derivatives	Organic acid and Its derivatives	C15H28O7P2	3	0.8065	-	6035.99	9624.32	8743.05	7726.55	4989.27	7137.91	5999.57	9593.38	9480.82	10783.6	10868.7	11809.5	13409.9	8364.25	12516.1	11732.5	1.7794	0.000711179	0.0146113	0.672734	-0.571891	down
MW0151266	Hydroxyspheroidenone	Aldehyde,Ketones,Esters	Ketones	C41H60O3	3	0.8019	-	23695	24532.8	27790.3	33380	18036.5	9728.15	11424.7	21189.4	1009.62	4926.02	13489.3	14701.2	16554.8	23920.7	14929.6	7509.17	1.1351	0.0321471	0.132928	1.74955	0.806984	up
MW0157440	Tetrahydrogeranylgeranyl diphosphate	Terpenoids	Terpenoids	C20H40O7P2	3	0.8	-	116513	81321.9	63419.4	83147.9	70664.8	65947	65078.7	59088.5	50085.7	56284.1	62913.7	57469.5	54099.8	60474.7	61399.9	47970.1	1.55202	0.0010878	0.0178338	1.34277	0.425207	up
MW0160562	6-Thioinosine 5'-monophosphate	Nucleotide and Its metabolites	Nucleotide and Its metabolites	C10H13N4O7PS	3	0.7835	-	83580.1	41427.3	49623.5	98951.7	68618	28175.5	82698.6	56182.9	38654.1	52500.3	33263.2	33208.4	34302.7	51921	23689.6	24981.8	1.46312	0.0114361	0.0675716	1.74093	0.799855	up
MW0160227	(2R)-2-amino-3-hydrosulfonylpropanoic acid	Others	Others	C3H7NO4S	3	0.7671	-	19023.9	26333.9	24212.6	18323.8	21266.5	27091.1	22512	18868.9	29191.6	25843.8	28244.9	27655.7	27572.8	23119.6	25995.3	25094.8	1.5262	0.00719093	0.0507288	0.83506	-0.260049	down
MW0063796	Tetracosatetraenoic acid (24:4n-6)	FA	FFA	C24H40O2	3	0.76	-	11112.8	5308.94	2669.64	3167.48	2260.73	2927.21	976.026	3399.91	1095.19	703.091	1397.16	1568.73	1950.74	977.352	661.648	1197.43	1.67638	0.004662	0.0444117	3.33175	1.73628	up
MW0143553	5alpha-Ergosta-7,22-diene-3beta,5-diol	Alcohol and amines	Alcohols	C28H46O2	3	0.7436	-	23520.2	9418.95	9085.54	16949.3	28181	8341.24	9811.94	8589.93	9250.66	6248.06	5067	6202.03	9578.78	8514.38	9629.88	6563.74	1.42596	0.0379176	0.143766	1.86551	0.899574	up
MW0151607	Ile-Thr-Tyr-Asp	Amino acid and Its metabolites	Small Peptide	C23H34N4O9	2	0.8607	-	4440.16	2542.65	3415.15	1701.54	4258.3	1501.7	2437.01	2320.06	718.557	2494.38	1142.88	1995.32	1026.92	846.051	1878.26	1161.48	1.62577	0.00701002	0.0502133	2.00789	1.00568	up
MW0158307	Trp-Nap-OH	Amino acid and Its metabolites	Small Peptide	C30H25N3O6	2	0.8419	-	27007.9	10706.6	14415.8	22021.3	20048.8	12884.4	13506.2	17534.1	8032.41	14691.3	4690.28	10409.1	4394.93	8415.63	11974	9277.68	1.68381	0.00282694	0.0327317	1.92146	0.942205	up
MW0152383	Leu-Ile-Ser-Glu	Amino acid and Its metabolites	Small Peptide	C20H36N4O8	2	0.8379	-	12253.5	5749.23	4848.51	10443.4	10041.3	6224.86	8019.34	8819.51	3759.85	4416.14	3012.29	5518.16	913.671	3212.67	5232.93	3862.47	1.67729	0.000642683	0.0139829	2.21863	1.14967	up
MW0158430	Tyr-Gln-Asn-Glu	Amino acid and Its metabolites	Small Peptide	C23H32N6O10	2	0.8165	-	15900.1	16725.8	17092.1	16439.1	15734.1	15692.7	15839.7	15993	17205.2	20464.6	19899	18042.4	20918.1	17450.3	19791.1	18691.5	1.99544	0.0001554	0.00564863	0.848844	-0.236428	down
MW0123498	Deacetoxy(7)-7-oxokhivorinic acid	Organic acid and Its derivatives	Organic acid and Its derivatives	C27H36O10	2	0.7872	-	13287.8	12316.3	12801.7	11707	12937.4	12742.7	11480.4	12635.2	15896.7	15491.2	17239.8	12359	15279.1	15040.4	12998.9	12324.2	1.53719	0.0281274	0.119275	0.856633	-0.223252	down
MW0144834	Ala-Nap-OH	Amino acid and Its metabolites	Small Peptide	C21H18N2O6	2	0.7563	-	11607.8	13839.5	10183	10615.7	12625.8	21027.2	10317.6	20443.4	17073.7	13956.7	16169.4	15431.8	25536.6	19844.4	22181.1	24388.6	1.41461	0.025344	0.115915	0.715864	-0.482243	down
MW0152326	Leu-Glu-Phe-Glu	Amino acid and Its metabolites	Small Peptide	C25H36N4O9	2	0.7544	-	11873.5	12805	12540.1	12833.1	11967.8	12848.2	13168.4	11988.8	13975.9	15919.7	15474.3	12395.6	15373.3	14090	14800	15439.2	1.90842	0.000226989	0.00714094	0.851508	-0.231907	down
MW0155049	PGF2 diethyl amide	Hormones and hormone related compounds	Hormones and hormone related compounds	C24H43NO4	2	0.7476	-	8410.42	8639.09	8534.26	9111.86	8815.67	8873.65	9255.53	10546.1	5716.34	5558.42	6702.21	6692.93	5852.08	9353.67	7314.71	6288.14	1.87474	0.000332794	0.00900867	1.34982	0.432772	up
MW0151444	Ile-His-Ala-Glu	Amino acid and Its metabolites	Small Peptide	C20H32N6O7	2	0.7233	-	4344.02	4529.43	4676.95	3882.94	4222.96	4806.69	4474.1	4443.03	4277.95	5157.7	5546.15	4706.51	5567.41	4503.09	5072.1	5392.54	1.49171	0.00876946	0.05877	0.879589	-0.185098	down
MW0153090	Lys-Phe-Asn-Lys	Amino acid and Its metabolites	Small Peptide	C25H41N7O6	2	0.7175	-	3966.47	4005.64	4033.21	4060.28	4116.09	4056.65	3895.31	3810.83	2766.8	2622.42	2726.11	2393.5	2821.94	2685.37	2781.81	3042	2.32367	0.0001554	0.00564863	1.46266	0.548597	up
MW0144212	Abu-Ser-OH	Amino acid and Its metabolites	Amino acid derivatives	C12H14N2O7	2	0.7097	-	5490.83	4991.54	7166.24	3962.58	5291.04	2912.86	5417.78	6098.52	2923.57	4599.64	3171.39	2406.71	2051.54	4337.96	3367.1	2895.72	1.62217	0.00330835	0.0361588	1.60488	0.682463	up
MW0166634	(7Z,10Z,13R,14E,16Z,19Z)-13-hydroxydocosapentaenoic acid	FA	Oxidized lipids	C22H34O3	3	0.9757	-	2280.96	1158.4	3548.35	3639.4	2912.84	1737.57	2472.92	4836.6	924.758	1522	796.455	993.668	1213.94	899.577	1215.53	792.775	1.95453	0.0010878	0.0178338	2.70222	1.43414	up

## Sheet: SM vs. WB
MWHW-24-0014-a Untargeted Metabolomics Report
Index	Compounds	Class I	Class II	Formula	Level	score	CAS	SM1	SM2	SM3	SM4	SM5	SM6	SM7	SM8	WB1	WB2	WB3	WB4	WB5	WB6	WB7	WB8	VIP	P-value	FDR	Fold_Change	Log2FC	Type
MW0169549	Niacinamide	Alcohol and amines	Amines	C6H6N2O	1	0.9154	98-92-0	1.85774e+06	1.39825e+06	1.95464e+06	1.7517e+06	1.65548e+06	1.45116e+06	1.59868e+06	1.52748e+06	1.99756e+06	2.1319e+06	1.9928e+06	2.17584e+06	1.77401e+06	1.99035e+06	1.66275e+06	1.6976e+06	1.59081	0.0125394	0.124523	0.855559	-0.22506	down
MW0111011	Disulfiram	Others	Others	C10H20N2S4	2	0.8637	97-77-8	109918	126532	140517	111662	119877	128975	111489	125533	111941	96731.8	98586	113768	113907	84873	72623.4	45590	1.53825	0.00646406	0.0980706	1.32043	0.401008	up
MW0106578	Ectoine	Organic acid and Its derivatives	Organic acid and Its derivatives	C6H10N2O2	1	0.9389	96702-03-3	102001	22483.5	278732	119216	161997	94664.9	81222.9	39409.1	30247.5	59024.1	91226.1	16668.7	44287.2	17899.3	41229.7	11445.9	1.60388	0.0206682	0.139062	2.88347	1.52781	up
MW0009611	Pyridaben	Benzene and substituted derivatives	Benzene and substituted derivatives	C19H25ClN2OS	2	0.8711	96489-71-3	1.12716e+06	1.16478e+06	1.1293e+06	1.11583e+06	1.13683e+06	1.10576e+06	1.10466e+06	1.41373e+06	1.33648e+06	1.27587e+06	1.24397e+06	1.18078e+06	1.21669e+06	1.19151e+06	1.16693e+06	1.12906e+06	1.01846	0.0281274	0.154966	0.9545	-0.0671832	down
MW0160183	2-amino-9-[(2R,4S,5R)-4-hydroxy-5-(hydroxymethyl)oxolan-2-yl]-3H-purin-6-one	Others	Others	C10H13N5O4	3	0.7317	961-07-9	16902.8	5048.07	5357.6	28252.7	4888.98	1278.37	24447.5	8023.11	24184.8	30913.1	3000.17	23771.3	16139.7	20731	41985.6	34477.6	1.27445	0.0384343	0.173401	0.482569	-1.05119	down
MW0054423	lucidenic acid A	Organic acid and Its derivatives	Organic acid and Its derivatives	C27H38O6	3	0.7445	95311-94-7	21386.7	22778.9	22174.6	24018.4	22712.9	22989.2	16188.9	16831.2	48724.1	29697.9	33268	26859.1	27410	22604.9	26114.1	22046	1.65202	0.014763	0.124523	0.714253	-0.485494	down
MW0006094	Atovaquone	Benzene and substituted derivatives	Benzene and substituted derivatives	C22H19ClO3	2	0.7073	95233-18-4 | 94015-53-9 | 137732-39-9	4662.1	3843.56	4820.01	4192.9	3873.83	4904.63	3485.02	10324.7	5421.27	10345.5	11230.3	5497.4	5865.64	4798.07	4738.95	4494.13	1.0269	0.0498834	0.196103	0.765523	-0.385482	down
MW0169224	Glimepiride	Amino acid and Its metabolites	polypeptide	C24H34N4O5S	2	0.7698	93479-97-1	37313.4	7336.04	19692.8	37124.4	25321.9	9766.95	16653.3	17844.8	50387.3	71466.7	10275.1	32229.7	28109.6	39636.8	26779.2	43929.4	1.2585	0.0476427	0.196103	0.56488	-0.823982	down
MW0003351	2-Phenylpropanal	Benzene and substituted derivatives	Benzene and substituted derivatives	C9H10O	2	0.8224	93-53-8	4144.95	4342.09	4375.06	4180.45	4462.99	4084.13	4582.21	3490.23	3339.66	3394.96	4273.52	3248.32	2973.39	3979.99	4267.88	3771.98	1.49435	0.0197413	0.139062	1.15085	0.202704	up
MW0106594	Enniatin B	Heterocyclic compounds	Heterocyclic compounds	C33H57N3O9	2	0.7255	917-13-5	2498.4	2467.2	3411.61	2860.11	2075.67	1935.23	2323.62	1944.43	1556.09	552.866	1960.75	1094.34	2263.47	2541.44	2239.74	590.166	1.392	0.0225465	0.144538	1.52485	0.608663	up
MW0009910	Tiocarlide	Benzene and substituted derivatives	Benzene and substituted derivatives	C23H32N2O2S	2	0.7134	910-86-1	1841.9	1951.45	6411.35	1865.38	5073.26	3190.42	1934.77	2811.3	898.426	3158.33	1996.93	1469.34	1853.84	992.789	1696.04	744.571	1.61017	0.0206682	0.139062	1.95779	0.969227	up
MW0013229	20-Hdohe	FA	Oxidized lipids	C22H32O3	2	0.7142	90906-41-5	76849.8	6706.31	18538.6	66400.5	31577.6	3577.93	30608.6	30525.7	101624	133180	10893.6	74513.5	63390.8	59935.7	46205.2	79420.5	1.31282	0.031069	0.162639	0.465218	-1.10402	down
MW0115535	Amylose	Others	Others	(C12H20O11)nC2H6	3	0.8195	9005-82-7	1780.54	637.622	962.989	1695.66	1137.12	824.573	1008.67	692.502	3500.24	3235.88	826.699	1359.72	2460.87	2463.59	2786.03	3343.67	1.803	0.00699301	0.0980706	0.437494	-1.19267	down
MW0157181	Spirolucidine	Heterocyclic compounds	Heterocyclic compounds	C30H49N3O2	3	0.7046	89647-79-0	8195.57	5318.31	8173.67	5644.04	10299.3	5821.35	5213.64	5024.19	9839.77	9629.25	6673.76	7637.95	10237.9	8996.76	8193.08	8349.29	1.43993	0.0275095	0.154966	0.771878	-0.373556	down
MW0150467	Gly-Pro-Ile	Amino acid and Its metabolites	Small Peptide	C13H23N3O4	2	0.8641	89187-15-5	17269.3	5671.11	5317.53	13313	7001.96	3832.31	6432.15	10512.1	30735.2	22188.8	5711.96	10554.9	9577.22	28648.7	13940.1	25653.7	1.55882	0.0281274	0.154966	0.47173	-1.08397	down
MW0115115	Phenethyl rutinoside	Benzene and substituted derivatives	Benzene and substituted derivatives	C20H30O10	2	0.8845	88510-08-1	10468.9	10471.1	18605	9143.68	13771.3	8103.79	7986.64	10001.5	16567.6	15913.3	14977	18232.6	12305	28207.1	11437.2	12480	1.52496	0.0206682	0.139062	0.680542	-0.555243	down
MW0111073	Leukotriene B4 ethanolamide	Alcohol and amines	Amines	C22H37NO4	2	0.7111	877459-63-7	5772.1	7293.28	10392	8479.58	6281.34	13377	8691.4	8351.41	7158.03	7364.17	5562.62	5271.14	6065.15	8102.53	6242.47	4849.02	1.44781	0.0206682	0.139062	1.35608	0.439439	up
MW0009001	N-Cyclopropyl-11-(2-hexyl-5-hydroxyphenoxy)undecanamide	Benzene and substituted derivatives	Phenolics	C26H43NO3	2	0.894	869376-90-9	125360	179996	231386	95977.9	135842	88648.2	82547.7	131440	194780	264167	168392	200498	160581	165475	181337	154112	1.51921	0.0311003	0.162639	0.719242	-0.47545	down
MW0054757	Menatetrenone	CoEnzyme and vitamins	CoEnzyme and vitamins	C31H40O2	2	0.8887	863-61-6	19073.4	27178.2	21748.4	23166.9	15899.3	17861.5	23052.4	19990.4	31474.6	28836.5	29102	27350.1	26750	28113.3	26872.8	20630.6	1.87203	0.00187062	0.0689421	0.766534	-0.383578	down
MW0103590	Guanosine-5'-monophosphate	Nucleotide and Its metabolites	Nucleotide and Its metabolites	C10H14N5O8P	1	0.9542	85-32-5 | 128952-18-1 | 29593-02-0	71432.2	66013.2	61482.4	56826.2	78533.2	56723.9	72600.4	55180.8	51655.8	55538.2	53369	49245.6	57671.3	43002.1	36352.1	38620.9	1.9383	0.00130232	0.0689421	1.34592	0.428595	up
MEDL01942	Dibutyl phthalate	Benzene and substituted derivatives	Benzene and substituted derivatives	C16H22O4	1	0.9744	84-74-2	46293.3	47103.2	48390.9	46586.7	48602.9	49028.8	46901.2	59864.6	45374.5	43438	45363.4	43043.5	44760.7	47906.2	47192.4	43497.4	1.37059	0.0104118	0.112134	1.08929	0.123387	up
MEDP1406	Carnitine C14:1	FA	CAR	C21H39NO4	1	0.8099	835598-21-5	5122.65	6702.21	10853.8	37963	14681.6	47998.4	28450.4	23079.9	5074.22	10726.4	6877.41	6223.89	4694.75	5199.87	5429.04	10821	1.67832	0.014763	0.124523	3.17644	1.66741	up
MEDP0250	Riboflavin	CoEnzyme and vitamins	CoEnzyme and vitamins	C17H20N4O6	1	0.9411	83-88-5	7062.2	5180.36	5695.2	6003.49	5889.09	4414.5	4684.74	5755.42	10341.8	10427.5	5574.48	8044.05	7351.54	10286.7	8838.94	10403	2.09316	0.0029526	0.0755347	0.626999	-0.673466	down
MW0127011	Zolpidem	Heterocyclic compounds	Heterocyclic compounds	C19H21N3O	2	0.7053	82626-48-0	2474.22	1070.24	3802.06	4349.62	1576.54	838.052	873.028	527.05	5995.65	3766.35	774.098	4826.61	3738.63	5482.1	3265.93	4382.47	1.39714	0.0163266	0.131973	0.481226	-1.05521	down
MW0156252	2-Amino-4-oxo-6-acetyl-7,8-dihydro-3H,9H-pyrimidodiazepine	Heterocyclic compounds	Heterocyclic compounds	C9H11N5O2	3	0.8159	80003-63-0	22470	22591.7	23627	22349.9	25141.8	21656.8	21191.9	29180.1	21224.6	21273.7	19264.3	21495.6	21419	23141.3	21910.5	21621.2	1.26479	0.0379176	0.171843	1.09839	0.135389	up
MW0126557	Simvastatin	Aldehyde,Ketones,Esters	Esters	C25H38O5	2	0.8173	79902-63-9	358296	352518	364956	340071	375421	390534	304522	330511	421148	420114	456919	342195	365202	357967	371716	380701	1.30864	0.0429419	0.185038	0.903999	-0.145607	down
MW0009992	Triphenylphosphine oxide	Benzene and substituted derivatives	Benzene and substituted derivatives	C18H15OP	2	0.952	791-28-6	4519.29	4723.89	4798.29	5056.11	5039.07	4873.72	4825.86	8269.63	3728.29	3877.48	3707.01	4680.25	4432.13	4522.96	4322.2	5141.86	1.34457	0.014763	0.124523	1.22357	0.291101	up
MW0103367	3-Deaza-2'-deoxyadenosine	Nucleotide and Its metabolites	Nucleotide and Its metabolites	C11H14N4O3	2	0.7199	78582-17-9	216305	250896	232878	275916	250796	247745	250320	335553	176941	188766	201614	220457	198247	198693	227714	272859	1.62528	0.0129991	0.124523	1.22258	0.289933	up
MW0123716	Dinaciclib	Heterocyclic compounds	Heterocyclic compounds	C21H28N6O2	2	0.7233	779353-01-4	1070.17	924.889	919.61	885.664	476.802	581.784	492.726	465.853	1256.13	1213.15	1709.78	1053.77	1238.93	791.596	943.51	1234.1	1.76012	0.00359882	0.0813403	0.616197	-0.698537	down
MW0009985	Trimethoprim	Benzene and substituted derivatives	Phenolics	C14H18N4O3	2	0.7126	738-70-5	14306.5	16911.5	20407.9	4719.87	19830.7	16150.8	10153.8	20368.1	2881.65	2658.75	23002.2	4148.71	3696.87	3670.91	3245.89	7616.38	1.8061	0.014763	0.124523	2.41253	1.27054	up
FDATP01029	Lidocaine hydrochloride	Others	Medicine	C14H23ClN2O	1	0.7543	73-78-9	26095.5	17508.7	19259.2	23092.7	17801.9	13182.9	23037.8	12994.4	24834.5	45650.3	21232.3	25933.5	25692.2	24188.5	26798.1	20564.9	1.50745	0.0206682	0.139062	0.711853	-0.490348	down
MW0107902	L-Leucyl-L-alanine	Amino acid and Its metabolites	Small Peptide	C9H18N2O3	1	0.9521	7298-84-2	98544.2	193803	330616	59763.8	145558	233049	73537.1	278453	23568.3	30214.3	313193	41241.7	49598.9	25471.6	11146.1	56090.7	1.72892	0.00699301	0.0980706	2.56723	1.36021	up
MW0008242	N-(3-nitrophenyl)decanamide	Benzene and substituted derivatives	Benzene and substituted derivatives	C16H24N2O3	2	0.8131	72298-61-4	1836.12	1268.42	1644.75	2468.13	1624.12	2065.08	1841.61	2737.53	3210.12	4375.6	5566.83	3309.59	6547.46	1607.97	1748.85	2748.09	1.51372	0.0379176	0.171843	0.531892	-0.910796	down
MW0000334	Ecgonine methyl ester	Alkaloids	Tropan alkaloids	C10H17NO3	3	0.8522	7143-09-01	1.01211e+06	1.05382e+06	1.05313e+06	996379	1.00071e+06	1.02448e+06	986890	1.18145e+06	1.18531e+06	1.15055e+06	1.12256e+06	1.07863e+06	1.02881e+06	1.15641e+06	1.06747e+06	1.07171e+06	1.53202	0.0335202	0.167966	0.937654	-0.0928723	down
MW0159322	Veratridine	Alkaloids	Alkaloids	C36H51NO11	2	0.8466	71-62-5	28842.2	5818.93	11022.4	26705.1	14444.8	3112.99	13011.4	12917.2	31964.5	45048.8	9816.48	28312.3	19677.3	39196.4	21560.3	27684.4	1.49255	0.0194734	0.139062	0.519012	-0.94616	down
MW0054480	Lyngbic acid	FA	FFA	C15H28O3	2	0.7224	70607-97-5	31193	32066	31151.2	31131.6	30479.4	28885	29320.3	37239.1	36519.9	40216.2	37035	33630	32935	33038.4	32809	30706	1.45187	0.0411817	0.181574	0.90818	-0.13895	down
MW0107794	Leu-Gly	Amino acid and Its metabolites	Small Peptide	C8H16N2O3	1	0.9088	686-50-0	34325.2	21900.1	47008.9	7141.8	41802.2	33355.3	15917.9	39449.3	2334.17	8441.69	15648.7	12787.8	26085.1	12254.9	8146.76	959.181	1.60309	0.00413445	0.0859375	2.77989	1.47503	up
MW0159863	Hypoxanthine	Nucleotide and Its metabolites	Nucleotide and Its metabolites	C5H4N4O	1	0.9775	68-94-0	1.3557e+06	942750	1.15175e+06	850649	1.15767e+06	819538	1.12521e+06	1.13578e+06	1.42753e+06	1.26627e+06	1.00585e+06	1.36694e+06	1.11808e+06	1.09914e+06	1.39396e+06	1.63724e+06	1.40545	0.0392603	0.175765	0.827828	-0.272597	down
MW0148524	Dihydrosterigmatocystin	Heterocyclic compounds	Heterocyclic compounds	C18H14O6	3	0.8	6795-16-0	1169.65	828.881	613.286	535.973	1239.9	594.278	1087.04	1218.91	1379.8	2178.19	1115.05	1078.43	1105.74	804.095	1779.25	1896.11	1.49849	0.0244607	0.151852	0.642864	-0.637416	down
MW0134082	Naringenin	Flavonoids	Flavonoid	C15H12O5	2	0.7084	67604-48-2	191484	193829	191219	186796	192059	176124	186818	211134	217322	213367	214924	210462	205745	199076	206520	196185	1.9416	0.0017991	0.0689421	0.919367	-0.121287	down
MW0157085	S-Methyl-L-methionine	Amino acid and Its metabolites	Amino acid derivatives	C6H14NO2S+	3	0.9451	6708-35-6	1469.33	2565.1	2964.12	868.479	1691.74	1934.61	2233.82	1252.88	1185.09	567.214	1298.45	933.073	1835.59	989.264	1302.48	774.138	1.55438	0.0171785	0.133751	1.68594	0.753553	up
MW0124185	Furathiocarb	Heterocyclic compounds	Heterocyclic compounds	C18H26N2O5S	2	0.7195	65907-30-4	2331.26	932.316	940.949	1078.98	1345.82	1247.53	903.525	963.029	2550.27	2378.01	2619.93	2702.8	1735.06	1636.2	1816.27	2359.43	2.06405	0.0010878	0.0666421	0.547445	-0.869213	down
MW0054488	Lysophosphatidic acid	GP	LPA	C21H41O7P	3	0.8987	65528-98-5	6971.15	6815.05	7914.75	6954.23	7495.81	8304.27	5226.93	5151.71	13577.1	12026.3	13640.3	9337.81	8355.62	7709.93	11544.8	7273.87	1.8305	0.0029526	0.0755347	0.656964	-0.606114	down
MW0152615	Leu-Lys	Amino acid and Its metabolites	Small Peptide	C12H25N3O3	2	0.7026	6416-76-8	12441.5	7546.33	10222.6	8715.06	12950	4684.93	7862.6	10751	5026.81	9036.74	4232.05	8054.61	9050.69	4089.4	5950.48	5532.65	1.43436	0.0258055	0.154966	1.47477	0.560489	up
MW0105524	Ala-Lys	Amino acid and Its metabolites	Small Peptide	C9H19N3O3	2	0.91	6366-77-4	12256	29588.3	72879.3	15153.8	17200.8	56046.3	14156.9	48109.9	3370.85	5183.64	58036.8	13476	14655.7	2640.28	9555.75	3022.16	1.56976	0.0206682	0.139062	2.41394	1.27139	up
MW0119782	3-Vinyl-1,2-dithiacyclohex-4-ene	Heterocyclic compounds	Heterocyclic compounds	C6H8S2	2	0.7006	62488-52-2	119483	131074	115599	123231	112064	113282	118822	108756	128234	132375	137493	126416	124003	121863	117936	127538	1.54786	0.0144704	0.124523	0.9276	-0.108425	down
pmb2826	(S)-2-Hydroxy-2-methylsuccinic acid	Organic acid and Its derivatives	Organic acid and Its derivatives	C5H8O5	3	0.9818	6236-09-05	15281.1	16278.1	15206.7	15690.2	16102.1	18188.6	16066.9	21737.9	13774	14190.9	13517.9	13395.7	14727.1	15343.1	14428.2	15368.1	1.68312	0.0018648	0.0689421	1.17262	0.22973	up
MEDP1670	Gly-Gly-Phe	Amino acid and Its metabolites	Small Peptide	C13H17N3O4	1	0.8269	6234-26-0	12700.9	8148.04	14655	1478.07	10510.1	8250.41	3235.69	10790.9	1855.05	2995.42	5613.46	3503.92	8239.38	7368.37	4611.98	1812.81	1.11925	0.0347636	0.171843	1.93801	0.954576	up
MW0106032	L-3-Cyanoalanine	Amino acid and Its metabolites	Amino acid derivatives	C4H6N2O2	3	0.8998	6232-19-5	16772.7	16984.3	15008.7	17401.8	15039.3	15029.4	15692.3	17406.7	15148.1	14597.8	17468.1	15853.9	15178	12318.7	12516.5	12533	1.33906	0.0404222	0.179929	1.11868	0.161798	up
MEDP0125	Choline	Tryptamines,Cholines,Pigments	Cholines	C5H14NO+	1	0.9602	62-49-7	19665.8	10598	8478.09	22104.5	13119.2	8654.74	14063.1	11837.5	46654.3	28780.9	11238.9	18574.1	13966.5	34063.1	25696.4	66669.8	1.65915	0.0206682	0.139062	0.441782	-1.17859	down
MW0106192	Crotetamide	Alcohol and amines	Amines	C12H22N2O2	2	0.7404	6168-76-9 | 604-64-8	42289.7	17937.8	38531.6	12672	38999.2	28949	19600.8	33360.6	8897.01	10719.9	13449.4	14412.2	31799.8	24943.1	18445.8	6305.5	1.50717	0.0208835	0.140106	1.80147	0.849177	up
MW0002226	2,4-Dibromophenol	Benzene and substituted derivatives	Phenolics	C6H4Br2O	3	0.7188	615-58-7	20619.6	10921.3	14555.7	19353.4	10442.4	11386.7	10841.1	15269.5	20997.5	19819.2	27822	17234.9	17938.4	18019.9	12721.1	22592	1.55658	0.0214062	0.141814	0.721561	-0.470807	down
MW0113268	5-Phospho-beta-D-ribosylamine	Alcohol and amines	Amines	C5H12NO7P	3	0.7845	6062-06-02	4887.74	3711.29	4681.66	4383.68	3849.6	2691.1	3276.67	3561.95	6026.95	7667.46	2812.99	5269.85	5529.43	6569.72	4790.39	5013.17	1.4889	0.0144455	0.124523	0.710708	-0.492671	down
MEDN0006	L-Tyrosine	Amino acid and Its metabolites	Amino acids	C9H11NO3	1	0.9632	60-18-4	154122	80040.1	106934	85201.4	108804	103417	111976	126577	194355	200119	99905.7	140137	133664	196322	143702	129949	1.68761	0.0116032	0.117958	0.70837	-0.497426	down
MW0017202	Citramalic acid	Organic acid and Its derivatives	Organic acid and Its derivatives	C5H8O5	3	0.9303	597-44-4	11383	11431.7	11317.9	11199.6	11733.7	11297.4	11671.1	16285.6	10807.6	10259.3	11842.6	10574.5	10981.3	10998.2	11111.7	11556.4	1.0065	0.0379176	0.171843	1.09291	0.128178	up
MW0107563	Ile-Gln	Amino acid and Its metabolites	Small Peptide	C11H21N3O4	1	0.9334	59652-60-7	21131.1	18990.4	31189.4	5945.49	29646.7	21793.9	10822.3	24967.4	5257.43	727.262	10310.9	4832.55	18354.3	10392.1	7397.15	5513.31	1.60626	0.00327438	0.0774887	2.61984	1.38948	up
MW0157326	methyl (1R,12R,14S,15E)-12-[(1R,15S,17S,18S)-17-ethyl-3,13-diazapentacyclo[13.3.1.02,10.04,9.013,18]nonadeca-2(10),4(9),5,7-tetraen-6-yl]-15-ethylidene-17-methyl-10,17-diazatetracyclo[12.3.1.03,11.04,9]octadeca-3(11),4,6,8-tetraene-18-carboxylate	Alkaloids	Alkaloids	C40H48N4O2	3	0.7475	59626-92-5	12234.5	11621.4	13204.2	11288	13339.9	15696.7	9294.4	10300.1	17627.5	17893.2	18983.5	14329.5	13807.6	12615.9	13110.5	14822.6	1.59589	0.0103929	0.112134	0.787231	-0.345142	down
MW0012975	1-Hexadecanoyl-2-octadecanoyl-sn-glycero-3-phosphocholine	GP	PC	C42H84NO8P	2	0.9256	59403-51-9	2810.68	2750.65	9498.36	8465.29	9372.72	8681.93	8830.65	7674.85	18795.3	24142.6	17915.6	5021.76	13663.2	11844.6	13144.1	2869.8	1.05948	0.0377639	0.171843	0.540846	-0.886711	down
FDATN01466	L-Histidine hydrochloride hydrate	Others	Medicine	C6H12ClN3O3	1	0.7061	5934-29-2 | 7048-02-4	9782.11	24927	24994.1	11697.8	16694.5	25833.9	11997.8	24398.8	1943.01	5968.31	36575.9	6049.44	6307.9	3509	3210.89	4762.99	1.80821	0.0104118	0.112134	2.20008	1.13756	up
MW0109110	2-[[2-[[2-[(2-Amino-3-phenylpropanoyl)amino]acetyl]amino]-3-phenylpropanoyl]amino]acetic acid	Amino acid and Its metabolites	Small Peptide	C22H26N4O5	2	0.8552	59005-83-3	731.483	357.21	816.111	778.511	553.915	657.922	834.364	982.071	1348.12	1619.02	1021.51	837.133	843.222	1146.87	785.691	1225.51	1.71184	0.00683898	0.0980706	0.647053	-0.628044	down
MW0108964	O,O-Diethyl hydrogen thiophosphate	Aldehyde,Ketones,Esters	Esters	C4H11O3PS	2	0.8546	5871-17-0	894683	848783	815935	868153	825163	864234	911599	810352	886348	919286	853106	872856	902914	896009	884381	940643	1.40915	0.0282112	0.154966	0.955749	-0.0652962	down
MW0111010	Dipyridamole	Heterocyclic compounds	Heterocyclic compounds	C24H40N8O4	2	0.8207	58-32-2	14035.3	15996.2	14262.2	14083.8	14247.7	14381.8	14671	17023.3	16389.8	16475.5	16428.3	15821.5	16122	14971.2	18277.4	15011.3	1.57137	0.0235326	0.148466	0.916633	-0.125584	down
MW0141757	1-Hydroxy-2-naphthaldehyde	Benzene and substituted derivatives	Benzene and substituted derivatives	C11H8O2	3	0.8037	574-96-9	5278.19	4836.76	4861.43	4800.94	3931.3	4128.54	4080.46	4959.85	5487.08	5468.53	4450.8	4886.36	5078.6	4894.8	5882.4	4845.37	1.39836	0.0480613	0.196103	0.899583	-0.152671	down
MW0012443	15d-Prostaglandin A1	Hormones and hormone related compounds	Hormones and hormone related compounds	C20H30O3	2	0.7241	573951-20-9	16148.6	17138.9	15402.3	17322.7	17140.4	17763.7	16711.3	22441.5	15251.6	8271.67	14062.1	15318.6	17642.4	16818.3	16217.7	16029.7	1.11381	0.0379176	0.171843	1.17103	0.22778	up
MW0110322	Urea	Alcohol and amines	Amines	CH4N2O	2	0.7139	57-13-6	38812	49579	34732.8	39935.5	42536.6	39631.4	40302.2	34886.7	41783.1	45602.1	37043.6	49807.4	50011.3	45505.1	59770.9	47384.7	1.41542	0.0279182	0.154966	0.850117	-0.234266	down
MW0063827	Tetrahydrodeoxycorticosterone	Hormones and hormone related compounds	Hormones and hormone related compounds	C21H34O3	3	0.7133	567-03-3	1339.1	1370.65	1245.97	1277.67	822.25	1203.53	1122.74	1035.46	1744.67	1912.17	1378.25	2230.63	1357.78	1210.4	1570.5	2230.34	1.81088	0.00398185	0.0842705	0.69069	-0.533889	down
MW0107683	L-cystathionine	Amino acid and Its metabolites	Amino acid derivatives	C7H14N2O4S	3	0.8337	56-88-2	4273.5	2154.62	3011.56	3010.77	3086.23	1594.28	4362.01	1851.68	6509.49	7217.27	3767.63	3184.72	4792.15	4788.95	5639.99	4502.36	1.80363	0.00318496	0.0774887	0.577801	-0.791355	down
FDATN01488	L-Glutamic acid	Amino acid and Its metabolites	Amino acids	C5H9NO4	1	0.9728	56-86-0	50476	34771.5	36294.4	48723.7	38205.8	26816.8	42653.6	36165.3	84232.7	78573.8	23932.3	54711.9	47191.6	90384.6	80202	114803	1.60897	0.00753897	0.104008	0.547195	-0.869874	down
MW0049039	Costunolide	Heterocyclic compounds	Heterocyclic compounds	C15H20O2	3	0.8174	553-21-9	1034.33	1270.65	1694.8	1391.12	1069.52	1075.76	1222.79	2581.06	924.482	1354.05	686.808	939.28	1260.5	585.814	878.421	969.37	1.4886	0.014763	0.124523	1.49236	0.577595	up
MW0122709	psi-Pelletierine	Heterocyclic compounds	Heterocyclic compounds	C9H15NO	2	0.7543	552-70-5	23947.1	6879.18	20272.7	31571.5	11398.2	4866.24	10138.3	14151.9	62580.8	52583.2	12477.1	40514.2	28366.2	52314.2	17003.8	42211	1.71713	0.00572102	0.0980706	0.400016	-1.32187	down
MW0111087	Methacholine	Tryptamines,Cholines,Pigments	Cholines	C8H18NO2+	2	0.8148	55-92-5	99880.3	59466.6	162988	185992	130076	77723.7	77839.5	49006.6	40358.8	45718.8	85749.1	61448.8	88884.4	42367.1	29672.2	28608.8	1.7082	0.0206682	0.139062	1.99375	0.995483	up
MW0004471	4,5-Phenanthrenedicarboxylic acid	Benzene and substituted derivatives	Benzene and substituted derivatives	C16H10O4	2	0.7217	5462-82-8	2.76874e+06	1.55872e+06	1.77594e+06	2.6749e+06	2.15847e+06	971644	2.92784e+06	1.44738e+06	3.24564e+06	3.59555e+06	1.74537e+06	1.89667e+06	2.93864e+06	3.31302e+06	3.2245e+06	3.29139e+06	1.3798	0.0264486	0.154966	0.700348	-0.513856	down
MW0007156	Flecainide	Benzene and substituted derivatives	Benzene and substituted derivatives	C17H20F6N2O3	2	0.7261	54143-55-4	8857.19	4629.99	3852.95	7934.75	6428.09	7011.99	5598.21	7535.45	10405.5	13297.7	5018.96	9465.04	8334.12	11263.4	6767.89	11750.3	1.4772	0.0177678	0.135041	0.679511	-0.557432	down
MW0054192	Kaempferol	Flavonoids	Flavonoid	C15H10O6	2	0.7236	520-18-3	178053	227026	270620	193979	220194	211877	168097	190008	102362	123151	206041	162216	167805	110089	98053	81198.4	1.95106	0.00132105	0.0689421	1.57944	0.659409	up
MW0107685	L-Cysteine	Amino acid and Its metabolites	Amino acids	C3H7NO2S	1	0.7156	52-90-4	114122	143469	127372	102211	121201	153944	120122	99305.3	84482.8	91959.2	129216	109719	117135	88873.5	108118	80054.8	1.49539	0.0324281	0.164114	1.21269	0.278215	up
MW0138965	Milbemycin A3	Heterocyclic compounds	Heterocyclic compounds	C31H44O7	3	0.7145	51596-10-2 | 51570-36-6	20736	25394.3	21943.8	19409.5	24198.6	26410	15615.5	16122.5	30625	32727.5	34416.6	25781.6	25636.9	22452.2	24733.2	25979.3	1.62094	0.00686692	0.0980706	0.76379	-0.388753	down
MW0005010	4-Formyl-2-hydroxybenzoic acid	Benzene and substituted derivatives	Benzene and substituted derivatives	C8H6O4	2	0.7857	51572-88-4	64686.7	65567.2	65785	62909.4	63422.7	64097.4	65028	77366.7	61708.3	59958.4	64037.6	61285.9	60666.2	61805.3	62806.1	60307.4	1.46292	0.000621601	0.0629168	1.07367	0.10255	up
MW0126471	8-Demethyl-8-(dimethylamino)riboflavin	Heterocyclic compounds	Heterocyclic compounds	C18H23N5O6	2	0.7204	51093-55-1	7931.06	3239.13	4576.1	9328.78	3376.67	1887.76	3777.35	3589.08	10085.6	11408.5	4819.23	6382.69	6159.44	8880.97	8449.16	9548.15	1.694	0.011283	0.115296	0.573616	-0.801844	down
MEDP1589	Theonylleucine	Amino acid and Its metabolites	Amino acid derivatives	C10H20N2O4	1	0.9274	50299-12-2	22905.7	17878.8	45230.5	8458.8	26938.3	22710.4	10434	22944	3540.05	5528.01	14792.5	10888.8	20032.3	16513.5	12804.6	5008.5	1.4881	0.0287499	0.15608	1.99196	0.994192	up
MW0133678	4-Hydroxycinnamic acid	Benzene and substituted derivatives	Phenolic acids	C9H8O3	1	0.8035	501-98-4	44809.6	26028	34566.6	37474.4	40174.6	33961.9	31179.7	36274.4	56074.3	53798.7	30469.9	43386.5	37618.6	49955.5	36200.7	49629.7	1.39655	0.0320397	0.163213	0.796534	-0.328193	down
MW0010634	Nordihydroguaiaretic acid	Benzene and substituted derivatives	Benzene and substituted derivatives	C18H22O4	2	0.8674	500-38-9 | 27686-84-6	8943.49	7565.84	7773.35	6414.09	7300.36	6551.68	7801.38	9023.68	10263	10274.5	10856.5	9140.22	9761.39	7575.27	8285.11	8665.94	1.73598	0.00632401	0.0980706	0.820267	-0.285835	down
MW0010690	(+)-alpha-Carene	Others	Hydrocarbon derivatives	C10H16	3	0.8838	498-15-7	228894	233571	230587	229676	230589	221188	226381	284535	222681	221619	215295	223556	223880	227920	226237	224470	1.03184	0.0104118	0.112134	1.05587	0.0784303	up
MW0153477	Mesoporphyrin IX	Heterocyclic compounds	Heterocyclic compounds	C34H38N4O4	2	0.704	493-90-3	32936	34331.4	61655.7	18108.1	55291.4	34790.5	28515.4	30529.4	19378.2	34220	20246.7	20734.8	35112.9	12653.7	16343	16359.1	1.65088	0.0498834	0.196103	1.69186	0.758614	up
MW0169563	N-[(3S)-Tetrahydro-2-oxo-3-furanyl]octadecanamide	Amino acid and Its metabolites	Amino acid derivatives	C22H41NO3	2	0.924	479050-96-9	12771	9707.87	10307.5	10873.7	12451.3	9947.66	8629.21	8320.71	14454.3	12674.6	12089.5	9642.85	13963.7	10948.1	14189.7	11347.7	1.38934	0.0285879	0.15608	0.835851	-0.258682	down
MW0012715	Biosone	Organic acid and Its derivatives	Organic acid and Its derivatives	C30H46O4	2	0.7839	471-53-4	502764	515573	513960	508928	505920	535315	510232	757097	492431	485686	474007	497003	497571	495221	502646	508453	1.00629	0.000621601	0.0629168	1.10037	0.137991	up
MW0125460	N-(benzenesulfonyl)-2-[4-(4,9-diethoxy-3-oxo-1H-benzo[f]isoindol-2-yl)phenyl]acetamide	Benzene and substituted derivatives	Benzene and substituted derivatives	C30H28N2O6S	2	0.7123	439288-66-1	12769.5	3315.81	6480.82	12596.1	6201.7	6871.52	5396.18	10028.6	15886.3	19857.9	4278.69	12756.4	10227.5	19128.6	10193.9	19969.1	1.39819	0.0213017	0.141814	0.566885	-0.818872	down
MW0106353	Dacarbazine	Amino acid and Its metabolites	Small Peptide	C6H10N6O	2	0.7653	4342-03-04	12175.3	3881.22	8073.18	8793.5	7900.69	2584.15	5593.68	8093.78	16089.5	13158.7	2682.79	14958.3	18862.9	13202.8	5559.64	15398.3	1.09653	0.0306148	0.161613	0.571453	-0.807294	down
MW0107567	Ile-Ile	Amino acid and Its metabolites	Small Peptide	C12H24N2O3	3	0.8619	42537-99-5	934.827	2229.94	5126.11	1084.93	2810.71	2763.16	2008.45	2389.11	510.29	1708.87	744.742	1276.32	1006.55	862.993	1241.07	482.72	1.82198	0.00699301	0.0980706	2.46979	1.30439	up
MW0141115	1,2-Dihydroxyfluorene	Benzene and substituted derivatives	Benzene and substituted derivatives	C13H10O2	3	0.7179	42523-11-5	1474.06	1104.77	1157.63	940.851	997.541	1330.05	897.913	606.105	1745.13	1330.62	1438.52	1286.97	1380.66	1060.89	1134.12	1324.54	1.30683	0.0383709	0.173401	0.795119	-0.330758	down
MW0107437	Ile-Glu	Amino acid and Its metabolites	Small Peptide	C11H20N2O5	3	0.8833	42516-53-0	13295.3	7496.58	14074.3	3285.99	12567.5	9664.46	5083.51	11198	2111.72	3656.02	6084.38	3641.91	9205.5	3794.1	4751.06	1490.96	1.67893	0.00651827	0.0980706	2.20712	1.14216	up
MW0119095	3-(6-Amino-9h-purin-9-yl)propanoic acid	Organic acid and Its derivatives	Organic acid and Its derivatives	C8H9N5O2	2	0.7178	4244-47-7	15243.4	9365.04	10726.8	13749.7	12031.7	8909.88	11195.8	8677.89	14112.9	17301.5	8846.21	14354.6	13263.1	16012	15076.2	17689.3	1.42774	0.0211604	0.141556	0.770646	-0.37586	down
MW0127524	Dimethyl thioselenide	Others	Others	C2H6SSe	3	0.7041	41884-42-8	40064.8	38448.2	37657.9	23021.3	34575.5	33127	35616.2	36347.8	44075.3	40434.4	43542.4	41497.1	40523	37689.8	37021.4	43412.2	1.52774	0.0029526	0.0755347	0.849673	-0.235021	down
MW0107577	Ile-Val	Amino acid and Its metabolites	Small Peptide	C11H22N2O3	3	0.8463	41017-96-3	21580.1	26610.2	46430.3	5790.22	34721.9	9802.68	8962.05	29127.9	2432.69	3105.06	12509.1	5274.3	20292.1	10518	6986.08	4442.98	1.61381	0.0206682	0.139062	2.79171	1.48115	up
MW0000337	(e)-2-[(2s,3s)-3-Ethyl-8-methoxy-1,2,3,4,6,7,12,12b-octahydroindolo[3,2-h]quinolizin-2-yl]-3-methoxyprop-2-enoic acid methyl ester	Alkaloids	Alkaloids	C23H30N2O4	2	0.7129	4098-40-2	8911.75	2053.7	2883.17	9276.19	4753.91	1568.25	3641.71	5399.94	15218.3	20926.3	3125.71	6929.11	6711.65	9934.62	7220.12	12653.4	1.52828	0.0287621	0.15608	0.465292	-1.10379	down
MW0105646	Arg-Ala	Amino acid and Its metabolites	Small Peptide	C9H19N5O3	2	0.7791	40968-45-4	17062.3	5371.91	9919.63	19308.4	10180.4	11047.9	10161.6	15403.3	29306.6	30800.5	13522.5	12200.7	12580.5	20573.7	13387.7	29123.8	1.44861	0.0379176	0.171843	0.609647	-0.713955	down
MW0061343	Prostaglandin D2 Ethanolamide	Hormones and hormone related compounds	Hormones and hormone related compounds	C22H37NO5	2	0.7202	398138-28-8	6559.93	5542.49	5803.99	5783.25	5279.89	6201.46	5774.86	6264.01	4249.81	5366.18	4618.89	5081.24	5511.66	5435.36	5889.43	5891.23	1.4544	0.0228277	0.145597	1.12287	0.167195	up
MW0120592	O-Methylpsilocin	Tryptamines,Cholines,Pigments	Tryptamines	C13H18N2O	2	0.7261	3965-97-7	5385.28	5430.69	5783.19	4821.49	4648.63	5133.17	5164.96	7451.19	4052.67	4772.78	3991.46	4625.43	4430.35	4464.89	4603.22	5092.78	1.63604	0.0010878	0.0666421	1.21605	0.282201	up
MEDN1363	l-Alanyl-l-glutamine	Amino acid and Its metabolites	Small Peptide	C8H15N3O4	1	0.9032	39537-23-0	46758.6	113522	76474.5	48288.6	64340.1	101117	44716.8	102911	12455.1	27241.3	103882	30086.5	28626.3	14124.7	12266.7	37895.6	1.8208	0.0127381	0.124523	2.24372	1.16589	up
MW0110455	Val-val	Amino acid and Its metabolites	Small Peptide	C10H20N2O3	1	0.9007	3918-94-3	8225.17	15273.5	28164.8	766.647	15515.4	19400.6	4430.39	16757.1	1069.48	971.369	5227.65	831.689	9172.87	3795.59	1182.35	1235.48	1.66642	0.0281274	0.154966	4.62112	2.20824	up
MEDP1879	Phe-ala	Amino acid and Its metabolites	Small Peptide	C12H16N2O3	1	0.9016	3918-87-4	10610.7	6338.82	17360	4504.27	10106.7	14894.1	5100.55	9776.02	1323.25	1661.15	5960.51	5102.71	6841.04	5901.23	5395.22	1484	1.68751	0.00766399	0.104952	2.33719	1.22478	up
MEDP1390	Carnitine C18:1	FA	CAR	C25H47NO4	1	0.7973	38677-66-6	59024.1	55742.8	187785	256782	151493	364548	192950	236557	68822.9	114493	64311.6	64005.5	36089.5	110531	59052.4	36390.9	1.68437	0.0379176	0.171843	2.71788	1.44248	up
MW0013009	2-azaniumylethyl (2R)-2-[(9Z)-octadec-9-enoyloxy]-3-(stearoyloxy)propyl phosphate	GP	PE	C41H80NO8P	2	0.7579	383907-18-4	90568.2	94909.8	95538.3	94481.5	93490.7	91219.7	89920.4	103720	85557.1	86432	77336	83421.3	88113.1	87851.5	87641.4	88175.7	1.93242	0.00076612	0.0666421	1.10127	0.139165	up
MW0124106	4,6-Dichloro-2-phenylpyrimidine	Others	Medicine	C10H6Cl2N2	2	0.703	3740-92-9	21638.7	19497.5	29806.4	27765.2	23412.7	28039	20591.8	12235.8	14247.7	19936.7	14032.1	12599.6	6880.77	7262.39	16430.9	13254.8	1.80598	0.00178607	0.0689421	1.74865	0.806239	up
MW0115455	Validamycin A	Heterocyclic compounds	Heterocyclic compounds	C20H35NO13	2	0.7982	37248-47-8	6696.6	1933.21	3737.08	4690.34	1848.81	3532.55	2384.22	5290.09	9028.59	12037.8	3365.95	6937.75	5274.55	9774.94	5131.55	8866.87	1.76337	0.00647464	0.0980706	0.498409	-1.0046	down
MEDP1391	O-linoleyl-L-carnitine	FA	CAR	C25H45NO4	1	0.7881	36816-10-1	13421.5	9079.9	29318.2	41161.1	26894.1	53093.7	35185.8	40021.9	16134.3	17221.4	11130.3	15196.5	10400.8	25297.6	12607.1	6880.24	1.53154	0.00936379	0.112134	2.16053	1.11138	up
MW0123175	Buspirone	Aldehyde,Ketones,Esters	Ketones	C21H31N5O2	2	0.7205	36505-84-7	10058.5	11080.1	11020.9	12176.6	11203.4	9748.55	11800	17068.1	9462.34	9388.22	9809.09	8909.67	9753.32	9358.43	10340.3	11807.1	1.36581	0.0206682	0.139062	1.19444	0.256338	up
MW0013551	2-Methoxyestradiol	Hormones and hormone related compounds	Hormones and hormone related compounds	C19H26O3	1	0.7564	362-07-2	26530.5	28195.6	27508.9	25240.9	26346.3	25588.6	26638.4	36653	23158	23121	23172.2	24028.4	25153.7	26860.4	25761.4	24074.5	1.44458	0.00699301	0.0980706	1.14014	0.189205	up
MEDP1667	Phe-Glu	Amino acid and Its metabolites	Small Peptide	C14H18N2O5	1	0.9327	3617-45-6	31456.4	19535.9	93882.1	6362.94	29023.8	31084	11015.9	29758.9	1715.31	2029.09	12398.3	6135.33	20284.4	17230.9	8650.92	2721.74	1.67648	0.0104118	0.112134	3.54271	1.82485	up
MW0107834	Leu-Met	Amino acid and Its metabolites	Small Peptide	C11H22N2O3S	2	0.7824	36077-39-1	252309	465335	346115	363205	397115	444908	197299	357796	135317	218213	475528	240333	266353	83964.8	68538.7	47310.7	1.60962	0.016867	0.13318	1.83912	0.879018	up
MW0138908	Maytansine	Heterocyclic compounds	Heterocyclic compounds	C34H46ClN3O10	2	0.7265	35846-53-8	2497.49	374.714	905.386	3327.36	288.57	338.297	596.47	476.262	9840.1	11995	363.212	2009.65	1126.86	4209.76	1916.62	8269.81	1.54533	0.0379176	0.171843	0.221604	-2.17394	down
MW0119397	3-Amino-5-(3-thiophenyl)-2-thiophenecarboxamide	Alcohol and amines	Amines	C9H8N2OS2	2	0.7009	354812-17-2	860312	1.05784e+06	1.19045e+06	898389	1.02537e+06	963024	800124	870168	530649	626716	969991	811053	860335	559225	518976	426101	1.86123	0.00287105	0.0755347	1.44552	0.53159	up
MW0009848	Tebutam	Benzene and substituted derivatives	Benzene and substituted derivatives	C15H23NO	2	0.8287	35256-85-0	40242.3	42062.6	40836.5	41705.4	40972.3	41415.5	43861.9	60649.6	39113.9	36944.3	39259.8	38953.8	40324.9	40432	41833.3	39998.7	1.09761	0.00699301	0.0980706	1.1101	0.150685	up
MW0104793	2-Mercaptoethanesulfonic acid	Organic acid and Its derivatives	Organic acid and Its derivatives	C2H6O3S2	3	0.9808	3375-50-6	2335.79	1958.19	2378.92	2383.69	2331.91	2406.06	2711.38	3180.61	2162.7	2127.97	2239.24	2011.09	2319.84	2190.32	2178.58	2268.02	1.24079	0.0104118	0.112134	1.12509	0.170039	up
MW0006644	Coniferyl alcohol	Benzene and substituted derivatives	Phenolics	C10H12O3	2	0.8074	32811-40-8	72311.3	109088	73123.6	72142.8	109740	104752	71762.7	91287.9	69259.3	70008.8	100185	66990.6	69530.2	71145	72351.9	72520.4	1.2427	0.0281274	0.154966	1.18956	0.250426	up
MW0106514	DL-Leucine	Amino acid and Its metabolites	Amino acids	C6H13NO2	1	0.9203	328-39-2 | 25322-63-8 | 25988-64-1 | 7005-03-0	894506	350701	596466	871905	671871	622368	581917	711651	1.03732e+06	1.24729e+06	446779	967380	816282	1.1074e+06	738851	1.08054e+06	1.32279	0.0273234	0.154966	0.712375	-0.48929	down
MEDP0519	L-Norleucine	Amino acid and Its metabolites	Amino acids	C6H13NO2	3	0.8803	327-57-1	2466.71	638.253	1423.04	1959.19	729.414	1146.02	1602.34	1427.39	3432.37	3304.54	493.26	2204.32	2005.58	3578.23	1896.86	4489.25	1.23334	0.0239971	0.150176	0.532244	-0.909841	down
pme2617	L-methionine sulfoxide	Amino acid and Its metabolites	Amino acid derivatives	C5H11NO3S	2	0.7078	3226-65-1	146429	149947	160473	141756	154807	145241	134574	144467	111247	121264	151235	136102	140556	110990	111828	101904	1.84555	0.00320163	0.0774887	1.19547	0.257581	up
MW0109788	Tacrine	Heterocyclic compounds	Heterocyclic compounds	C13H14N2	2	0.7142	321-64-2	5647.86	638.33	2370.26	5404.3	2253.15	510.039	1957.72	2660.37	14178	9254.27	1867.87	8260.19	8691.54	7619.46	1903.57	6857.71	1.54891	0.0104892	0.112134	0.365701	-1.45126	down
MW0125208	Monocrotaline	Heterocyclic compounds	Heterocyclic compounds	C16H23NO6	2	0.7675	315-22-0 | 109525-74-8	10395	10869.8	10759.9	11107.3	11562	11145.6	11007.5	14949	10328.5	10331.2	10414.8	9659.02	10502.6	11302.4	10400.9	9409.49	1.30229	0.014763	0.124523	1.11472	0.156685	up
MEDP1440	Carnitine C5:0	FA	CAR	C12H23NO4	1	0.9531	31023-24-2	109727	37194.4	27624.8	78483.5	150523	111848	91006.4	102265	29368.2	61387.3	65194.6	64880	54246.3	25459	27748.1	22323.9	1.49044	0.013509	0.124523	2.02127	1.01526	up
mws4176	Alanylphenylalanine	Amino acid and Its metabolites	Small Peptide	C12H16N2O3	1	0.9351	3061-90-3	42293.1	94079.2	126582	30244.8	67311.1	112802	29462	92484	12468.8	15048.8	124657	24201.2	20859.7	14215.6	5634.55	17749.7	1.75754	0.00699301	0.0980706	2.53479	1.34187	up
MW0105485	Ala-Tyr	Amino acid and Its metabolites	Small Peptide	C12H16N2O4	1	0.9212	3061-88-9	526263	764049	1.1143e+06	177578	592839	733991	380010	914365	138152	103901	1.03685e+06	180177	156261	160558	49223.5	330935	1.67862	0.027313	0.154966	2.41338	1.27106	up
FDATN01474	DL-Serine	Amino acid and Its metabolites	Amino acids	C3H7NO3	3	0.8945	302-84-1 | 6898-95-9 | 25821-52-7	4034.91	2397.3	3969.24	3256.02	3402.47	1700.11	3199.18	1413.38	4443.37	5161.74	1692.7	3534.89	3388.46	4811.08	6313.15	5120.3	1.18846	0.0389929	0.174905	0.678141	-0.560342	down
MW0017059	Chlormadinone acetate	Aldehyde,Ketones,Esters	Esters	C23H29ClO4	2	0.7112	302-22-7	29217	29350.9	29355	27089.1	27152.2	23752.2	26404.4	31177	41217.7	38265.3	35219	36958.5	35405.6	33423.4	32584.1	29986.5	2.15682	0.000186168	0.0602953	0.789578	-0.340847	down
MW0105468	Ala-ile	Amino acid and Its metabolites	Small Peptide	C9H18N2O3	3	0.8507	29727-65-9	33904.3	27700	74205.7	13219.3	42566.9	38166.1	16695	46476.1	6787.69	7216.75	31883.1	13960.5	29347.7	17495.5	15077.8	7669.81	1.63419	0.0178228	0.135041	2.2631	1.1783	up
MW0123325	Ciclopirox	Others	Medicine	C12H17NO2	2	0.7139	29342-05-0	7421.76	3670.57	9706.71	3000.72	7939.24	8488.17	2770.38	6253.97	1747.61	1419.59	4037.56	3206.68	5042.56	2928.09	3537.59	997.53	1.64622	0.00814294	0.108947	2.14911	1.10374	up
MEDP1963	S-(Methyl)glutathione	Amino acid and Its metabolites	Amino acid derivatives	C11H19N3O6S	1	0.7911	2922-56-7	1631.42	1256.12	2695.95	2758.8	1647.08	962.478	3635.15	1653.66	4450.36	4662.55	3380.48	2934.89	3442.4	5131.43	4265.38	5118.25	2.02629	0.000220218	0.0602953	0.486455	-1.03962	down
MW0000332	Methyl reserpate	Alkaloids	Alkaloids	C23H30N2O5	2	0.8265	2901-66-8	10090.8	3657.33	5683.17	10363.9	4642.01	2498.45	4313	5337.24	11476	14150.9	8603.36	9965.59	9156.38	11324.2	13109.9	9713.62	1.94087	0.000981917	0.0666421	0.53241	-0.909391	down
MW0123338	Cinoxacin	Others	Medicine	C12H10N2O5	2	0.7074	28657-80-9	3106.59	775.244	3715.75	2230.07	1797.75	1064.75	1534.52	2399.68	3358.99	3335.29	2033.13	1554.65	6769.19	4198.32	5128.93	2688.98	1.36217	0.0427893	0.185038	0.571923	-0.806108	down
MW0002681	2-Amino-5-chlorophenol	Benzene and substituted derivatives	Phenolics	C6H6ClNO	2	0.7001	28443-50-7	207244	229527	241690	206221	217277	215810	202179	210940	162777	178043	224440	196695	206039	171552	162990	151450	1.83098	0.00385573	0.0842705	1.19044	0.2515	up
MEDP1674	Val-Val-Val	Amino acid and Its metabolites	Small Peptide	C15H29N3O4	1	0.7423	28130-13-4	5608.69	3862.07	11645	3804.59	7053.67	8248.21	1629.28	2375.45	2093.06	2087.06	4228	3489.45	1274.3	2525.85	3339.17	1904.93	1.42321	0.0498834	0.196103	2.1119	1.07854	up
MW0063662	Stearoylcarnitine	FA	CAR	C25H49NO4	2	0.7974	25597-09-5	2039.19	3171.62	7680.53	15455.7	5603.26	19397.2	12079.2	13057.9	4989.94	4613.7	1166.16	4202.47	907.303	7405.59	1991.18	796.237	1.51284	0.014763	0.124523	3.01024	1.58988	up
MW0055186	Tetradecanoylcarnitine	FA	Others	C21H41NO4	2	0.7059	25597-07-3	4245.78	4627	4710.77	4665.71	5272.42	3892.2	4973.84	5764.76	3940.75	3849.38	3465.49	3557.3	4122.1	4109.79	4182.55	4333.66	1.78704	0.00321027	0.0774887	1.20885	0.273634	up
MEDP1084	Carnitine C12:0	FA	CAR	C19H37NO4	1	0.7091	25518-54-1	930.443	1692.26	3945.81	3094.56	3304.73	4963.6	3943.52	1709.59	468	1413.86	398.911	558.702	1776.81	777.846	1651.5	1129.64	1.92654	0.00255523	0.0755347	2.88486	1.5285	up
MW0004126	3-Methyl-4-phenylbutan-2-one	Benzene and substituted derivatives	Benzene and substituted derivatives	C11H14O	2	0.8945	2550-27-8	8685.59	8062.97	9102.29	8490.05	8930.63	8483.27	8629.62	11813.4	8328.09	8502.34	7829.46	7876.21	8295.67	7971.11	8631.15	8540.59	1.11791	0.0379176	0.171843	1.09433	0.130044	up
MW0063386	Bovinic acid	FA	FFA	C18H32O2	3	0.8811	2540-56-9	774.37	755.084	1195.36	1353.83	1443.82	1201.15	860.633	1624.33	2066.02	1943.62	1484.16	1501.28	1669.65	1615.62	1391.08	1572.85	1.75997	0.00310917	0.0774887	0.695286	-0.524321	down
MW0056873	PC(15:0/22:6(4Z,7Z,10Z,13Z,16Z,19Z))	GP	PC	C45H78NO8P	3	0.9966	253127-60-5	26368.2	20103.2	26822.1	26124.6	22578.2	18815.8	17287.4	14453.9	27747.4	31530.5	30692.6	26872.4	20977	18841.1	32226.5	29528.9	1.32749	0.0313406	0.162639	0.790021	-0.340037	down
MW0054402	L-Octanoylcarnitine	FA	CAR	C15H29NO4	2	0.9421	25243-95-2	1545.02	2826.57	15055.6	6507.49	5559.35	16655.7	7826.44	7113.45	1077.23	1998.45	2675.41	2049.38	2787.03	1495.82	2944.09	634.626	1.88514	0.004662	0.0889602	4.0282	2.01013	up
Lmbp000123	L-homomethionine	Amino acid and Its metabolites	Amino acid derivatives	C6H13NO2S	3	0.9939	25148-30-5	9253.39	9502.95	8558.69	8213.12	9146.54	9235.73	7909.54	9627.69	10327.6	10523.5	12323.7	8765.73	9377.95	8528.09	9885.02	10558.8	1.38579	0.0373008	0.171843	0.889865	-0.168341	down
MW0168720	L-Allothreonine	Amino acid and Its metabolites	Amino acids	C4H9NO3	1	0.7277	24830-94-2	5247.69	7261.75	9472.9	6826.99	4611.9	13446.6	10370.8	6847.51	15605.2	15474.7	14251.3	10388	9858.28	10420.2	9315.8	9493.75	1.58801	0.0170985	0.133729	0.675962	-0.564985	down
MW0109723	s-Hexylglutathione	Amino acid and Its metabolites	Small Peptide	C16H29N3O6S	2	0.7194	24425-56-7	1976.78	552.751	583.333	1449.79	621.005	1010.1	1229.42	896.165	3207.15	4448.77	789.033	1512.96	1616.84	3159.41	4010.49	4333.26	1.83526	0.00699301	0.0980706	0.360489	-1.47197	down
MW0126947	Vidarabine	Nucleotide and Its metabolites	Nucleotide and Its metabolites	C10H13N5O4	1	0.8334	24356-66-9	7325.81	5292.8	9812.23	2148.21	9092.32	10652.6	4008.31	6382.74	849.998	1851.88	3023.11	2684.58	6525.71	2298.65	3523.09	945.651	1.78543	0.00460471	0.0889602	2.52112	1.33407	up
MW0130336	2,3',4,5'-Tetramethoxystilbene	Benzene and substituted derivatives	Benzene and substituted derivatives	C18H20O4	2	0.9202	24144-92-1 | 20578-92-1	179368	178270	177262	170666	172414	172301	173617	195528	206377	198272	197532	188644	186269	191357	183414	169225	1.59087	0.0206514	0.139062	0.933163	-0.0997991	down
MEDL02503	Carnitine C16:0	Alkaloids	Alkaloids	C23H45NO4	1	0.785	2364-67-2	55001.5	86903.3	75866.8	80593.3	108636	140550	73362.6	142818	26833.8	51022.8	25021.7	29179.1	22946.5	47727	27936	20557.1	2.2695	0.0001554	0.0602953	3.04004	1.60409	up
MW0156613	Senkirkine	Heterocyclic compounds	Heterocyclic compounds	C19H27NO6	2	0.7195	2318-18-5	10557	1848.37	6272.81	4478.57	5727.68	820.405	4849.08	5651.93	13102.4	18416.7	4118.51	11491	9861.35	26551.8	15323.4	15184.7	1.78079	0.0027475	0.0755347	0.352528	-1.50419	down
MEDN1425	tetranor-PGFM	Hormones and hormone related compounds	Hormones and hormone related compounds	C16H26O7	2	0.7003	23109-94-6	121369	125705	122558	123488	122985	119045	124692	176328	109074	106703	103382	110346	114301	115256	118165	119657	1.48285	0.0003108	0.0602953	1.1553	0.208268	up
MW0111261	Pirimicarb	Heterocyclic compounds	Heterocyclic compounds	C11H18N4O2	2	0.7177	23103-98-2	38844.6	39943.5	40224	39826	41795.2	40080.3	40313.9	49250	34697.6	36621.6	34499.5	34174.8	36924.1	37925	38337	36616	1.90342	0.0001554	0.0602953	1.13969	0.188643	up
MW0117598	Dubinidine	Heterocyclic compounds	Heterocyclic compounds	C15H17NO4	2	0.8006	22964-77-8	5363.79	2526.96	4067.26	3373.62	3223.13	4372.07	2956.9	4608.48	5875.85	7620.06	4324.86	5359.89	3604.86	5462.79	4491.19	8105.07	1.63412	0.0153863	0.128646	0.679953	-0.556492	down
MW0011495	(all-E)-6'-Apo-y-caroten-6'-al	Aldehyde,Ketones,Esters	Aldehydes	C32H42O	3	0.8355	22255-36-3	8442.86	7977.24	10487.3	8552.03	9046.77	8142.21	8691.21	7139.37	11210.5	9919.01	9996.52	7866.62	10212.9	9340.6	9526.21	9531.3	1.35505	0.0314105	0.162639	0.882419	-0.180464	down
MW0104240	1-Aminocyclopropanecarboxylic acid	Organic acid and Its derivatives	Organic acid and Its derivatives	C4H7NO2	3	0.8877	22059-21-8	12341	5871.08	8427.53	11409.3	8817.89	2623.49	3976.14	9046.26	14460.5	15705.9	5628.6	10951.6	9585.15	12717.8	11260	19523.2	1.38529	0.0286568	0.15608	0.626174	-0.675364	down
MW0054019	Incensole oxide	Heterocyclic compounds	Heterocyclic compounds	C20H34O3	2	0.8166	21698-66-8	6090.16	6507.04	6260.96	6170.24	6637.66	6291	3249.54	6239.68	7123.52	8482.74	6575.49	8010.1	5917.64	7578.61	6782.47	6898.72	1.33247	0.0104118	0.112134	0.827033	-0.273983	down
MW0013325	25-Hydroxyvitamin D2	CoEnzyme and vitamins	CoEnzyme and vitamins	C28H44O2	2	0.7647	21343-40-8	321771	340724	328394	345625	365651	322961	334461	514249	252489	250386	259768	265426	275770	282789	309363	345751	1.75864	0.004662	0.0889602	1.28197	0.358358	up
MW0123116	Biotin-XX-Hydrazide	Heterocyclic compounds	Heterocyclic compounds	C22H40N6O4S	2	0.8745	211237-33-1	85942	58738.9	53314.7	80615.6	82936.9	49746.9	47465.3	73379.6	76228.2	2113.17	46196.4	23399.9	75032.4	37529.1	31889	22415.5	1.2282	0.023864	0.149745	1.69039	0.757353	up
MW0144376	Adiantifoline	Alkaloids	Alkaloids	C42H50N2O9	3	0.8515	20823-96-5	5574.76	677.924	1364.86	2689.44	2611.69	819.875	1292.23	1624.4	4053.7	5632.87	1004.42	3030.11	4043.02	9001.95	2957.65	2770.29	1.34452	0.0281274	0.154966	0.512562	-0.964203	down
MW0056777	(1aR,7aS,10aS,10bS)-1a,5-dimethyl-8-methylidene-2,3,6,7,7a,8,10a,10b-octahydrooxireno[9,10]cyclodeca[1,2-b]furan-9(1aH)-one	Terpenoids	Sesquiterpenoids	C15H20O3	2	0.7059	20554-84-1	9946.6	641.192	2308.75	8996.83	3957.19	652.159	4780.43	3762.69	12714.4	18225.3	1118.28	7180.13	9681.44	10218.8	5731.44	11989.2	1.25108	0.0315528	0.162639	0.455976	-1.13297	down
MW0128009	L-3-Phenyllactic acid	Organic acid and Its derivatives	Organic acid and Its derivatives	C9H10O3	3	0.7338	20312-36-1	61790.1	65992.5	64981.7	70054	62995.4	72809.5	71162	93931.5	51283.2	51667.8	56842.1	48999.2	51179.8	57647.9	62509.5	60667.1	1.89612	0.00192489	0.0689421	1.27886	0.354857	up
MW0124128	Flucytosine	Heterocyclic compounds	Heterocyclic compounds	C4H4FN3O	1	0.7543	2022-85-7	6894.66	3391.2	4299.41	5859.09	4253.39	4599.87	4283.15	3939.2	9911.24	12315.3	3373.05	8374.37	6688.23	9009.92	6738.18	10175.2	1.74792	0.00368025	0.082381	0.563486	-0.827548	down
MEDP1656	Carnitine C16-OH	FA	CAR	C23H45NO5	1	0.9273	195207-76-2	1922.36	4086.85	5032.04	3877.87	4860.55	5289.58	3864.63	4760.52	2003.6	1841.53	2243.98	3235.59	2937.72	3311.4	1940.38	1488.25	1.87009	0.00114455	0.0683206	1.77316	0.826324	up
MW0105495	L-Alanyl-L-alanine	Amino acid and Its metabolites	Small Peptide	C6H12N2O3	3	0.8525	1948-31-8	5907.76	12720.5	9398.81	6248.66	6710.08	14231.5	4964.8	12719.4	2161.74	2168.09	16369.7	3748.03	3752.61	3967.89	2344.28	5167.77	1.59059	0.014763	0.124523	1.83723	0.877532	up
MW0062208	Prosapogenin A	Steroids	Steroidal saponins	C39H62O12	2	0.7687	19057-67-1	3677.19	2959.05	3848.16	2637.97	3294.12	2602.1	2942.94	2885.02	4095.99	4588.43	3875.99	3199.99	3226.96	3287.03	3993.37	3369.55	1.49006	0.0271253	0.154966	0.838354	-0.254369	down
MW0122176	(6aR,10aR)-1-methoxy-6,6,9-trimethyl-3-(2-methyloctan-2-yl)-6a,7,10,10a-tetrahydrobenzo[c]chromene	Benzene and substituted derivatives	Benzene and substituted derivatives	C26H40O2	2	0.7234	174627-50-0	17798.3	17963.4	18913.7	18279.1	19710.9	18636.2	19955.3	28905.5	13962	14413.4	14700.1	16408.7	16595.4	16328.1	17486	17959.8	1.69144	0.0003108	0.0602953	1.2527	0.325043	up
MEDP1665	Carnitine C3:0	FA	CAR	C10H19NO4	1	0.9414	17298-37-2	94273.9	22509	31603.8	14947.5	169895	28562.5	19347.5	44345.9	8378.29	18657.4	16083.9	33869.8	38595.6	8256.06	11475.7	17939.9	1.43733	0.0498834	0.196103	2.77629	1.47316	up
MW0049087	Cyasterone	Aldehyde,Ketones,Esters	Ketones	C29H44O8	2	0.8543	17086-76-9	35708	32479.5	32188.2	31356.8	34136.2	31003.9	26177.1	25100.5	47642.7	46879.9	51711.6	40135.2	38415.9	31856.1	39620.5	34902.2	1.86074	0.00192493	0.0689421	0.749328	-0.416332	down
MW0061611	Phorbol 12-myristate 13-acetate	Heterocyclic compounds	Heterocyclic compounds	C36H56O8	2	0.7766	16561-29-8 | 11016-13-0	5610.08	5504.72	5516.35	5739.52	5726.06	5449.32	5608.21	8435	6983.21	6189.81	6788.51	6701.56	6393.45	6328.34	6254.6	6223.38	1.22129	0.0104118	0.112134	0.917598	-0.124066	down
MW0144895	Allopurinol riboside	Nucleotide and Its metabolites	Nucleotide and Its metabolites	C10H12N4O5	2	0.9441	16220-07-8	3923.85	1940.39	2250.59	4668.28	1901.1	1228.53	3872.64	1931.5	10282.1	5836.7	2993.85	5133.47	3505.21	8270.98	5629.68	9482.66	1.91559	0.00347067	0.0797844	0.4247	-1.23548	down
MW0110439	Valylcysteine	Amino acid and Its metabolites	Small Peptide	C8H16N2O3S	2	0.7149	160070-15-5	5227.09	7839.64	35729.6	4204.48	7211.95	17690.4	7461.91	10877.9	2339.97	1075.79	5220.5	2723.1	4698.56	832.492	526.415	1179.48	2.02744	0.000621601	0.0629168	5.17538	2.37166	up
MW0107922	L-NIL dihydrochloride	Amino acid and Its metabolites	Amino acids	C8H19Cl2N3O2	2	0.7048	159190-45-1	4098.23	2570.09	3453.4	4106.37	3864.37	2753.79	3104.6	3337.62	4781.84	5434.87	2950.48	4217.83	3634.14	5057.48	3644.6	3955.08	1.34132	0.0435037	0.186513	0.810316	-0.303443	down
MW0142402	2-Hydroxy-7-hydroxymethylchromene-2-carboxylate	Organic acid and Its derivatives	Organic acid and Its derivatives	C11H10O5	3	0.8924	156605-24-2	21625	22357.6	21625.9	21533.8	21071.7	21774.1	21729.5	32302.9	18853	19577.9	19212.5	19937.8	21181.7	20685.2	20569.2	21316.7	1.30321	0.000621601	0.0629168	1.14062	0.189815	up
MEDL02483	5-Hydroxytryptophol	Alkaloids	Plumerane	C10H11NO2	2	0.7568	154-02-9	43908.6	67496	71970.8	46380.4	57245.2	55517.7	35972.7	60491.1	33822.1	34449.3	48642.9	51485.5	51701.3	22815.1	11949.8	10931.4	1.53966	0.0105005	0.112134	1.65157	0.723837	up
MEDP1102	Carnitine C10:0	FA	CAR	C17H33NO4	1	0.8928	1492-27-9	1764.08	689.601	3417.51	2973.37	2570.35	8292.96	2743.41	3970.7	606.13	452.456	918.039	592.005	510.847	677.901	881.713	1032.82	2.09924	0.0010878	0.0666421	4.65839	2.21983	up
MW0193994	Carnitine C4:0	FA	CAR	C11H21NO4	1	0.9487	1492-26-8	269509	262039	377015	212786	478074	358649	281257	278023	94595.3	110446	400162	194314	266755	144536	171611	53217.1	1.65339	0.0158076	0.129123	1.75348	0.810218	up
MW0168263	Phosphite	Others	Metal, Non-metal and related compounds	H3O3P	3	0.823	14901-63-4	1.91897e+06	2.04167e+06	2.19913e+06	1.93032e+06	2.08532e+06	1.92891e+06	1.80614e+06	1.96202e+06	1.51073e+06	1.58553e+06	1.98587e+06	1.79939e+06	1.84097e+06	1.49365e+06	1.48027e+06	1.32099e+06	1.92601	0.00142079	0.0689421	1.21933	0.286087	up
MW0108801	N-[(3s)-2-Oxotetrahydrofuran-3-Yl]hexanamide	Aldehyde,Ketones,Esters	Esters	C10H17NO3	2	0.714	147852-83-3	2512.92	3161.22	3900.47	1464.08	3318.98	1266.43	1394.41	3109.85	1459.27	1231.57	2401.59	1142.42	1169.64	421.161	684.828	812.569	1.72366	0.00603485	0.0980706	2.15899	1.11036	up
MEDL01891	3-Hydroxycinnamic acid	Organic acid and Its derivatives	Organic acid and Its derivatives	C9H8O3	2	0.7279	14755-02-3	98452.7	50877.5	65196	53076.9	44841.1	67142.2	71224.3	78674.1	122855	123294	64703.1	86668	86578.5	120194	88682.5	104535	1.84515	0.00397984	0.0842705	0.663922	-0.590915	down
MW0159289	Val-Met	Amino acid and Its metabolites	Small Peptide	C10H20N2O3S	2	0.934	14486-09-0	4881.7	8727.98	15034.3	1313.1	13891.2	9348.76	3589.22	10475.2	1385.78	1929.07	3226.81	1532.8	5152.12	2332.82	1940.85	1966.21	1.79651	0.0206682	0.139062	3.45525	1.78879	up
MW0126017	Paliperidone	Aldehyde,Ketones,Esters	Ketones	C23H27FN4O3	2	0.8308	144598-75-4	4288.04	711.576	5635.69	6654.29	2860.33	1827.78	3034.47	4419.09	9640.51	9712.35	2946.98	8273.63	6870.32	11397	4692.41	15741.4	1.62793	0.00683497	0.0980706	0.424849	-1.23498	down
MW0007238	Gentian violet cation	Benzene and substituted derivatives	Benzene and substituted derivatives	C25H30N3+	2	0.7117	14426-25-6	4117.68	999.679	2150.74	3466.57	1556.27	1572.34	1447.99	2737.66	6984.74	8838.92	1727.2	4770.14	3628.3	7368.71	3154.5	7630.25	1.78293	0.00699301	0.0980706	0.409248	-1.28895	down
MW0055721	PA(18:1(9Z)/18:1(9Z))	GP	PA	C39H73O8P	2	0.8173	14268-17-8	2467.31	3403.25	4274.13	3407.32	3239.01	3955.81	3535.66	6210.48	2581.5	2716.42	3891.68	2580.64	3299.11	2342.08	1843.13	3128.93	1.42708	0.0406044	0.180395	1.3623	0.446041	up
MW0007171	Flufenacet	Heterocyclic compounds	Heterocyclic compounds	C14H13F4N3O2S	2	0.8381	142459-58-3	91339.2	77137.7	75535.5	69920.2	96168.4	63066.7	91491.8	64610.3	68991	76871.7	65743.3	65059.6	71638	60454.6	47973.4	51525.3	1.53842	0.019373	0.139062	1.23809	0.308121	up
MW0168516	2-Hydroxypyridine	Heterocyclic compounds	Heterocyclic compounds	C5H5NO	3	0.9141	142-08-5	4769.99	3925.03	5404.39	4615.84	3964.03	3662.35	4782.1	4110.33	5234.81	6172.16	5356.8	6148.21	4685.46	5191.84	4305.64	4344.75	1.41676	0.033257	0.167406	0.850249	-0.234043	down
MW0062128	Polyporusterone A	Terpenoids	Terpenoids	C28H46O6	2	0.9286	141360-88-5	2688.2	12823.4	16278.7	8172.59	16040.9	9353.06	9349.67	8418.73	2637.99	1528.26	5577.43	3756.02	8233.26	4779.96	2984.23	2925.86	1.84315	0.00292542	0.0755347	2.56377	1.35827	up
MW0103718	Zolmitriptan	Heterocyclic compounds	Heterocyclic compounds	C16H21N3O2	2	0.843	139264-17-8	8117.26	15854.1	19891.8	6971.4	10545.4	51571.3	4441.28	26930.1	3838.43	7391.8	28049.9	2110.65	8412.18	4739.49	4256.64	1762.25	1.39391	0.0498834	0.196103	2.38308	1.25283	up
MW0108961	N-omega-Propyl-L-arginine	Amino acid and Its metabolites	Amino acid derivatives	C9H20N4O2	2	0.7614	137361-05-8	12028.7	1540.37	9441.23	8881.76	6829.45	1342.59	861.813	4662.8	19044.8	20117	1702.39	10433.5	8914.5	16981.1	5044.59	16589.2	1.21968	0.03463	0.171843	0.461298	-1.11623	down
MEDTP02857	Thiram	Others	Others	C6H12N2S4	1	0.9627	137-26-8	9898.3	9916.5	10060.7	10164.2	10230.1	9250.95	9583.71	13337.2	8567.98	8961.86	8352.5	8767.9	9300.53	9499.24	9925.71	9933.12	1.37644	0.0206682	0.139062	1.12458	0.169385	up
MW0168158	(6S)-5,6,7,8-Tetrahydrofolate	Others	Others	C19H23N7O6	3	0.8718	135-16-0	5514.43	1161.71	4399.86	4977.11	2761.67	1348.79	2003.57	2683.03	15980.1	11869.6	2547.6	4366.41	5548.04	13990.4	8991.84	5766.99	1.77097	0.0104118	0.112134	0.359829	-1.47462	down
MW0062139	Ponasterone A	Hormones and hormone related compounds	Hormones and hormone related compounds	C27H44O6	2	0.8583	13408-56-5	2504.34	1722.8	3496.97	3422.94	1996.93	3071.26	2709.43	2611.48	3404.47	4521.08	2598.28	3477.74	3852.27	3408.56	3138.97	2668.67	1.30851	0.0445185	0.190163	0.795571	-0.329938	down
MW0107086	N-(N-Glycyl-3-phenyl-L-alanyl)-3-phenyl-L-alanine	Amino acid and Its metabolites	Small Peptide	C20H23N3O4	2	0.7106	13116-21-7	7093.3	707.318	3727.43	5077.23	3517.12	794.914	615.391	954.452	5995.58	4754.2	1997.07	7866.38	5532.04	8360.26	3771.04	4947.53	1.44528	0.0379413	0.171843	0.520246	-0.942735	down
MW0103600	Inosinic acid	Nucleotide and Its metabolites	Nucleotide and Its metabolites	C10H13N4O8P	1	0.9803	131-99-7 | 30918-54-8 | 25249-22-3	788300	1.30084e+06	1.25905e+06	622526	996040	1.15542e+06	857657	799352	651250	552882	1.15355e+06	744469	900377	523550	336184	300016	1.5052	0.027821	0.154966	1.50693	0.59161	up
MW0107412	Hydroxyurea	Alcohol and amines	Amines	CH4N2O2	1	0.8916	127-07-1	65139.6	40463.6	51857	52896.1	56906.4	51915.9	51738.1	55828	80544.9	75078.4	48336.6	63793.5	55550	68756	53079.3	70692.6	1.42045	0.0322555	0.163954	0.827295	-0.273526	down
MW0111004	Dimethylamine	Alcohol and amines	Amines	C2H7N	3	0.7895	124-40-3	56751.7	82085.1	85024.7	32378.1	59979.2	37418.1	29321.3	37205.2	32548.2	26692.7	29423.5	60605.6	38209.8	26077.4	21948.3	26886.5	1.44489	0.0498834	0.196103	1.60128	0.679227	up
MW0111288	Sphingosine	SL	SM	C18H37NO2	1	0.9489	123-78-4	42788	69222.4	40529.8	28863.2	49355	26707.6	31537.3	33249.3	15019.7	25861.2	18058.3	20267.2	19362	22397.9	19442.1	21572.3	2.14359	0.0001554	0.0602953	1.98945	0.992371	up
MW0128394	Auraptenol	Heterocyclic compounds	Heterocyclic compounds	C15H16O4	2	0.9178	1221-43-8	127211	124239	135223	125882	120711	111931	127536	140349	152942	160611	137518	133827	133074	134824	135802	127559	1.57667	0.0220376	0.143219	0.907651	-0.139791	down
MW0105351	6-Hydroxyhexanoic acid	Organic acid and Its derivatives	Organic acid and Its derivatives	C6H12O3	3	0.7781	1191-25-9	19569.7	20405.7	19637.7	20468.7	20354.8	19215.2	20924.9	25829.9	19498.1	19333.3	17932.5	18381.2	18439.8	19188	19474.3	19578.2	1.35181	0.0029526	0.0755347	1.09604	0.132298	up
MW0106732	Fumonisin b2	Organic acid and Its derivatives	Organic acid and Its derivatives	C34H59NO14	2	0.7514	116355-84-1	11378.1	2790.57	3412.09	2165.16	5711.74	693.215	8326.71	6181.43	9570.04	14434.9	2924.02	6656.82	11124.7	9508.09	14078.6	9773.46	1.41677	0.0225348	0.144538	0.520798	-0.941204	down
MW0114604	Hydroxyacetone	Aldehyde,Ketones,Esters	Ketones	C3H6O2	3	0.9749	116-09-6	5550.82	4966.51	6598.21	4824.64	6002.2	6027.02	6286.59	5748.39	4652.91	4625.05	6433.92	5504.16	5263.54	4316.66	4344.7	3728.9	1.46953	0.0301225	0.160686	1.18355	0.24312	up
MW0106175	Clopidogrel	Organic acid and Its derivatives	Phosphoric acids	C16H16ClNO2S	2	0.8958	113665-84-2	8448.98	26936.6	28734.3	5991.81	15387.8	78086.6	5778.35	27731.8	1116.18	3323.85	46944.3	5185.64	5453.25	4934	1867.82	498.115	1.57988	0.00699301	0.0980706	2.84315	1.50749	up
MW0143925	4,6-Pteridinedione, 2-amino-1,5,7,8-tetrahydro-	Heterocyclic compounds	Pteridines and derivatives	C6H7N5O2	3	0.8473	1131-35-7	4219.51	2881.53	3384.2	3024.12	3730.77	3083.17	2256.79	2922.65	4088.74	3944.46	3831.99	3473.27	3599.44	3482.73	3911.78	3400.7	1.39488	0.0366798	0.171843	0.857722	-0.221418	down
MW0007802	Metolcarb	Benzene and substituted derivatives	Benzene and substituted derivatives	C9H11NO2	2	0.7209	1129-41-5	12294.7	16551.6	18739.9	3787.17	12803.4	14901.2	8050.75	19339.9	2356.59	1841.46	22085.4	2784.12	3397.64	4066.25	3212.59	7164.2	1.68285	0.0206682	0.139062	2.26972	1.18252	up
MW0106770	gamma-Glutamylglutamate	Amino acid and Its metabolites	Small Peptide	C10H16N2O7	2	0.8842	1116-22-9	6030.41	6014.66	5709.6	5296.02	6105.69	5856.79	4761.72	6373.05	6391.92	6461.58	5703.55	6043.06	6757.91	6378.2	6402.42	6187.04	1.40935	0.028224	0.154966	0.916986	-0.125028	down
MW0155528	phosphoribosyl-AMP	Nucleotide and Its metabolites	Nucleotide and Its metabolites	C15H23N5O14P2	3	0.9163	1109-75-7	4559.77	7151.09	3821.24	5713.15	4923.99	6376.34	8116.74	5874.28	2310.47	2813.91	6008.13	3456.92	4089.96	2628.83	2863.92	1431.57	1.86657	0.00207873	0.072228	1.81757	0.862012	up
MW0006784	Dichlofluanid	Benzene and substituted derivatives	Benzene and substituted derivatives	C9H11Cl2FN2O2S2	2	0.7629	1085-98-9	159200	179830	171691	158216	169175	182920	171284	155226	128577	135037	161534	147281	154038	141901	148850	126261	2.05108	0.000492594	0.0629168	1.17846	0.236901	up
MW0015581	Adapalene	Others	Hydrocarbon derivatives	C28H28O3	2	0.9016	106685-40-9	2346.73	2030.74	2143.64	2571.35	2232.83	2366.75	2331.94	2500.66	2951.24	2755.88	2049.74	2195.29	3169.72	2692.25	2724.43	3045.39	1.40422	0.0252385	0.153809	0.85826	-0.220514	down
MW0158243	Trp-Ser-Phe	Amino acid and Its metabolites	Small Peptide	C23H26N4O5	2	0.8248	105394-87-4	21348.4	21640.5	20393.8	21295.3	21638	20187.9	20840.6	24745	26096.5	25015.4	23725.2	22953.4	22263.7	23583.5	22696	21631.1	1.68266	0.0155221	0.129055	0.915541	-0.127304	down
MW0103017	ganoderic acid S	Organic acid and Its derivatives	Organic acid and Its derivatives	C30H44O3	3	0.77	104759-35-5 | 16929-95-6	13361.6	12943.8	13184.7	13353.4	12761.4	12666.8	12622.8	18750.3	12727.9	11945.4	12511.5	12324.9	11765.8	12641.8	12680.7	12326.3	1.09731	0.0029526	0.0755347	1.10837	0.14844	up
MEDL01000	Octopamine	Alcohol and amines	Polyamines	C8H11NO2	1	0.9038	104-14-3	78115.8	42365.7	36863.6	45295.9	66132.7	54653.3	61429	67434.8	88392.5	101598	53301.6	63901.4	70466.3	95250.2	72495	88266.1	1.63066	0.0111336	0.115296	0.713763	-0.486483	down
MW0124325	Huperzine b	Heterocyclic compounds	Heterocyclic compounds	C16H20N2O	2	0.8205	103548-82-9	3806.26	5282.28	5238.5	4799.47	5908.48	5734.23	4698.29	5727.96	5463.09	5256.18	5490.16	5915.25	5982.3	6132.95	6297.72	5541.21	1.25242	0.046435	0.196103	0.894021	-0.16162	down
MW0115251	Salidroside	Benzene and substituted derivatives	Benzene and substituted derivatives	C14H20O7	2	0.7427	10338-51-9	73584	78788.9	111969	71863.9	76942.9	78061.4	67283.7	96214.2	68160.4	62545.5	64824.7	76536.2	82278.6	62762.7	43508.4	33437.3	1.45494	0.021414	0.141814	1.32518	0.406185	up
MW0168473	2',3',5'-triacetyl-5-Azacytidine	Others	Others	C14H18N4O8	2	0.7051	10302-78-0	57928	96973.3	85154.4	53170.7	74221.4	78138.1	68966.5	98849.9	72585.6	56446.5	84212.6	54736.9	67480.3	39904.1	26637	23947.7	1.38864	0.0295718	0.159359	1.44008	0.526147	up
MW0103376	3'-O-Methylguanosine	Nucleotide and Its metabolites	Nucleotide and Its metabolites	C11H15N5O5	3	0.7858	10300-27-3	29676	18122.9	23609.3	22057.3	23991.5	22010.9	30672.7	19867.5	18107.6	26816.1	14866.4	18712.9	20164.7	15879.6	18316.7	18851.4	1.49037	0.0320308	0.163213	1.2524	0.324693	up
MW0138954	Methyl cinnamate	Benzene and substituted derivatives	Benzene and substituted derivatives	C10H10O2	2	0.8212	103-26-4 | 1754-62-7	235428	248263	247878	239939	238906	239415	247262	340717	230363	221085	224542	225450	236416	236391	236672	233949	1.18149	0.0010878	0.0666421	1.10458	0.143502	up
MW0110630	1-Phenylbiguanide	Benzene and substituted derivatives	Benzene and substituted derivatives	C8H11N5	1	0.7236	102-02-3	69194.9	37967.2	107492	34351.3	63895.4	81490.4	30424.5	80598.5	6726.81	13331	50225.8	40368.2	62272.8	51945	45350.3	7141.69	1.34862	0.0375304	0.171843	1.82222	0.865699	up
MW0160670	2-Aminooctadec-4-ene-1,3-diol	Alcohol and amines	Alcohols	C18H37NO2	3	0.9118	10140-30-4	43303.4	73333.2	43355.2	26496.4	51733.3	25952.9	31323.5	34624.3	13922	24346.4	16519.6	18933.1	17860.1	20061.8	16758.1	19608.1	2.1761	0.0001554	0.0602953	2.23042	1.15732	up
MEDP1212	1,3-Dicyclohexylurea	Alcohol and amines	Polyamines	C13H24N2O	1	0.9578	-	153859	163470	159597	156459	157757	156424	149591	271814	131049	136017	156276	148395	140068	146309	154148	152025	1.13373	0.0029526	0.0755347	1.1758	0.233645	up
Lmhp008763	LPE(16:1/0:0)	GP	LPE	C21H42NO7P	1	0.9337	-	11561	13738.7	13799.5	15116.7	12678.7	14234.7	13683.1	17729.4	12005.4	10331.9	10009.3	10384.7	11750.2	12272.1	12051.8	12857	1.77272	0.00346264	0.0797844	1.22779	0.296059	up
MEDP1241	5-Hydroxy-2-oxo-4-ureido-2,5-dihydro-1H-imidazole-5-carboxylic acid ester	Organic acid and Its derivatives	Organic acid and Its derivatives	C5H6N4O5	1	0.9262	-	764885	883697	958329	791367	834122	803640	749584	812316	572748	645213	800468	724787	771409	631188	608354	554859	1.96181	0.00132293	0.0689421	1.24278	0.313568	up
MEDP1025	2-[(2-Amino-3-phenylpropanoyl)amino]-3-methylbutanoic acid	Amino acid and Its metabolites	Amino acid derivatives	C14H20N2O3	1	0.893	-	23802.9	51122.4	99673.9	5772.21	69561.7	73340.6	16292	60629	5214.11	3448.03	18911.9	7160.21	27488.5	10339.9	7672.85	5978	1.81569	0.014763	0.124523	4.6419	2.21472	up
MEDP1398	Carnitine C16:1	FA	CAR	C23H43NO4	1	0.7861	-	7460.56	6918.22	19119.7	43776	18699.4	69739	26002.8	33084.4	10062.9	14899.4	8989.21	8323.41	5114.29	12168.6	7269.64	4523.18	1.62318	0.0281274	0.154966	3.15064	1.65565	up
MEDP1528	Carnitine C18:1-OH	FA	CAR	C25H47NO5	1	0.7808	-	3736.2	4769.5	12827.4	14986.6	9908.69	14838.6	14167.4	11608.4	8225.89	7885.6	6663.43	7663.65	5701.55	6865.05	6184.98	3338.78	1.22742	0.0215645	0.141814	1.65324	0.725294	up
MEDP1740	Acrylamide	Alcohol and amines	Amines	C3H5NO	1	0.7798	-	91484.9	47501.7	66273.9	92311.4	70061.8	70486.1	63948.8	78812.7	113001	121799	55095.8	95965.7	81611.4	121430	86024.3	113093	1.46064	0.0191803	0.139062	0.737139	-0.439992	down
MW0109443	L-prolyl-L-tyrosine	Amino acid and Its metabolites	Small Peptide	C14H18N2O4	1	0.7777	-	10958.3	1079.46	2367.2	8719.58	4387.45	2058.43	4096.14	4935.28	12866.5	16763.6	2522.91	5681.75	6013.28	13334.5	7853.39	13074.2	1.4	0.0349122	0.171843	0.494198	-1.01684	down
MEDP1321	LPC(0:0/22:5)	GP	LPC	C30H53NO7P	1	0.7428	-	9035.83	7926.6	13914.4	8966.74	7803.78	6107.5	7314.55	7176.61	16498.2	13650.5	5776.15	11358.5	10191.7	15146.1	8718.53	18135.9	1.32611	0.0375379	0.171843	0.686059	-0.543596	down
pmb0865	LPC(18:3/0:0)	GP	LPC	C26H48NO7P	1	0.7398	-	2429.16	2652.85	8986.22	2223.81	3514.41	4858.21	3884.67	5161.07	1529.19	2566.83	1914.05	2867.48	2606.93	2121.74	3304.24	3133.66	1.42661	0.0498834	0.196103	1.68181	0.750015	up
MEDP1409	Carnitine C12-OH	FA	CAR	C19H37NO5	1	0.7217	-	2323.76	1153.9	2367.22	2227.78	2535.21	3895.89	1999.05	2749.79	744.021	557.336	716.648	1652.96	744.144	890.866	1228.16	1182.36	2.12193	0.000281233	0.0602953	2.49499	1.31904	up
MEDP1165	PC(O-16:0/O-2:0)	GP	LPC	C26H56NO6P	1	0.7167	-	331874	388968	390632	381041	417589	384352	416930	526738	294066	296817	321390	301687	334137	343100	332332	354845	1.93558	0.00172655	0.0689421	1.25588	0.328697	up
MW0151342	Ile-Arg-Val	Amino acid and Its metabolites	Small Peptide	C17H34N6O4	2	0.9452	-	84023.6	83732	88052.4	82126.8	82909.3	80931.3	80638.5	101197	99552.7	99333	97499.4	97067.5	89525.3	89111.8	88731.7	88125.5	1.65568	0.01676	0.13318	0.912764	-0.131687	down
MW0156980	Ser-Val-Leu	Amino acid and Its metabolites	Small Peptide	C14H27N3O5	2	0.9292	-	4759.1	4253.08	6324.07	3012.03	5177.69	3511.69	3819.09	3981.02	1981.78	3581.36	2983.46	2133.89	3790.26	758.144	1742.01	656.351	1.76833	0.00175167	0.0689421	1.97636	0.982845	up
MW0145412	Arg-Leu-Glu	Amino acid and Its metabolites	Small Peptide	C17H32N6O6	2	0.924	-	10741.1	10452.2	10444.7	11570.7	10209.6	11016.8	9082.79	12254.4	14200.7	12612.8	11745.4	10862.5	11952.7	12220.2	12888.1	11888.6	1.7989	0.00557584	0.0980706	0.871926	-0.197722	down
MW0109319	Pro-Ile-Lys	Amino acid and Its metabolites	Small Peptide	C17H32N4O4	2	0.9228	-	30848.1	63986.4	59834.3	28437.1	40258.4	94783.2	33585.6	58496.4	24223.9	44278.8	48403	29358.9	35789	9351.44	18364.1	8918.68	1.51829	0.0251793	0.153809	1.87587	0.907559	up
MW0063555	N-[2-[[[[(2S,3R)-2-(Hexadecanoylamino)-3-hydroxy-4-octadecenyl]oxy]hydroxyphosphinyl]oxy]ethyl]trimethylaminium	SL	SM	C39H80N2O6P+	2	0.9096	-	2409.28	1908.07	4308.46	3659.59	4810.54	4988.89	6537.32	5611.18	5648.89	8648.25	4109.95	5032.47	5456.36	6416.02	5676.04	8054.9	1.36602	0.0311904	0.162639	0.698029	-0.518642	down
MW0145469	Arg-Phe-Thr	Amino acid and Its metabolites	Small Peptide	C19H30N6O5	2	0.9077	-	37363.7	38746.9	36575.7	36087.2	36061.6	33598.9	37966.9	41056.7	41102.6	40070.9	41720.8	39386.5	38994.2	40234.1	37630.9	36874.6	1.50193	0.0315221	0.162639	0.941278	-0.0873067	down
MW0109069	alphaS-Amino-2-[[4S-amino-4-carboxybutyl]amino]-4H-imidazo[4,5-b]pyridine-4-hexanoic acid	Amino acid and Its metabolites	Small Peptide	C17H26N6O4	2	0.9033	-	3299.3	2958.14	3791.02	4165	3170.6	3622.13	3873.54	3138.4	4353.07	3843.02	4632.29	4064.99	3453.16	3916.82	4341.4	3753.39	1.55374	0.0175462	0.134688	0.865876	-0.207767	down
MW0157809	Thr-Thr-Asn	Amino acid and Its metabolites	Small Peptide	C12H22N4O7	2	0.8999	-	12270.5	11849	12935.2	11426	11597.1	11109.6	11828.9	12489.9	13467.6	14270.6	12980.2	13170.2	12705	12619.8	12553.7	12322.3	1.83951	0.00349571	0.0797844	0.91754	-0.124158	down
MW0145502	Arg-Ser-Ser	Amino acid and Its metabolites	Small Peptide	C12H24N6O6	2	0.8987	-	16920.8	15592.5	15797.5	16820.6	16695.7	15665.3	12459.6	20415.8	17419.2	16991.8	18325	17959.8	19650.3	18780.1	19117.2	17379.3	1.4031	0.0400448	0.178933	0.895243	-0.159649	down
MW0107269	His-Phe-Arg	Amino acid and Its metabolites	Small Peptide	C21H30N8O4	2	0.897	-	33702.4	8824.5	6703.91	33120.8	12347	1896.07	30422.4	7861.31	60980.6	92326	7390.77	23555.2	22009.4	48109.9	43156.1	87732.1	1.48816	0.0379176	0.171843	0.350097	-1.51417	down
MW0155109	Phe-Asn-Leu	Amino acid and Its metabolites	Small Peptide	C19H28N4O5	2	0.8944	-	22430.3	20113.2	24612.6	22966.6	23252	19542.5	19270.5	26791.5	27589.9	28865.8	23395.6	23137	25017.1	24899.7	23629.9	27265	1.5297	0.0220369	0.143219	0.87821	-0.187362	down
MW0107590	Isopropyl dodecylfluorophosphonate	Aldehyde,Ketones,Esters	Esters	C15H32FO2P	2	0.8894	-	97770.4	98273.2	100675	97847.2	89519.9	102088	94459.8	107123	113706	107250	108684	106484	105660	99374	99574.1	99326.8	1.52391	0.0250379	0.15339	0.93774	-0.0927394	down
MW0156004	Pro-Thr-His	Amino acid and Its metabolites	Small Peptide	C15H23N5O5	2	0.8863	-	5062.16	10841.4	34049.5	6555.6	8671.52	37848	5805.49	30763.2	3384.93	2486	19585.2	5819.49	11850.4	2899.68	2131.31	3735.22	1.45335	0.0379176	0.171843	2.69013	1.42768	up
MW0142761	3-[[2-(3-Hexylanilino)-2-oxoethyl]amino]propanoic acid	Organic acid and Its derivatives	Organic acid and Its derivatives	C17H26N2O3	2	0.8849	-	4750.58	4692.16	4386.39	2348.94	5407.96	1914.9	4309.11	3197.54	6100.89	7646.58	16938.4	3622.7	8405.47	4952.64	5616.15	4533.46	1.47883	0.014763	0.124523	0.536312	-0.898856	down
MW0158512	Tyr-Leu-Ala-Lys	Amino acid and Its metabolites	Small Peptide	C24H39N5O6	2	0.8814	-	1865.65	358.195	743.309	2252.71	378.805	253.586	540.081	622.676	4983.9	5965.65	514.181	2993.37	731.562	4650.73	4176.49	4607.9	1.78465	0.0104118	0.112134	0.245076	-2.0287	down
MW0011907	PE-NMe(18:1(9Z)/18:1(9Z))	GP	PE	C42H80NO8P	2	0.8799	-	2833.27	2406.73	2770.81	2860.11	3420.38	1682.06	2326.34	1913.81	5586.01	3982.57	3820.17	3923.08	3924.77	3890.02	3078.91	2614.62	1.8439	0.00260375	0.0755347	0.655854	-0.608554	down
MW0008480	N'-(5-chloro-2-hydroxyphenyl)-N-octylpropanediamide	Benzene and substituted derivatives	Benzene and substituted derivatives	C17H25ClN2O3	2	0.878	-	9856.2	7417.1	11290.9	9619.01	9060.28	7997.91	6722.28	12006.6	3820.24	7562.42	10266.2	7149.67	9817.95	4519	7648.61	1889.43	1.27552	0.047373	0.196103	1.40432	0.489868	up
MW0145296	Arg-Asp-Ile	Amino acid and Its metabolites	Small Peptide	C16H30N6O6	2	0.8723	-	30711.9	40357.8	36391	39255.9	36567.6	49337.8	40707.6	63508.2	31789.6	28910.4	28850.9	30223.7	27214.7	35191.8	39199.5	38344.3	1.4457	0.0104118	0.112134	1.2969	0.37507	up
MW0153152	Lys-Thr-His	Amino acid and Its metabolites	Small Peptide	C16H28N6O5	2	0.8713	-	3599.43	309.356	1766.48	3069.15	281.075	324.558	395.116	2178.44	15267.1	29342.1	646.41	2438.19	4010.87	6852.8	5522.95	17898	1.75683	0.004662	0.0889602	0.145448	-2.78142	down
MW0148537	Dimaprit	Others	Others	C6H15N3S	2	0.8565	-	27889.7	13917.2	59114.4	6784.75	58186	19257.2	13306.6	23569.3	1938	2588.56	14802.9	8393.98	21558.8	13737.8	12040	868.217	1.53517	0.0281274	0.154966	2.92414	1.54801	up
MW0155781	Pro-Arg-Leu	Amino acid and Its metabolites	Small Peptide	C17H32N6O4	2	0.8538	-	9077.63	2220.8	4873.73	9376.37	4635.67	2671.63	4906.23	5342.2	12641.4	14751.4	2489.81	7749.35	8771.88	9795.31	7764.22	16567	1.35945	0.023169	0.14737	0.535255	-0.901701	down
MW0106921	Glu-Pro-Arg	Amino acid and Its metabolites	Small Peptide	C16H28N6O6	2	0.8527	-	43103.6	49844.6	67398.6	40043.5	57067	142803	28912.3	98581.9	29849.9	21196.9	51762.1	38148.7	42661.6	23201.3	20685.9	24592.5	1.66949	0.0104118	0.112134	2.09344	1.06588	up
MW0057429	PC(20:5(5Z,8Z,11Z,14Z,17Z)/20:5(5Z,8Z,11Z,14Z,17Z))	GP	PC	C48H76NO8P	2	0.8523	-	1902.56	1932.52	2434.7	2167.97	1985.28	2179.92	1908.29	4716.24	848.937	1285.8	1467.83	731.379	1372.81	1706.85	1911.28	1713.67	1.72702	0.000621601	0.0629168	1.74185	0.800618	up
MW0158588	Tyr-Pro-His	Amino acid and Its metabolites	Small Peptide	C20H25N5O5	2	0.8479	-	9685.48	1568.31	2500.94	10115.5	2042.08	980.745	5935.59	2703.55	14660	41542.5	2450.11	10211.7	5702.35	25891.1	19051.9	16689.3	1.72424	0.0104118	0.112134	0.260884	-1.93852	down
MW0157637	Thr-Glu-Phe	Amino acid and Its metabolites	Small Peptide	C18H25N3O7	2	0.8473	-	7485.45	7357.91	9829.61	4799.64	9407.32	6352.63	4842.37	6404.11	3242.48	8546.8	5250.03	4238.89	4815.79	3289.41	4562.3	2777.44	1.66011	0.0178663	0.135041	1.53797	0.621027	up
MW0054598	1-(9Z-tetradecenoyl)-glycero-3-phosphoethanolamine	GP	LPE	C19H38NO7P	2	0.8384	-	5797.32	6643.5	6849.75	5844.48	5184.74	5774.37	5509.57	5831.13	7488.65	6710.96	5955.18	6852.38	6353.86	6558.14	6004.34	6255.62	1.41062	0.0416115	0.181894	0.909077	-0.137525	down
MW0150111	Glu-Phe-Thr	Amino acid and Its metabolites	Small Peptide	C18H25N3O7	2	0.8324	-	3443.5	1465.8	3142.13	5004.2	2755.04	1365.48	1700.56	3465.39	4851.79	5290.27	1059.47	4868.01	4565.04	7958.88	3421.58	7470.78	1.2099	0.0299071	0.160055	0.565825	-0.821571	down
MW0158145	Trp-Glu-Ile	Amino acid and Its metabolites	Small Peptide	C22H30N4O6	2	0.8275	-	4401.26	1729.76	4428.76	10183.4	5592.32	3584.16	5146.15	2439.49	7577.82	10642.8	6379.43	5292.43	7052.51	12394.5	7832.1	3998.99	1.39799	0.0428347	0.185038	0.613127	-0.705742	down
MW0155299	Phe-Phe-Gln	Amino acid and Its metabolites	Small Peptide	C23H28N4O5	2	0.8249	-	29256.3	29831.9	26953.3	27925.2	29838.7	27365.7	26831	30879.8	33231.1	36008.1	31435.5	32169.2	31514.5	29997.5	29690	29403	1.75996	0.00579088	0.0980706	0.903069	-0.147092	down
MW0151072	His-Ser-Asn	Amino acid and Its metabolites	Small Peptide	C13H20N6O6	2	0.8127	-	15327.4	11330.6	14119.2	14054.4	13975.7	16306.6	13127.2	14038	22693	18724.5	26892.4	18512.9	16312.3	12359.3	17257.6	16675.7	1.63294	0.00699301	0.0980706	0.751394	-0.412358	down
MW0155986	Pro-Pro-Val	Amino acid and Its metabolites	Small Peptide	C15H25N3O4	2	0.8126	-	7265.24	1610.69	8075.97	6510.86	4997	2114.33	3023.13	3946.54	9022.82	11163.6	3180.05	6318.98	5403.98	11331.5	5030.32	9854.24	1.28266	0.0498662	0.196103	0.612404	-0.707444	down
MW0156816	Ser-Leu-Glu	Amino acid and Its metabolites	Small Peptide	C14H25N3O7	2	0.8103	-	36043.4	12179.8	19572.6	13476.7	22285	14730.1	17300.2	16148.3	10133.9	11890.1	9351.68	7440.35	16413.1	24413.5	7140.53	8737.77	1.48424	0.0281274	0.154966	1.58851	0.667676	up
MW0107752	Leu-Pro-Tyr	Amino acid and Its metabolites	Small Peptide	C20H29N3O5	2	0.8049	-	14755.6	1067.47	4286.63	8316.76	1356.21	998.653	3486.02	1916.69	11783.9	21337.6	813.21	7302.06	8748.19	12143.8	7429.21	14421.1	1.28153	0.0455904	0.19403	0.43087	-1.21467	down
MW0145479	Arg-Pro-Gly	Amino acid and Its metabolites	Small Peptide	C13H24N6O4	2	0.8019	-	17600	3566.15	9085.86	14980	5581.74	1782.87	9933.99	4160.43	11677.7	32011.2	2581.54	14000.8	11709.1	32756.6	21758.9	15554.2	1.23482	0.0418739	0.18221	0.46949	-1.09083	down
MW0151563	Ile-Pro-Thr	Amino acid and Its metabolites	Small Peptide	C15H27N3O5	2	0.7958	-	72253	19468.4	35522.7	52876.1	42758.2	14440.6	49521	37687.2	74273.3	82608.3	41282.5	63136.6	97854.2	117713	51978.7	74546.6	1.66884	0.00632375	0.0980706	0.537837	-0.894758	down
MW0155991	Pro-Ser-His	Amino acid and Its metabolites	Small Peptide	C14H21N5O5	2	0.7949	-	6691.83	19854.7	18050.7	7570.42	10124	43900.5	7740.97	26514.5	2206.82	4003.01	54265.6	6961.56	11691.7	1430.1	441.665	5770.16	1.32427	0.0498834	0.196103	1.61861	0.694753	up
MW0105864	Asp-Leu-Lys	Amino acid and Its metabolites	Small Peptide	C16H30N4O6	2	0.7895	-	4085.34	495.405	2214.71	5409.44	1872.66	501.314	1635.19	1962.78	7933.19	7333.52	2043.54	3637.15	4383.83	6138.32	2239.47	7812.77	1.56655	0.0147164	0.124523	0.437766	-1.19177	down
MW0149611	Gln-Ala-Glu-Asp	Amino acid and Its metabolites	Small Peptide	C17H27N5O10	2	0.7815	-	1681.93	853.744	2369.16	4847.93	2346.49	588.915	1571.33	2411.26	2376.33	4065.2	2366.11	9404.42	2590.6	5111.49	5970.01	1857.36	1.44176	0.0281274	0.154966	0.494073	-1.01721	down
MW0151106	His-Thr-Val	Amino acid and Its metabolites	Small Peptide	C15H25N5O5	2	0.7762	-	26891.1	14236.6	12376.1	7273.3	37121.2	8269.21	20156	17268.6	5343.62	10779.7	4642.59	10056.2	24528.1	1032.67	6448.42	2023.08	1.52741	0.0430053	0.185038	2.21407	1.1467	up
MW0145374	Arg-His-His	Amino acid and Its metabolites	Small Peptide	C18H28N10O4	2	0.7757	-	12478.4	2064.43	8113.07	14283.7	6981.26	3300.05	8569.9	10694.5	20335.7	24560.5	3922.57	12955.4	11273.9	23261.6	14019.4	25783.6	1.41137	0.0139898	0.124523	0.488458	-1.03369	down
MW0155885	Pro-His-Ser	Amino acid and Its metabolites	Small Peptide	C14H21N5O5	2	0.7752	-	7269.91	22769.6	19910.3	8172.04	12137.7	48414.2	9720.85	28439	1895.14	4710.52	60492.5	7534.38	13486.1	2159.92	1190.67	7119.04	1.33353	0.0498834	0.196103	1.59079	0.669746	up
MW0156056	Pro-Val-Tyr	Amino acid and Its metabolites	Small Peptide	C19H27N3O5	2	0.7694	-	4934.87	4386.63	3480.62	2938.77	7291.11	3468.16	4804.35	4240.94	1310.7	3295.51	2149.16	1629.29	3136.05	1704.04	2147.99	1658.17	2.13373	0.000760771	0.0666421	2.08711	1.06151	up
MW0155900	Pro-Ile-Phe	Amino acid and Its metabolites	Small Peptide	C20H29N3O4	2	0.7665	-	49762.9	16730.5	39474.9	45685.4	37384.1	13466.4	25318.1	38056.9	56874.1	71138.2	17652.8	56867.2	70005.9	59058.9	24900.7	61567.1	1.12044	0.0415609	0.181894	0.635976	-0.652956	down
MW0149628	Gln-Arg-Tyr	Amino acid and Its metabolites	Small Peptide	C20H31N7O6	2	0.7647	-	15881.7	3273.01	8235.01	10352.4	9556.17	3398.78	4594.55	7395.62	15151.5	18249.7	4744.12	13243.4	17762.4	12262	9137.47	15754.2	1.37328	0.0265176	0.154966	0.589695	-0.76196	down
MW0110214	Tyr-Phe-Lys	Amino acid and Its metabolites	Small Peptide	C24H32N4O5	2	0.7629	-	5502.72	3189.12	972.403	9820.33	6408.84	794.043	7046.47	7473.24	22289.3	36895	2560.19	16900.6	25045.1	12280.1	13527.7	17855.9	1.68902	0.00329527	0.0774887	0.279648	-1.83832	down
MW0158282	Trp-Val-Arg	Amino acid and Its metabolites	Small Peptide	C22H33N7O4	2	0.7587	-	25037.4	20318.2	17114.6	19573.6	18291.3	22202.7	17041.6	23853.7	13815.5	14967.3	13694	16817.6	15732.6	13014.2	16390.1	16746.2	2.00881	0.000570197	0.0629168	1.34871	0.431577	up
MW0114320	D-myo-Inositol-1,3,4,5,6-pentaphosphate	Organic acid and Its derivatives	Organic acid and Its derivatives	C6H17O21P5	2	0.7557	-	7138.35	600.589	509.089	5670.42	1390.76	486.078	3676.45	2442.63	12368.5	18353.1	595.577	4638.37	4574.61	11354.3	6538.98	12913.7	1.46894	0.0281274	0.154966	0.307194	-1.70278	down
MW0155982	Pro-Pro-Ser	Amino acid and Its metabolites	Small Peptide	C13H21N3O5	2	0.7523	-	4799.87	4419.37	5512.46	4106.79	6649.74	4922.31	3704.05	4566.1	2712.42	4696.85	3323.62	2187.19	3729.23	2213.86	2854.5	2241.33	2.02293	0.00108522	0.0666421	1.61445	0.691045	up
MW0155903	Pro-Ile-Trp	Amino acid and Its metabolites	Small Peptide	C22H30N4O4	2	0.7498	-	6816.5	1643.66	9696.93	20281.2	3456.86	923.567	12762.9	7222.18	34102.2	37751.6	2408.5	18483.8	14280.5	31727.7	16312.6	49112.4	1.52209	0.00896577	0.112134	0.307591	-1.70092	down
MW0105749	Arg-Thr	Amino acid and Its metabolites	Small Peptide	C10H21N5O4	2	0.7491	-	6184.8	2812.62	8182.41	7822.83	4893.15	3970.05	3768.5	6245.57	9410.27	8908.28	5327.92	8484.73	6947.49	8446.67	6465	8423.91	1.53638	0.0161955	0.131829	0.703043	-0.508315	down
MW0011745	Strophanthidin semicarbazide	Alcohol and amines	Polyamines	C24H35N3O6	2	0.7459	-	14321	5063.95	13125.1	12866.8	7774.78	2855.15	12438.2	5443.48	12477.1	28548.4	5135.45	15265	16379.8	29482	17155.8	14949.1	1.37207	0.0249486	0.153247	0.530074	-0.915734	down
MW0155281	Phe-Lys-Tyr	Amino acid and Its metabolites	Small Peptide	C24H32N4O5	2	0.7419	-	7396.87	993.267	877.435	5668.67	750.722	552.625	1795	3258.68	6807.85	10069.4	1615.25	5875.07	1765.3	8365.87	6059.2	9003.48	1.55741	0.0273978	0.154966	0.429633	-1.21882	down
MW0011591	(R)-3-hydroxybutyrylcarnitine	FA	CAR	C11H21NO5	2	0.7369	-	1109.89	1730.03	1750.13	1935.2	1193.3	2178.99	1076.76	1585.73	2221.2	2332.14	3051.81	1906.83	2284.74	1518.25	1982.07	1953.03	1.52522	0.0157942	0.129123	0.728115	-0.457762	down
MW0146136	Asp-Ile-Ala	Amino acid and Its metabolites	Small Peptide	C13H23N3O6	2	0.7307	-	5744.94	3210.77	6650.94	3907.06	6440.74	1955.47	3448.52	4380.95	11437.6	17192.3	3636.55	4540.17	3908.74	12012.9	7056.14	8299.1	1.40504	0.0379176	0.171843	0.524935	-0.92979	down
MW0151497	Ile-Leu-Thr	Amino acid and Its metabolites	Small Peptide	C16H31N3O5	2	0.7266	-	14357.4	10491.5	13853.8	14595.1	12436.8	12701.7	11332.5	12838.5	16841.5	17576.4	11770	14966.5	14853.3	17820.8	13429.5	17144.2	1.60233	0.0103543	0.112134	0.824804	-0.277877	down
MW0105632	Antanapeptin A	Benzene and substituted derivatives	Benzene and substituted derivatives	C41H60N4O8	2	0.7265	-	4114.03	3974.11	3980.78	4011.52	4345.36	3967.18	3967.18	5933.18	2421.47	3819.54	3638.67	3965.32	4137.78	3224.86	3861.2	3822.22	1.35297	0.004662	0.0889602	1.18699	0.247305	up
MW0152913	Lys-Asp-Trp	Amino acid and Its metabolites	Small Peptide	C21H29N5O6	2	0.7245	-	6165.23	6035.61	5903.77	5918.32	5627.86	4458.03	6482.92	6231.93	8871.67	8604.55	7670.42	9021.28	9485.54	7164.65	6831.54	6093.08	2.00437	0.000587572	0.0629168	0.734573	-0.445022	down
MW0158232	Trp-Pro-Ser	Amino acid and Its metabolites	Small Peptide	C19H24N4O5	2	0.7239	-	16385	5177.57	8552.69	12178.4	10523.7	5307.25	7988.21	8884.82	17017.7	20959.5	7022.07	11416.5	11612.9	15206.9	12222.3	17191.9	1.41089	0.0353458	0.171843	0.665759	-0.586927	down
MW0155904	Pro-Ile-Tyr	Amino acid and Its metabolites	Small Peptide	C20H29N3O5	2	0.7237	-	12775.9	3287.28	11270.7	15873.1	5268.01	2305.59	5449.72	7637.83	41760.1	37152.6	6714.32	21072	19727.1	34882.3	12105.9	26718.1	1.85557	0.00276535	0.0755347	0.319129	-1.64779	down
MW0155873	Pro-Gly-Val	Amino acid and Its metabolites	Small Peptide	C12H21N3O4	2	0.723	-	8632.91	3059.83	4847.19	8230.76	5779.01	4325.12	4212.07	5201.89	11015.7	15551.2	3373.67	8438.67	7611.54	13290.6	6334.61	10545.2	1.43214	0.0217802	0.142428	0.581514	-0.782114	down
MW0126400	QUINOXALINE	Heterocyclic compounds	Heterocyclic compounds	C8H6N2	2	0.7201	-	3510.52	8779.79	8417.84	2598.1	5416.96	7832.83	2435.26	7586.16	524.77	839.214	10228.1	1670.16	2496.23	772.438	1352.81	2699.41	1.68687	0.0281274	0.154966	2.26289	1.17817	up
MW0107278	His-Tyr-Arg	Amino acid and Its metabolites	Small Peptide	C21H30N8O5	2	0.7199	-	2008.72	766.33	4165.82	8089.03	1400.68	1366.33	2099.22	2662.32	12593	19523.7	1836.5	4331.63	3935.21	9414.89	6693.97	17133.8	1.69673	0.014763	0.124523	0.298935	-1.7421	down
MW0151676	Isoleucylisoleucine	Amino acid and Its metabolites	Small Peptide	C12H24N2O3	2	0.7192	-	23618.6	10762.7	28544.8	25230	29367.5	18041.3	13939.9	27918.5	29727	20209.4	32820.4	35278.6	24074	47561.4	29114.1	32852.2	1.41909	0.0293918	0.158757	0.705077	-0.504148	down
MW0105480	Ala-Pro-Arg	Amino acid and Its metabolites	Small Peptide	C14H26N6O4	2	0.7177	-	9355	11378.2	11489.6	9965.98	11272.6	11447.7	11025.5	15567.4	10252.3	8875.57	9829.79	7001.44	11186.3	9665.88	9262.36	8657.39	1.52737	0.0182771	0.137229	1.22442	0.292095	up
MW0124797	Metamitron	Heterocyclic compounds	Heterocyclic compounds	C10H10N4O	2	0.7176	-	6396.14	6273.65	6720.51	7665.51	6307.45	6226.94	6958.54	8270.77	5714.07	6346.34	5427.09	6011.53	6341.8	6321.81	6746.88	5895.75	1.41279	0.0267775	0.154966	1.12323	0.167652	up
MW0158377	Tyr-Arg-Ile-Glu	Amino acid and Its metabolites	Small Peptide	C26H41N7O8	2	0.7168	-	81681.2	17768.7	48536.4	85889.7	44873.4	11997.5	34370.1	48652.9	114325	116417	15337.6	90139	84279.5	101787	40756.7	84740.6	1.09226	0.0466527	0.196103	0.576999	-0.793359	down
MW0131241	3-(3-hydroxy-4-methoxyphenyl)propanoic acid	Organic acid and Its derivatives	Organic acid and Its derivatives	C10H12O4	2	0.7164	-	18157.7	10365.6	12336.6	6103.25	15573.5	10727.6	9418.73	8420.84	6017.89	5196.39	6740	9864.59	4955.31	8579.93	7573.51	8394.97	1.59912	0.0142419	0.124523	1.58932	0.668408	up
MW0003622	3,4-Dihydroxybenzoate	Benzene and substituted derivatives	Benzene and substituted derivatives	C7H5O4-	2	0.716	-	1600.77	1264.77	1481.07	1662.69	1607.52	1498.53	1176.14	1384.57	1983.39	1903.25	1876.8	1678.56	1937.32	1515.6	1433.17	1779.17	1.626	0.00613538	0.0980706	0.827663	-0.272884	down
MW0105462	Ala-Glu-Arg	Amino acid and Its metabolites	Small Peptide	C14H26N6O6	2	0.7158	-	159775	171337	165175	164665	166462	157264	161753	236087	147079	145394	142748	148540	149474	152815	158263	162841	1.40575	0.0018648	0.0689421	1.14527	0.195689	up
MW0157731	Thr-Lys-Met	Amino acid and Its metabolites	Small Peptide	C15H30N4O5S1	2	0.7146	-	1919.8	843.725	2222.77	3314.22	449.824	672.746	858.47	844.765	7013.58	5449.38	894.427	1652	2291.46	5284.72	2661.05	12059.2	1.63921	0.0104118	0.112134	0.298246	-1.74543	down
MW0138026	Ecklonialactone A	Aldehyde,Ketones,Esters	Ketones	C18H26O3	2	0.7145	-	7725.27	6490.73	7366.75	8225.18	9793.5	7949.56	9408.45	5939.46	9292.55	8458.09	12312.3	10608.4	10090.4	8815.76	11297.3	9879.48	1.69501	0.00407638	0.0854938	0.778892	-0.360505	down
MW0155255	Phe-Leu-Met	Amino acid and Its metabolites	Small Peptide	C20H31N3O4S1	2	0.7143	-	11037.9	12030.6	12251.4	13283	10431.8	12229.9	10588.5	16493.3	8696.52	8757.18	9686.05	2948.32	9554.51	10736	10333.9	10264.2	1.3665	0.00864804	0.112134	1.38561	0.470522	up
MW0109380	2-[(Pyrrolidinium-2-ylcarbonyl)amino]propanoate	Amino acid and Its metabolites	Small Peptide	C8H14N2O3	2	0.7142	-	36855.8	4802.8	18993.3	32637.3	15421.1	4216.11	22881.6	17114.3	44511.2	51356.8	7395.39	22391.2	38438.8	32125	27894.9	45235.2	1.18515	0.0430558	0.185038	0.567749	-0.816675	down
MW0151045	His-Phe-His	Amino acid and Its metabolites	Small Peptide	C21H25N7O4	2	0.7136	-	6332.82	584.544	2692.75	2821.16	2044.36	662.742	1195.49	757.81	5452.88	6587.75	709.39	6336.66	3439.19	4308.81	3816.42	4337.07	1.3537	0.0332942	0.167406	0.488499	-1.03357	down
MW0150423	Gly-Lys-Lys-Gln-Leu	Amino acid and Its metabolites	Small Peptide	C25H48N8O7	2	0.7131	-	15342.5	14028.2	17136.3	13236.3	16176	15911.7	12125.5	13183.7	12418.3	12441.5	14696.9	11107.7	10521.2	11380.1	12081.8	15097.4	1.52024	0.0225996	0.144538	1.1744	0.23192	up
MW0156014	Pro-Trp-Gln	Amino acid and Its metabolites	Small Peptide	C21H27N5O5	2	0.7123	-	3968.21	1912.77	928.584	4850.76	2084.42	628.209	2810.96	2815.39	10949.6	8451.59	3727.47	3861.91	3868.65	5112.01	4811.82	8032.14	1.83548	0.00492759	0.0917715	0.409694	-1.28738	down
MW0113938	Acetovanillone	Aldehyde,Ketones,Esters	Ketones	C9H10O3	2	0.7122	-	14842.8	13255	10690.7	13178.2	8653.87	11550.8	13537.3	7343.37	15997.8	17244.8	12751	15408.6	11122.2	13194.4	13241.7	16465	1.3581	0.03395	0.169241	0.806166	-0.310852	down
MW0151001	His-Leu-Trp	Amino acid and Its metabolites	Small Peptide	C23H30N6O4	2	0.7114	-	9062.61	14880.3	10127.8	4021.95	19348.9	15190.4	13466.3	13634	6437.83	8523.3	10581.1	6982.24	7358.14	4775.33	13471.1	8187.63	1.1519	0.0451001	0.192295	1.50388	0.588686	up
MW0155824	Pro-Cys-Ser	Amino acid and Its metabolites	Small Peptide	C11H19N3O5S1	2	0.7099	-	11545.2	4752.34	8928.85	8209.69	8057.23	4884.88	6505.93	5618.95	14558.8	16304	4979.62	12441	14792.5	13466.9	6858.87	13877.6	1.46485	0.0107356	0.1137	0.601393	-0.73362	down
MW0108924	N-tridecanoyl-L-Homserine lactone	Aldehyde,Ketones,Esters	Esters	C17H31NO3	2	0.7085	-	3239.81	497.483	892.739	3608.48	742.6	357.695	586.361	1141.58	13111.2	19120.5	515.891	7738.2	3627.87	5265.93	1901.52	8274.1	1.70841	0.0104118	0.112134	0.185823	-2.428	down
MW0109874	Thr-Ile	Amino acid and Its metabolites	Small Peptide	C10H20N2O4	2	0.7081	-	52454.4	31845.9	77528.9	11480.9	56802.1	42263.1	26190	62784.4	4957.81	6094.71	25644.8	13978.5	51706.2	24911	21966.6	5205.7	1.56296	0.0157369	0.129123	2.33936	1.22611	up
MW0123626	3,5-Pyridinedicarboxylic acid, 1,4-dihydro-2,4,6-trimethyl-, diethyl ester	Aldehyde,Ketones,Esters	Esters	C14H21NO4	2	0.7074	-	9996.49	768.71	2575.56	7057.7	2649.89	664.787	3628.14	6018.63	25010.4	37331.2	800.855	5806.84	11188.8	12187.6	3418.58	17729.3	1.25501	0.0498834	0.196103	0.293988	-1.76617	down
MW0127057	xi-Tetrahydro-6-propyl-2H-pyran-2-one	Aldehyde,Ketones,Esters	Ketones	C8H14O2	2	0.7071	-	2118.98	1489.47	2120.67	1926.62	1971.21	2698.91	2388.31	2190.9	2545.31	1958.7	2782.06	3188.55	2624.64	3029.29	2155.32	2758.3	1.49261	0.0174504	0.134688	0.80339	-0.315827	down
MW0112036	(1S,2R,4aR,6aS,6bR,12aS,12bR,14bR)-1,2,4a,6a,6b,9,12a-heptamethyl-1,3,4,4a,5,6,6a,6b,7,8,8a,11,12,12a,12b,14b-hexadecahydropicen-13(2H)-one	Aldehyde,Ketones,Esters	Ketones	C29H44O	2	0.7066	-	3642.79	3414.86	4548.04	3632.46	5148.39	4814.43	5840.54	6428.15	2615.34	2763.47	3809.39	4432.37	3910.72	3413.59	3969.74	2908.12	1.52836	0.0184768	0.137865	1.34673	0.429458	up
MW0107729	Leu-Ile-Ile	Amino acid and Its metabolites	Small Peptide	C18H35N3O4	2	0.7066	-	27587.8	25208.1	25682.9	25694.1	30289.5	23797.6	27359.5	23974	32174.5	30856.8	28285.1	32044.8	29493.1	30472.1	26052.9	24355.4	1.38644	0.0303049	0.160706	0.896716	-0.157278	down
MW0011927	1,2-Distearoyl-sn-glycero-3-phosphocholine	GP	PC	C44H88NO8P	2	0.7061	-	12459.4	34100.7	10220.1	9839.74	22298.5	8340.01	7925.88	7466	9913.16	9286.68	11246.9	50692.3	53526.2	32058.4	35521.3	45188.9	1.23924	0.0498834	0.196103	0.455274	-1.13519	down
MW0000474	Tuberostemonine	Heterocyclic compounds	Heterocyclic compounds	C22H33NO4	2	0.7055	-	6968.52	7585.54	8798.41	8477.23	8336.35	8260.44	9968.95	11426.5	7623.62	6514.78	7613.65	6036.18	6402.39	6650.1	7352.62	7370.26	1.72488	0.00523561	0.0967341	1.25661	0.329541	up
MW0107763	Leu-Tyr	Amino acid and Its metabolites	Small Peptide	C15H22N2O4	2	0.7055	-	2855.32	976.809	6437.11	3463.69	2701.93	778.757	1528.95	1953.06	10645.8	14334.5	547.738	3468.69	4160.27	5836.26	4493.67	9661.04	1.20152	0.0379176	0.171843	0.389396	-1.36069	down
MW0124102	Fenazaquin	Others	Medicine	C20H22N2O	2	0.7026	-	37677.9	38680.5	38289	38743.4	37057.9	40344.3	38017	58401.9	35710.3	36227.7	35277.3	37027.8	37462.1	36140.7	37493.3	37736.9	1.0656	0.0018648	0.0689421	1.11647	0.15895	up
MW0157546	Thr-Arg-Glu	Amino acid and Its metabolites	Small Peptide	C15H28N6O7	2	0.7025	-	51389.7	10962.2	3863.35	55849.3	36061.7	16154.5	26574.2	42543.7	64772.7	66210.2	13696	54190.2	72442.8	59565.2	40524.8	78632.9	1.29158	0.0214493	0.141814	0.540844	-0.886716	down
MW0159206	Val-Trp-Val	Amino acid and Its metabolites	Small Peptide	C21H30N4O4	2	0.7022	-	4.48381e+06	4.37583e+06	4.29222e+06	4.7211e+06	4.33551e+06	4.5903e+06	4.82542e+06	6.31702e+06	3.23544e+06	3.32891e+06	3.46137e+06	3.4574e+06	3.91671e+06	4.04812e+06	4.23592e+06	3.94764e+06	1.91441	0.00174953	0.0689421	1.28043	0.356633	up
MW0144130	9beta-Pimara-7,15-dien-19-al	Aldehyde,Ketones,Esters	Aldehydes	C20H30O	3	0.9808	-	248455	254817	279253	257355	283073	264535	284874	393256	238040	237099	240564	234849	239860	259192	246138	244674	1.47394	0.0010878	0.0666421	1.16759	0.223537	up
MW0165655	Syn-stemoden-19-al	Aldehyde,Ketones,Esters	Aldehydes	C20H30O	3	0.9619	-	80321.7	85205	84767	82609.2	87082.8	84095	83035.9	105282	77255	77392.6	76216.9	77687.7	79572.6	81723.9	80356.6	81482.6	1.52093	0.0010878	0.0666421	1.09611	0.13239	up
MW0057022	PC(18:1(9Z)/18:3(6Z,9Z,12Z))	GP	PC	C44H80NO8P	3	0.9291	-	463.985	354.158	709.529	304.062	935.525	272.579	437.821	337.017	393.27	1043.72	1883.38	2595.59	834.445	923.9	384.156	941.149	1.45601	0.0206682	0.139062	0.423871	-1.2383	down
MW0107803	Leu-Ser	Amino acid and Its metabolites	Small Peptide	C9H18N2O4	3	0.9266	-	3813.18	2274.57	4773.1	1611.36	4340.95	2901.38	1436.04	3796.28	1588.81	2690.73	2430.38	1315.44	2040.77	2081.81	1596.35	1314.75	1.43143	0.0379176	0.171843	1.6566	0.728229	up
MW0054972	MG(0:0/18:3(9Z,12Z,15Z)/0:0)	GL	MG	C21H36O4	3	0.9258	-	64996.3	69789.2	73961	79641	71845.5	76253.5	69686.2	66715.7	82904.6	81735.5	84692	70183.9	82533.5	79546.8	77003.7	79823.2	1.69779	0.00372741	0.082642	0.897349	-0.156259	down
MW0055728	PA(18:1(9Z)/20:2(11Z,14Z))	GP	PA	C41H75O8P	3	0.9102	-	974050	919998	989947	885741	978770	1.03213e+06	749584	811822	1.17621e+06	1.18397e+06	1.25023e+06	1.01024e+06	999891	963351	1.01692e+06	1.10878e+06	1.69889	0.00455293	0.0889602	0.842983	-0.246425	down
MW0162389	Abietadiene-diol	Alcohol and amines	Alcohols	C20H32O2	3	0.879	-	2290.08	2893.68	2295.17	1863.21	2182.73	1926.59	3075.22	1904.17	1110.86	1441.71	1789.62	2134.72	2542.52	1316.65	1694.48	1893.96	1.55086	0.0277309	0.154966	1.32363	0.404496	up
MW0055666	PA(18:0/18:3(9Z,12Z,15Z))	GP	PA	C39H71O8P	3	0.8724	-	131817	9183.51	14437.6	11993	12962.6	2793.83	4663.75	8384.93	52755.2	48235.9	38490.5	544774	8061.16	10481.1	147423	144248	1.49275	0.0498834	0.196103	0.197327	-2.34134	down
MW0055726	1-(9Z-octadecenoyl)-2-eicosanoyl-glycero-3-phosphate	GP	PA	C41H79O8P	3	0.8631	-	731824	697048	732833	662585	733911	785148	565782	615843	839339	850211	964072	780425	715873	730861	778676	819207	1.65338	0.00691749	0.0980706	0.852795	-0.229729	down
MW0140642	2-(Hydroxymethyl)pentanedioic acid	Organic acid and Its derivatives	Organic acid and Its derivatives	C6H10O5	3	0.8539	-	3385.01	3714.19	3007.29	3022.57	2685.04	2618.16	3306.66	4272.39	2597.02	2692.47	2873.4	2750.78	3203.03	2668.07	2557.21	2889.44	1.31849	0.0498834	0.196103	1.17002	0.226538	up
MW0160218	Demethylmorphine	Alkaloids	Isoquinoline alkaloids	C16H17NO3	3	0.8521	-	20038.5	11972.4	15021.7	18291.3	15505.1	13459.5	13366.5	14600.5	23644.1	26392.2	14090.4	18098.1	17218.2	21961.6	17586.3	21518.7	1.61613	0.0140014	0.124523	0.761671	-0.392761	down
MW0168293	Isoleucylthreonine	Amino acid and Its metabolites	Small Peptide	C10H20N2O4	3	0.8493	-	444.919	1952.18	3315.09	1333.13	3099.93	2377.02	1985.39	1441.13	479.092	941.402	1681.38	597.454	1717.91	1558.83	955.505	675.046	1.34823	0.0296653	0.159494	1.85309	0.88993	up
MW0000473	tropinone	Alkaloids	Tropan alkaloids	C8H13NO	3	0.8452	-	2293.29	2257.1	6607.06	1069.66	3821.29	2273.55	1155.03	3493.15	938.497	1624.38	1326.41	837.525	2386.23	858.204	790.104	762.415	1.71272	0.014763	0.124523	2.41188	1.27016	up
MW0153812	methyl (1R,2R,5R,8R,9S,10R,12S)-12-hydroxy-11-methyl-6-methylidene-16-oxo-15-oxapentacyclo[9.3.2.15,8.01,10.02,8]heptadecane-9-carboxylate	Terpenoids	Ditepenoids	C20H26O5	3	0.8452	-	24799.2	26386.9	27266	28241	28079.1	31662.7	33422.1	34161.5	20959.9	18615.7	18080.7	18648	24226.8	29287.5	21588.9	22663.3	1.95084	0.000906179	0.0666421	1.34439	0.426951	up
MW0144193	Abietatriene	Others	Hydrocarbon derivatives	C20H30	3	0.8407	-	43329.7	45711.5	43507.1	43826.1	44553.9	44200.2	42668.3	51378.6	54181.9	53226.5	51905.1	47075.2	48801	49090.5	45848.8	46032.2	1.74479	0.00836562	0.111287	0.90664	-0.141398	down
MW0105155	4-(Phosphonooxy)-L-threonine	Amino acid and Its metabolites	Amino acid derivatives	C4H10NO7P	3	0.8305	-	8055.25	14564.4	13927	7327.31	11856.6	11000.9	10181.6	11514	6379.33	6408.51	13607.4	8929.17	10387.6	7813.01	4046.78	2595.61	1.39305	0.0368468	0.171843	1.46968	0.555507	up
MW0053993	Hydroxysintaxanthin 5,6-epoxide	Heterocyclic compounds	Heterocyclic compounds	C31H42O3	3	0.8211	-	37402.4	11056.3	39574	38769.7	38277.8	36330	37931.7	43602.8	10492.7	9992.48	10474.4	11155.9	10667.1	10814.6	10396.9	32836.9	2.04853	0.000621601	0.0629168	2.64853	1.40519	up
MW0013264	21-Hydroxyisoglabrolide	Aldehyde,Ketones,Esters	Ketones	C30H44O5	3	0.8153	-	9982.71	11360.9	10074.4	9734.95	10633.1	10093.2	9451.25	15586.3	9713.06	9359.11	9146.13	9732.78	9645.37	9520.04	9645.64	10062.8	1.10875	0.0104118	0.112134	1.13136	0.178062	up
MW0147947	Cyclooctat-9-en-7-ol	Alcohol and amines	Alcohols	C20H34O	3	0.8081	-	24178.6	18634.3	17161.8	26897.3	18067.1	23428.4	27498	23197.9	16533.3	16735.5	19351.6	15455	17554.4	16960.6	15686.7	20020.2	1.74088	0.00699301	0.0980706	1.29477	0.372698	up
MW0014120	3-Hydroxysintaxanthin	Aldehyde,Ketones,Esters	Ketones	C31H42O2	3	0.7939	-	159899	173399	170281	170432	164750	173759	140929	156001	204471	185110	209014	177339	184161	165758	159750	166774	1.3729	0.031644	0.162639	0.90159	-0.149456	down
MW0142167	(8S,9S,10S,13S,14S)-17-(2-hydroxyacetyl)-10,13-dimethyl-2,4,5,6,7,8,9,12,14,15,16,17-dodecahydro-1H-cyclopenta[a]phenanthrene-3,11-dione	Aldehyde,Ketones,Esters	Ketones	C21H30O4	3	0.7864	-	3601.89	4673.13	3603.78	3209.68	3209.16	3638.11	2218.01	2881.17	6191.99	5878.16	5915.65	6060.5	4433.71	2743.8	4020.05	4068.22	1.56464	0.00989706	0.112134	0.687701	-0.540148	down
MW0015132	7',8'-Dihydro-8'-hydroxyreticulataxanthin	Aldehyde,Ketones,Esters	Ketones	C33H46O3	3	0.7728	-	107823	102635	115132	98734.7	113064	116378	101073	96527.5	124419	125678	136817	112488	117143	115511	125925	112847	1.80466	0.00237559	0.0755347	0.87695	-0.189433	down
MW0142277	2-Chloro-3-oxohexanedioic acid	Organic acid and Its derivatives	Organic acid and Its derivatives	C6H7ClO5	3	0.7533	-	30982.5	30164.3	31612	31681.3	30870.6	32197.5	30817.9	36898.7	30656.4	30586.9	30071.8	30961.7	31345.8	30710.1	30593.7	29833.1	1.02857	0.0281274	0.154966	1.04276	0.0604046	up
MW0168205	Magnesium monoxide	Others	Others	MgO	3	0.7465	-	50948.8	60872.8	64055.4	55438.5	59222.3	53781.8	49321.5	55745.1	44274.6	47399.6	56677.8	50273.5	51506.4	47499.5	42131.4	39597.9	1.78792	0.00482544	0.0909481	1.18459	0.244386	up
MW0160518	L-Tyrosine, 24	Others	Others	C9H11NO3	3	0.7394	-	4341.22	1359.32	2920.01	3431.15	3308.97	2467.04	2646.22	3337.53	4102.54	6421.61	2600.42	5707.22	3426.86	5452.27	3266.55	3989.56	1.41771	0.0272443	0.154966	0.680969	-0.554339	down
MW0168838	Betaine-Aldehyde	Others	Others	C5H12NO	3	0.724	-	306205	340799	435178	312767	313518	289041	267810	351445	301981	266331	258950	330103	341099	257104	186090	161710	1.34019	0.0430802	0.185038	1.24408	0.315082	up
MW0152731	L-Methionine (R)-S-oxide	Amino acid and Its metabolites	Amino acid derivatives	C5H11NO3S	3	0.7191	-	29202	16913.6	21553.7	23665.2	26084.5	22192.8	20384.2	24070.1	36084.9	35366.8	21645.4	27731.2	23864.8	31735.8	24851.4	32254.5	1.54337	0.0188805	0.139062	0.788174	-0.343413	down
MW0159914	vitamin B1	Heterocyclic compounds	Heterocyclic compounds	C12H17ClN4OS	3	0.7161	-	64948.4	23406.4	38271.9	67191.5	37843.1	28444.6	33565.4	46108.1	94463.2	94442.6	30740	63450.2	48432.1	91308.5	57820.6	100932	1.56979	0.0143512	0.124523	0.584226	-0.775403	down
MW0149055	Thiirane	Heterocyclic compounds	Heterocyclic compounds	C2H4S	3	0.71	-	232154	226618	256664	223379	239338	229291	209970	218222	183987	193561	226174	211554	209685	177487	171967	153399	1.90252	0.00156639	0.0689421	1.20148	0.26481	up
MW0105049	3-Hydroxylidocaine	Amino acid and Its metabolites	Amino acid derivatives	C14H22N2O2	3	0.703	-	4611.94	2975.25	4699.18	3895.73	5150.27	4314.9	2037.38	5241.59	2213.46	1888.39	3910.59	3709.08	3138.59	2380.98	2487.73	2586.77	1.5025	0.0133655	0.124523	1.47548	0.561186	up
MEDP1024	Leu-Val	Amino acid and Its metabolites	Small Peptide	C11H22N2O3	1	0.9574	-	29771.1	94287.4	184713	8720.33	146584	130938	22343.2	113947	8310.94	5849.43	28711.1	7722.8	42609.1	8967.79	12071.6	4841.75	1.85552	0.00699301	0.0980706	6.14106	2.61849	up
MW0155411	Phe-Val-Lys-Lys	Amino acid and Its metabolites	Small Peptide	C26H44N6O5	2	0.9988	-	88754.3	85525.8	51535.3	79528.2	57403	59906.3	39501.8	72475.2	103307	105531	113843	90132.4	51754.6	83022.4	86857.8	99409.1	1.51666	0.0167749	0.13318	0.728521	-0.456958	down
MW0141840	1-Stearoyl-2-Docosahexaenoyl-sn-Glycero-3-[Phospho-rac-(1-glycerol)]	GP	PS	C46H79O10P	2	0.9185	-	4119.31	5159.9	5343.42	5957.06	4458.89	5856.83	2366.33	2581.43	5147.47	6750.53	7118.68	5798.33	5373.86	4365.29	5408.94	6353.8	1.20426	0.0424116	0.184206	0.773868	-0.36984	down
MW0157613	Thr-Gln-Leu-Lys	Amino acid and Its metabolites	Small Peptide	C21H40N6O7	2	0.917	-	8447.29	8199.88	7634.35	7297.75	6102.58	5076.41	7349.43	5924.96	9732.26	9145.44	8575.99	8452.06	9430.53	7425.23	7892.54	6969.13	1.50045	0.0182383	0.137229	0.828601	-0.27125	down
MW0155229	Phe-Ile-His-Arg	Amino acid and Its metabolites	Small Peptide	C27H41N9O5	2	0.9094	-	13010.7	752.133	5163.79	14198.3	4044.69	836.425	3094.26	3907.14	21219.2	27439.4	967.882	7561.94	8635.5	17083.5	10793.7	20482.4	1.24819	0.0302719	0.160706	0.394168	-1.34312	down
MW0155344	Phe-Thr-Arg-Lys	Amino acid and Its metabolites	Small Peptide	C25H42N8O6	2	0.9026	-	24538.5	22669.6	21835.1	20226.2	26338.4	26891.9	18352.6	13823.9	30700	32567.4	35786.2	25774.5	23737.8	22766.9	29172.7	26797.3	1.52647	0.0100024	0.112134	0.768473	-0.379933	down
MW0154728	Oleic Acid-biotin	FA	Others	C28H50N4O3S	2	0.9026	-	4139.2	15554.7	17362.5	8715.93	16707.8	9967.62	9538.25	9353.13	1735.6	1442.28	7330.87	4418.12	8206.11	4928.87	4183.95	3958.7	1.87887	0.00218683	0.0742786	2.52287	1.33507	up
MW0110132	Trp-Pro	Amino acid and Its metabolites	Small Peptide	C16H19N3O3	2	0.9016	-	20790.8	9355.78	18875.3	17410.1	19335.6	15463.1	13106	14791.4	28556.5	41173.3	17738.3	19724.4	17204.8	27899.4	15804.4	24360.8	1.47873	0.0379176	0.171843	0.670928	-0.575769	down
MW0145369	Arg-His-Asn-Lys	Amino acid and Its metabolites	Small Peptide	C22H39N11O6	2	0.9006	-	5856.38	716.762	3746.77	2728.14	2252.71	1613.2	2475.91	5595.75	4880.16	6208.81	4861.96	5323.22	3979.56	4485.68	9460.54	11511.6	1.67625	0.0143779	0.124523	0.492702	-1.02121	down
MW0152462	Leu-Pro-Arg-Leu-Pro	Amino acid and Its metabolites	Small Peptide	C28H50N8O6	2	0.8988	-	1.40043e+06	1.29796e+06	1.47575e+06	1.30947e+06	1.55145e+06	1.57432e+06	1.22901e+06	1.17874e+06	1.77667e+06	1.73732e+06	1.87668e+06	1.51425e+06	1.40259e+06	1.62149e+06	1.7992e+06	1.62563e+06	1.83658	0.00186844	0.0689421	0.825017	-0.277504	down
MW0155346	Phe-Thr-Asn-Lys	Amino acid and Its metabolites	Small Peptide	C23H36N6O7	2	0.8851	-	25815.7	4229.3	7533.3	19041.8	13995.9	882.331	9589.67	11053.9	35235.1	68461	3423.53	15393.2	26384.4	23151.5	14292.9	37328.3	1.22664	0.0379176	0.171843	0.411955	-1.27944	down
MW0152444	Leu-Phe-Ala-Glu	Amino acid and Its metabolites	Small Peptide	C23H34N4O7	2	0.8832	-	9758.86	1511.76	3158.99	8215.61	3012.57	777.866	3290.34	3814.48	11783.7	17596.6	1453.94	7723.85	7097.19	13640.2	7871.62	7865.43	1.39808	0.0242509	0.151357	0.447013	-1.16161	down
MW0145263	Arg-Arg-Lys-Ser-His	Amino acid and Its metabolites	Small Peptide	C27H50N14O7	2	0.882	-	7367.92	6531.59	6548.45	6150.48	7652.08	8657.47	5613.35	6362.6	10203.8	11992.7	10701.4	8183.01	7045.07	8237.79	7313.91	9612	1.74236	0.00577401	0.0980706	0.748863	-0.417225	down
MW0159071	Val-Leu-Lys-Val-Leu	Amino acid and Its metabolites	Small Peptide	C28H54N6O6	2	0.8689	-	16674.9	19498.1	18056.1	17294.8	17818.7	14248.7	17630.6	20644.7	13708.5	14650.2	16738.2	14569.9	15565.9	15115.9	14888.7	17288.7	1.63391	0.00847698	0.112127	1.15785	0.211447	up
MW0148148	DAN-1 EE	Aldehyde,Ketones,Esters	Esters	C20H20N2O2	2	0.8656	-	2800.55	1838.13	2530.62	2543.44	2044.09	2270.73	1670.2	2588.97	4009.88	2915.56	2767.25	2560.51	2792.27	2924.86	4085.07	2970.29	1.86265	0.00454385	0.0889602	0.730719	-0.452612	down
MW0155388	Phe-Tyr-Lys-Arg	Amino acid and Its metabolites	Small Peptide	C30H44N8O6	2	0.8649	-	1206.27	799.512	933.507	840.841	992.942	870.461	886.253	675.09	1511.54	1055.87	1371.4	1349.23	1150.33	1342.93	626.144	2078.53	1.42595	0.019873	0.139062	0.687097	-0.541415	down
MW0153180	Lys-Tyr-Ile-Glu	Amino acid and Its metabolites	Small Peptide	C26H41N5O8	2	0.8625	-	2305.68	1947.9	4180.78	2902.42	2955.2	1516.76	1740.4	1927.57	4076.73	3656.47	2671.99	4956.01	3406.4	4301.09	3721.07	3733.9	1.80119	0.00322977	0.0774887	0.638086	-0.648178	down
MW0153203	Lys-Val-Ile-Arg	Amino acid and Its metabolites	Small Peptide	C23H46N8O5	2	0.8605	-	370304	387948	394405	377357	396737	382365	389619	538844	365064	365394	357628	352829	378684	368908	381314	392704	1.08425	0.014763	0.124523	1.09284	0.128088	up
MW0144710	Ala-Pro-Asp-Ala-Lys	Amino acid and Its metabolites	Small Peptide	C21H36N6O8	2	0.8539	-	4527.48	843.543	2747.24	5985.15	1365.65	450.258	1588.92	900.245	7114.05	15682.1	961.913	7137.06	3847.32	9267.8	7550.23	3855.66	1.58043	0.014763	0.124523	0.332186	-1.58994	down
MW0152248	Leu-Asn-Ile-Leu-Thr	Amino acid and Its metabolites	Small Peptide	C26H48N6O8	2	0.8486	-	1078.53	1783.94	1885.55	749.752	1874.59	1246.45	902.383	664.862	2712.2	2061.18	2481.57	2060.31	1952.8	2034.07	1882.34	2533.8	1.8458	0.000540506	0.0629168	0.57489	-0.798642	down
MW0145546	Arg-Tyr-Leu-Lys	Amino acid and Its metabolites	Small Peptide	C27H46N8O6	2	0.8461	-	7397.67	6086.67	6849.82	6185.48	7268.93	8220.52	7149.42	7725.37	8535.67	7175.96	10779.4	7219.52	8392.58	8413.79	6913.02	8881.05	1.3903	0.0368368	0.171843	0.857834	-0.221229	down
MW0153040	Lys-Leu-His-Val-Asp	Amino acid and Its metabolites	Small Peptide	C27H46N8O8	2	0.8397	-	4363.62	3752.43	4110.69	4780.81	3809.74	3592.26	3750.71	5118.89	5015.58	9101.67	3814.7	4583.07	4308.48	4843.58	4634.69	7831.32	1.298	0.0498834	0.196103	0.754064	-0.407242	down
MW0114758	(2RS)-Lotaustralin	Others	Medicine	C11H19NO6	2	0.8384	-	22881.1	94734	116818	8045.7	48571	209507	15326.1	83021.6	3225.67	10088.5	135137	14547.1	17187.9	1646.75	1521.67	720.931	1.61905	0.0281274	0.154966	3.25357	1.70202	up
MW0145771	Asn-His-Ile-Arg	Amino acid and Its metabolites	Small Peptide	C22H38N10O6	2	0.8307	-	1804.62	1857.61	1331.52	1867.54	2129.12	2128.54	1543.04	1963.98	2712.34	2394.89	2754.82	2160.95	2537.5	2180.95	1906.58	3292.39	1.81311	0.00259431	0.0755347	0.733484	-0.447164	down
MW0152307	Leu-Glu-Ala-Ile-Asn	Amino acid and Its metabolites	Small Peptide	C24H42N6O9	2	0.8186	-	5598.25	6440.72	7944.19	4206.31	11028.5	7333.39	4653.87	2226.85	2828.11	4489.06	5356.63	2511.2	2440.62	2688.85	1265.99	1073.19	1.74363	0.00778062	0.105926	2.18208	1.1257	up
MW0145382	Arg-Ile-Ala-Glu-Glu	Amino acid and Its metabolites	Small Peptide	C25H44N8O10	2	0.8149	-	13943.4	7872.38	11826.1	8538.31	12150.5	5070.24	8041.31	8678.35	4915.92	11057.6	4081.28	7285.14	8816.55	2231.68	3459.35	7084.94	1.44137	0.0357959	0.171843	1.55563	0.637495	up
MW0152304	Leu-Gln-Tyr-Lys-Asn	Amino acid and Its metabolites	Small Peptide	C30H48N8O9	2	0.8105	-	15917.4	1313.15	4906.87	16767.1	7944.44	894.834	5828.04	5789.33	30035.8	42374.3	1684.19	10291.1	13359.3	16277.6	10695.4	17634.5	1.21316	0.0498834	0.196103	0.417003	-1.26187	down
MW0145959	Asn-Val-Phe-Lys	Amino acid and Its metabolites	Small Peptide	C24H38N6O6	2	0.8085	-	30979.9	36456.5	39490.5	27139	25457.6	28429.2	21118.4	16944.6	40639.3	38144.8	55542.8	43967.5	28931.4	31956.5	30900.8	31598.5	1.37256	0.0374962	0.171843	0.749186	-0.416603	down
MW0153234	Lyso-PAF C-16-d4	Heterocyclic compounds	Heterocyclic compounds	C24H48D4NO6P	2	0.7931	-	656.471	4181.75	2561.43	2246.51	2912.86	5186.16	2133.82	4060.28	806.638	436.35	1309.36	1423.25	1681.91	3004.24	704.783	1952.95	1.45299	0.0170756	0.133729	2.11487	1.08057	up
MW0155272	Phe-Lys-Glu-Lys	Amino acid and Its metabolites	Small Peptide	C26H42N6O7	2	0.7927	-	2239.09	1699.09	1861.39	2037.14	1660.71	1539.83	1274.92	909.502	1817.47	2184.38	2453.47	2560.04	2534.07	2397.66	1760.78	2242.13	1.51795	0.0064775	0.0980706	0.736583	-0.44108	down
MW0159110	Val-Met-Met-Val-Arg	Amino acid and Its metabolites	Small Peptide	C26H50N8O6S2	2	0.7916	-	15170.1	1549.09	4049	23761.1	11263.9	815.192	9521.3	5312.18	46105	49654.8	2400.96	11625	12333.5	20270.9	15416.5	35900.9	1.30932	0.0379176	0.171843	0.368813	-1.43904	down
MW0159061	Val-Leu-Glu-Ser-Phe	Amino acid and Its metabolites	Small Peptide	C28H43N5O9	2	0.7869	-	13483.7	3317.84	3270.58	6999.82	5863.33	2433.22	6369.08	5044.57	21372.2	24186.1	3474.69	8333.95	8367.02	5714.53	12099.4	13720.5	1.41503	0.0379176	0.171843	0.480959	-1.05601	down
MW0157735	Thr-Lys-Ser-Lys	Amino acid and Its metabolites	Small Peptide	C19H38N6O7	2	0.7852	-	23804.1	30193.3	23998.2	22969.8	23651.5	22517.3	19527.2	18043.7	34323.7	35925	40165.1	27242	26607.8	26239.4	28904.3	27332.9	1.80203	0.00393886	0.0842705	0.748581	-0.417769	down
MW0151869	Isostevioside	Others	Others	C38H60O18	2	0.7812	-	2079.5	1568.09	1792.98	813.442	1965.48	2356.71	1724.25	1750.13	2519.54	2757.42	2988.99	2358.22	1874.01	2046.43	2007.69	2401.33	1.47948	0.0112848	0.115296	0.741313	-0.431845	down
MW0159186	Val-Thr-Pro-Gly-Gly	Amino acid and Its metabolites	Small Peptide	C18H31N5O7	2	0.7783	-	10874.6	1883.42	8951.96	8330.73	5366.84	1232.59	4310.85	6286.11	14594.1	19308.5	2345.29	6733.45	6768.01	15266.9	11264.2	12176	1.22111	0.0409898	0.18107	0.534015	-0.905049	down
MW0151637	Ile-Tyr-Val-Arg	Amino acid and Its metabolites	Small Peptide	C26H43N7O6	2	0.7729	-	78532	6377.87	19514.3	67148.7	31122.3	3270.95	26332.6	30315.2	103369	137862	10374.9	77442.5	66274.4	71617.5	43486.8	83457.2	1.33884	0.0246361	0.152432	0.442197	-1.17724	down
MW0153793	METHYL 3,12-DIHYDROXY-11-KETOISOALLOSPIROSTAN-3-HEMISUCCINATE	Aldehyde,Ketones,Esters	Esters	C32H48O8	2	0.7571	-	4424.5	4994.99	4797.41	4637.39	4379.46	5494.93	4659.71	7333.79	4448.85	3887.92	4249.55	4520.01	4580.44	4311.54	4854.01	4572.12	1.14028	0.0498834	0.196103	1.14955	0.201071	up
MW0157621	Thr-Glu-Arg-Glu	Amino acid and Its metabolites	Small Peptide	C20H35N7O10	2	0.7501	-	13643.3	12174	14902.7	12417.7	12928.6	12379.8	14003.2	15166.3	9004.41	10824	11190.5	11101.2	12286.4	12548.4	13694.5	13433.6	1.42953	0.0267772	0.154966	1.14384	0.193881	up
MW0104472	N-Acetylvanilalanine	Organic acid and Its derivatives	Organic acid and Its derivatives	C12H15NO5	2	0.7302	-	7122.27	2698.07	4520.02	5072.16	5904.87	2755.87	4392.85	3950.08	8057.82	8893.92	3895.21	4724.29	4973.49	8187.07	5413.17	10292.7	1.38249	0.0375541	0.171843	0.668953	-0.580024	down
MW0149607	Gln-Ala-Ala-Asp-Val	Amino acid and Its metabolites	Small Peptide	C20H34N6O9	2	0.728	-	4503.35	1129.02	3941.22	4173.69	2800.16	4155.12	1234.27	1632.71	15903.1	12644.2	864.77	5608.89	4672.57	8994.86	4303.09	6410.37	1.28932	0.014763	0.124523	0.396781	-1.33358	down
MW0157634	Thr-Glu-Leu-Lys	Amino acid and Its metabolites	Small Peptide	C21H39N5O8	2	0.722	-	4366.57	673.957	1342.49	2582.19	1753.92	680.639	1065.25	1138.63	7598.92	10023.4	1155.77	3952.5	4296.92	6329.93	2824.67	9076.11	1.81255	0.00699301	0.0980706	0.300579	-1.73419	down
MW0155222	Phe-Ile-Asp-Leu-Asn	Amino acid and Its metabolites	Small Peptide	C29H44N6O9	2	0.7205	-	51949.2	8741.44	21070.5	46551	26397.3	11615.8	15184.6	30374.9	80297.7	58687.6	30066.2	31839.7	21501.8	84878.2	49365.9	163545	1.57839	0.0206682	0.139062	0.407328	-1.29574	down
MW0159218	Val-Tyr-His-Lys	Amino acid and Its metabolites	Small Peptide	C26H39N7O6	2	0.7184	-	8632.86	474.219	2086.21	4340.37	4684.05	915.837	3322.29	2675.44	13907.3	17956.1	859.135	5211.05	7563.73	8022.36	4130.3	11255.6	1.26755	0.0301632	0.160686	0.393746	-1.34466	down
MW0153142	Lys-Thr-Ala-Lys-Asp	Amino acid and Its metabolites	Small Peptide	C23H43N7O9	2	0.7175	-	7949.75	6869.38	8924.02	3192.49	3903.02	5416.34	2031.85	4358.89	883.103	6119.2	987.98	2872.05	787.082	1240.27	1335.74	2178.15	1.82376	0.00797992	0.108007	2.59978	1.37839	up
MW0159163	Val-Ser-Ser-Ser-Leu	Amino acid and Its metabolites	Small Peptide	C20H37N5O9	2	0.7168	-	22739.1	4490.64	34629.4	30218.9	11149.3	2389.66	8438.48	11371.6	43843.6	35551.4	6028.3	42565.8	30663.7	61480.9	18619.2	26665.3	1.3382	0.0318981	0.163213	0.472564	-1.08142	down
MW0156957	Ser-Tyr-His-Asp	Amino acid and Its metabolites	Small Peptide	C22H28N6O9	2	0.7164	-	56510	83299.5	99489	22728.1	74041	108621	42216.9	123922	10836.1	14958.5	123554	16362.4	18730.6	12086.7	4635.79	41532.7	1.73662	0.0104118	0.112134	2.51684	1.33161	up
MW0145410	Arg-Leu-Asn-Asp-Phe	Amino acid and Its metabolites	Small Peptide	C29H45N9O9	2	0.7141	-	4475.39	508.777	1341.71	5362.96	1118.56	414.431	1793.42	1431.42	9249.08	12735.1	1124.65	3663.38	3497.71	7287.45	3476.66	8307.37	1.63978	0.0281274	0.154966	0.333324	-1.585	down
MW0159193	Val-Thr-Tyr-Lys	Amino acid and Its metabolites	Small Peptide	C24H39N5O7	2	0.7135	-	24856.1	2462.15	5920.27	20064.5	9776.68	958.647	9425.85	11313.4	30770.5	35723.9	5356.43	27461.2	19068.7	19163	16170.6	21323.1	1.40485	0.0232875	0.1475	0.48434	-1.04591	down
MW0052929	N-[(2-Hydroxy-1-hydroxymethyl)ethyl]-9alpha,11alpha,15R-trihydroxy-16-(3-trifluoromethyl)phenoxy)-17,18,19,20-tetranorprosta-5Z,13E-dien-1-amide	Hormones and hormone related compounds	Hormones and hormone related compounds	C26H36F3NO7	2	0.7125	-	9868.94	4742.35	16773.9	4152.93	9617.05	9747.91	3777.82	8243.1	2382.45	3446.56	6493.43	7445.39	4849.55	3178.32	5321.53	2379.38	1.47904	0.0379176	0.171843	1.88536	0.914843	up
MW0153028	Lys-Leu-Asn-His-Gln	Amino acid and Its metabolites	Small Peptide	C27H46N10O8	2	0.7097	-	23566.4	33299.1	80829.2	19839.5	39246.7	36401.1	17580.1	42299.7	12389.2	10948.2	28017.6	39599.1	31615.1	12358.2	18060.9	3635.63	1.38102	0.0498834	0.196103	1.87112	0.903901	up
MW0145557	Arg-Val-Asn-His-Val	Amino acid and Its metabolites	Small Peptide	C26H45N11O7	2	0.7083	-	14912	1826.53	5090.28	11382.9	7212.67	651.106	6331.2	6672.04	21976.3	37090.8	1598.62	11805.4	12034.7	16491.9	9504.08	21484.4	1.23355	0.0326091	0.164672	0.409731	-1.28725	down
MW0145424	Arg-Leu-Ser-Ala-Arg	Amino acid and Its metabolites	Small Peptide	C24H47N11O7	2	0.7026	-	9689.92	9265.84	8784.28	9673.31	8941.6	7522.5	6979.72	8670.01	7362.11	973.48	6929.11	5936.87	7542.56	7915.29	7447.45	4962.62	1.15189	0.004662	0.0889602	1.41691	0.502751	up
MW0152336	Leu-Gly-Ala-Pro-Gly	Amino acid and Its metabolites	Small Peptide	C18H31N5O6	2	0.7022	-	4192.17	2816.83	6101.12	8808.99	830.083	4119.71	3496.57	5581	16014.6	6271.03	634.101	12277.6	8867.58	20543.5	18871.2	32150.1	1.24332	0.014763	0.124523	0.310876	-1.68559	down
MW0157120	Solavetivol	Others	Others	C15H24O	3	0.9792	-	164050	180040	154090	142194	171771	176599	151491	164739	193479	192767	213592	140836	171004	170033	190897	211109	1.32054	0.0366014	0.171843	0.879531	-0.185194	down
MW0010222	Thiosulfate	Others	Metal, Non-metal and related compounds	H2O3S2	3	0.7479	-	138069	1.19515e+06	129942	1.34664e+06	948790	967444	1.1669e+06	967118	1.39626e+06	1.42646e+06	1.37347e+06	1.36945e+06	547233	1.34826e+06	990391	1.38941e+06	1.06875	0.014763	0.124523	0.697095	-0.520574	down
MW0117304	1-Pyrroline-4-hydroxy-2-carboxylate	Heterocyclic compounds	Heterocyclic compounds	C5H7NO3	3	0.9974	9054-77-7	9276	4855.32	6685.09	11910.8	6948.13	10198.5	8405.63	9056.65	14261	14879.7	5905.41	10459.3	10529.3	14076.9	15787.9	18457.8	1.53291	0.0112919	0.115296	0.645246	-0.632078	down
MW0009449	Phthalic acid	Organic acid and Its derivatives	Organic acid and Its derivatives	C8H6O4	3	0.8109	88-99-3	2206.41	1990.66	2178.48	1861.31	2046.7	2325.72	2041.08	1858.86	4705.98	2149.81	2349.52	2063.65	2260.07	3838.63	2204.14	2178.77	1.3132	0.0281274	0.154966	0.759024	-0.397782	down
MW0109524	Ramipril	Others	Medicine	C23H32N2O5	2	0.7235	87333-19-5	25290.4	14461	23205.6	11992.3	25294.8	16910.3	15991.9	21601.7	4646.7	8475.15	12910.2	17488.7	26150.3	9358.08	11710.5	3106.51	1.49398	0.0315829	0.162639	1.64896	0.721552	up
MEDL02655	Albanol B	Flavonoids	Flavonoid	C34H22O8	3	0.7228	87084-99-9	10280.9	9840.41	9833.91	10970	10609.4	8640.39	9645.66	11820.2	13232.2	10642	9803.36	9985.27	11653.8	13601.3	14012.5	16366.8	1.52466	0.024685	0.152432	0.822189	-0.282459	down
MW0001663	1-Naphthylacetic acid	Benzene and substituted derivatives	Benzene and substituted derivatives	C12H10O2	2	0.7441	86-87-3	14946.5	5157.66	6869.29	10017.7	9200.77	8014.9	11062.1	11871.7	27459.9	20318.6	9434.8	11961	12799.4	41579.4	50933.1	63501.4	1.81585	0.004662	0.0889602	0.324137	-1.62532	down
MW0155541	Vitamin K1 2,3-epoxide	CoEnzyme and vitamins	CoEnzyme and vitamins	C31H46O3	3	0.8849	85955-78-8	30022.1	34499.3	42664.9	53151.9	66622.2	71801	58360.2	34605.9	41615	63515	80930.4	57209.2	57684.1	75954.2	76251.6	69025.4	1.25268	0.0407789	0.180825	0.75017	-0.414711	down
MW0148160	D-arabinitol 1-phosphate	Organic acid and Its derivatives	Organic acid and Its derivatives	C5H13O8P	3	0.8036	850728-02-8	1081.62	1371.01	1753.39	1186.63	1578.48	1646.15	1915.38	1977.23	2072.53	2413.79	2028.75	1757.29	1919.52	2019.96	1924.45	1707.17	1.61114	0.00956427	0.112134	0.789593	-0.340819	down
MW0120498	2-Pyridin-4-yl-1,5,6,7-tetrahydropyrrolo[3,2-c]pyridin-4-one	Aldehyde,Ketones,Esters	Ketones	C12H11N3O	2	0.7293	845714-00-3	77630.3	80102.8	78869.9	78232.5	78968.2	76957.3	75450.7	99976.1	74801	75833.7	73707.4	75377	75346.1	77709.6	78134.7	77601.4	1.00306	0.014763	0.124523	1.06192	0.0866706	up
MW0103380	3'-Uridylic acid	Nucleotide and Its metabolites	Nucleotide and Its metabolites	C9H13N2O9P	3	0.9527	84-53-7	6264.25	4669.83	2510.59	3260.81	6952.13	3442.55	5280.14	4200.81	1277.27	1906.48	4661.93	2857.88	2579.14	2515.41	1259.5	3332.39	1.69902	0.00933374	0.112134	1.79407	0.843236	up
MW0007512	L-Lactic acid	Organic acid and Its derivatives	Organic acid and Its derivatives	C3H6O3	1	0.9464	79-33-4	926407	1.13116e+06	1.11443e+06	1.02678e+06	1.02063e+06	1.15333e+06	916794	1.02402e+06	848172	882902	1.09933e+06	936944	1.08791e+06	856612	919815	760400	1.41266	0.0442573	0.189395	1.12466	0.169486	up
MW0106168	Citric acid	Organic acid and Its derivatives	Organic acid and Its derivatives	C6H8O7	1	0.9587	77-92-9	37036.2	15786.1	10755.8	29223	24096.7	12701.1	24375.5	19732	43095.7	45044.7	18341.8	26649.9	29693	38334.3	34841.6	63626.6	1.59798	0.0164358	0.132126	0.579741	-0.78652	down
MW0103485	beta-Nicotinamide ribose monophosphate	Nucleotide and Its metabolites	Nucleotide and Its metabolites	C11H16N2O8P+	3	0.8393	75414-16-3	4135.27	1584.7	3791.62	3203.71	2520.71	1586.03	2262.68	3014.18	5856.42	5548.24	1872.03	3802.3	3373.09	4415.56	4168.81	5205.61	1.47083	0.0183326	0.137229	0.645373	-0.631795	down
MW0102977	Triptophenolide	Terpenoids	Ditepenoids	C20H24O3	2	0.8859	74285-86-2	60921.2	46227.3	45659.8	40243.5	45295.5	48356.9	55937.9	39445.8	55012.3	102951	81427.9	59320.1	61664	72762.7	61254.7	80206.9	1.9491	0.0016989	0.0689421	0.664964	-0.588651	down
MEDN1160	Mevalonate 5-phosphate	Organic acid and Its derivatives	Phosphoric acids	C6H13O7P	1	0.8567	73566-35-5	62562	86621.4	71347.6	75201.6	73181.4	83065.9	62294.3	70778.9	43563.9	58438.2	84476.9	64379.6	64018.4	34674.6	39814.2	33025.2	1.66114	0.0121145	0.12262	1.3851	0.469989	up
MW0110276	Tyr-Ala	Amino acid and Its metabolites	Small Peptide	C12H16N2O4	2	0.9187	730-08-5	2858.93	9051.71	10649.1	2152.5	5442.77	6575.84	1967.04	12156.6	933.477	1067.87	16337.8	1406.18	517.69	1102.21	674.07	2051.64	1.55561	0.014763	0.124523	2.11094	1.07789	up
MW0193946	L-Tryptophan	Amino acid and Its metabolites	Amino acids	C11H12N2O2	1	0.9717	73-22-3	329419	238869	265273	351009	281589	272374	280848	290314	376098	426112	247009	334161	308435	404074	299993	393154	1.40246	0.0316475	0.162639	0.828134	-0.272064	down
MW0107960	L-Threonine	Amino acid and Its metabolites	Amino acids	C4H9NO3	1	0.9326	72-19-5	13117.2	12923.8	9428.41	12339	13085	13540.2	8180.29	11153.4	10192.7	12366.2	10474.2	9144.74	8871.16	9277.32	8117.08	9322.88	1.37568	0.0307553	0.161987	1.20576	0.269942	up
MW0170017	Xanthine	Nucleotide and Its metabolites	Nucleotide and Its metabolites	C5H4N4O2	1	0.9553	69-89-6	24395.9	12469.2	20411.2	37627	15336.4	15872.8	16408.9	17993.4	55720.6	25795.5	16285.8	53999.5	36536.1	40647.9	24640.3	64738.8	1.69297	0.0104118	0.112134	0.504186	-0.987973	down
MW0013912	3-Acetyl-11-keto-beta-boswellic acid	Others	Others	C32H48O5	2	0.7032	67416-61-9	1566.87	1547.89	1501.68	1359.08	1322.8	1673.08	1429.59	1283.72	1172.53	1012.48	1379.02	1094.57	968.43	1452.7	1123.24	1202.95	1.81693	0.00220156	0.0742786	1.24227	0.312982	up
FDATN01519	D-phenylalanine	Amino acid and Its metabolites	Amino acids	C9H11NO2	1	0.9706	673-06-3	464025	299983	355434	482991	371016	343498	366769	430739	553398	630840	297649	482312	424842	599678	438314	582061	1.40722	0.0273738	0.154966	0.776848	-0.364296	down
MW0117416	2-((2,4-dichlorophenyl)amino)-N-((tetrahydro-2H-pyran-4-yl)methyl)-4-(trifluoromethyl)pyrimidine-5-carboxamide	Heterocyclic compounds	Heterocyclic compounds	C18H17Cl2F3N4O2	2	0.7067	666260-75-9	897.319	715.122	802.161	505.039	980.619	555.657	1038.81	1054.03	978.708	993.699	1191.41	924.599	1344.13	1112.33	861.936	1218.73	1.49908	0.0162959	0.131973	0.759228	-0.397395	down
MW0138326	Gossypin	Heterocyclic compounds	Heterocyclic compounds	C21H20O13	2	0.7201	652-78-8	24761.7	17140.3	18654.3	27702.4	20383.2	20007.5	21920.8	16860.4	30647	32701.7	17722.6	27727.7	23251.7	32872.1	25115.4	32582.1	1.58709	0.0108196	0.113973	0.752091	-0.411021	down
MW0109244	Phomopsin A	Heterocyclic compounds	Heterocyclic compounds	C36H45ClN6O12	2	0.7122	64925-80-0	20363.3	31043.9	42197.8	12630.1	28544.1	32050.4	11236.3	51887.2	4024.76	4329.36	31748.5	5614.84	8578.23	4108.69	1702.3	14181.5	1.877	0.00620337	0.0980706	3.09542	1.63014	up
MW0109196	L-Phenylalanine	Amino acid and Its metabolites	Amino acids	C9H11NO2	1	0.8896	63-91-2	5931.57	3218.17	2882.43	5402.41	3223.78	2933.82	3281.47	4726	7140.91	8794.27	2269.95	5371.13	4093.38	7427.05	4430.37	7168.08	1.24694	0.0492672	0.196103	0.676723	-0.563364	down
pme3174	Cytidine-5'-monophosphate	Nucleotide and Its metabolites	Nucleotide and Its metabolites	C9H14N3O8P	1	0.7408	63-37-6	39536.7	55599.7	57364.2	42137.8	43783.7	46789.5	39728.4	49495.7	31327.8	33798.1	36606.8	42061.4	42516	24304.1	21020.5	12053.1	1.67664	0.00264656	0.0755347	1.53654	0.619684	up
MW0054293	Lauroyl-coa	CoEnzyme and vitamins	CoEnzyme and vitamins	C33H58N7O17P3S	2	0.7181	6244-92-4	42554.8	48612.3	42033.5	46149	48162.9	49218.5	40104.4	44583.6	28390.3	38107.3	52472.1	42339.3	42127.1	20448.5	27456	23162.7	1.57187	0.0194416	0.139062	1.31663	0.396849	up
MW0117239	1-Methylxanthine	Nucleotide and Its metabolites	Nucleotide and Its metabolites	C6H6N4O2	2	0.7232	6136-37-4	23890.5	22025.3	25408.8	25427.5	27606.8	24685.8	22471.1	37308	20201.8	21213.2	22509.3	20735.9	21450.3	23736	21753	21771.6	1.52555	0.0018648	0.0689421	1.20449	0.268422	up
MW0157911	Thr-Ser	Amino acid and Its metabolites	Small Peptide	C7H14N2O5	2	0.7214	61043-86-5	2300.64	1971.21	2046.62	2124.55	2374.88	2245.75	2610.32	2327.85	3131.12	2638.55	2968.47	2580.08	2941.39	2012.92	2473.66	2475.88	1.53041	0.0149163	0.125362	0.848259	-0.237423	down
MW0130376	2,3-Dihydro-5,5',7,7'-tetrahydroxy-2-(4-hydroxyphenyl)[3,8'-bi-4H-1-benzopyran]-4,4'-dione	Benzene and substituted derivatives	Benzene and substituted derivatives	C24H16O9	3	0.7009	60857-34-3	3039.36	7421.24	6550.9	2935.31	4851.82	6483.25	2910.44	5501.05	927.07	777.541	8041.14	2044.24	1924.12	1686.92	1367.47	2095.18	1.76096	0.0265785	0.154966	2.10422	1.07329	up
MW0063707	Sulprostone	FA	Oxidized lipids	C23H31NO7S	2	0.7374	60325-46-4	8428.86	2296.32	934.197	8361.86	5202.65	1068.18	10574.1	4960.84	22909.2	24243.9	3002.27	7136.39	10774.2	5767.61	8479.71	17714.2	1.40918	0.0379176	0.171843	0.418155	-1.25789	down
MEDN0413	Ethylmalonic acid	Organic acid and Its derivatives	Organic acid and Its derivatives	C5H8O4	3	0.7921	601-75-2	1381.37	902.241	2008.48	3335.04	1408.39	1033.15	1583.28	1362.07	2879.83	3329.63	2286.32	1814.28	1861.5	3397.7	2423.01	9240.58	1.58786	0.0104118	0.112134	0.477879	-1.06528	down
MW0107513	L-Isoleucyl-L-threonine	Amino acid and Its metabolites	Small Peptide	C10H20N2O4	2	0.7872	59652-61-8	13801.6	7745.7	19069.4	3614.26	13870	10199.9	7682.16	15895.3	932.558	1375.16	5446.86	3710.85	14397.3	6986.27	6265.34	1168.2	1.58367	0.017345	0.134598	2.28085	1.18957	up
MW0106711	Folic acid	Organic acid and Its derivatives	Organic acid and Its derivatives	C19H19N7O6	2	0.8271	59-30-3 | 112339-08-9 | 112339-32-9	2528.96	6061.65	14662.5	2548.47	3499.77	11440.6	2765.27	8938.64	435.683	876.876	10254.5	2205.19	2587.85	3141.5	2018.14	1218.44	1.44949	0.0281274	0.154966	2.30651	1.20571	up
MW0114155	D-Erythrose	Carbohydrates and Its metabolites	Sugars	C4H8O4	1	0.9729	583-50-6 | 1758-51-6	80150.1	36541.5	45918.7	58603.4	54836.6	53177	58104.1	64095.7	117403	95477.7	56949.9	61958.7	66016.3	159332	183807	203068	1.78134	0.00699301	0.0980706	0.4782	-1.06431	down
MW0103709	Uridine-5'-monophosphate	Nucleotide and Its metabolites	Nucleotide and Its metabolites	C9H13N2O9P	1	0.9198	58-97-9	188600	151811	151905	184608	184454	152893	195901	161936	141341	197925	120734	145070	147995	137052	110012	151156	1.50249	0.0285696	0.15608	1.19181	0.25315	up
MW0169991	Uridine	Nucleotide and Its metabolites	Nucleotide and Its metabolites	C9H12N2O6	1	0.8229	58-96-8	29252.6	24540.8	24585.3	40982	24905.6	21595	35433.4	34059.4	38357.2	53240	28255	29818.6	34798.7	53123.5	54485.4	71379.3	1.63097	0.0206682	0.139062	0.647542	-0.626955	down
MW0114377	D-Xylose	Carbohydrates and Its metabolites	Sugars	C5H10O5	3	0.918	58-86-6	72384.5	85874.4	84706.2	78300.6	75754.5	85004.7	73405.8	86095.1	64457.4	69105	77764.2	66096.8	74332.5	57824.5	61477.6	51642.8	1.90538	0.00117771	0.0685429	1.22733	0.295522	up
MW0103627	NADH	Nucleotide and Its metabolites	Nucleotide and Its metabolites	C21H29N7O14P2	1	0.8923	58-68-4	40654.7	28348.9	29925	55701	15864.5	18313.5	28909.5	16554.7	207458	113948	290476	83427.9	29852.4	36118.4	58521.3	114107	1.87964	0.0029526	0.0755347	0.250851	-1.9951	down
MEDN0305	Creatine	Organic acid and Its derivatives	Organic acid and Its derivatives	C4H9N3O2	1	0.9474	57-00-1	27996.5	40330.1	36689.3	35578.4	33650.8	42446.5	29052.8	35149.7	24192.3	30722.1	41509.1	28761.3	29385.3	22054.6	25608	21978.9	1.55245	0.0265169	0.154966	1.25281	0.325164	up
MW0013008	1-Stearoyl-2-oleoyl-sn-glycero-3-phosphocholine	GP	PC	C44H86NO8P	2	0.7018	56421-10-4	3507.53	3115.14	3981.54	4178.99	3392.68	2669.08	3498.48	2762.21	4171.63	5232.09	2346.09	4483.23	3914.36	6002.53	4509.82	5607.59	1.35191	0.0220857	0.143219	0.747385	-0.420077	down
MW0106988	Glutamine	Amino acid and Its metabolites	Amino acids	C5H10N2O3	1	0.9365	56-85-9	12157.7	5480.14	7320.95	12687.5	10154.4	7857.21	10481.2	9431.08	15686	15661.7	7838.13	12271.3	11991	14419.7	14620.2	18272.7	1.62078	0.00755042	0.104008	0.682284	-0.551556	down
MW0105914	L-Aspartic acid	Amino acid and Its metabolites	Amino acids	C4H7NO4	1	0.9501	56-84-8	53287.9	26606.6	26714.7	45659.8	36941.3	27695.9	35221.1	38899.9	65354	64801.1	34945.5	54724.1	56660.2	62807.3	46623.2	77403.1	1.87428	0.00202888	0.0715641	0.628137	-0.67085	down
MW0109669	L-Serine	Amino acid and Its metabolites	Amino acids	C3H7NO3	1	0.9435	56-45-1	7915.87	4788.96	4736.03	7164.93	5968.3	6159.22	5760.59	6386.18	9809.11	10199.4	5135.09	6698.04	6588.13	7476.27	6711.47	9083.21	1.34034	0.0481433	0.196103	0.792212	-0.336042	down
MW0049160	Dethiobiotin	Organic acid and Its derivatives	Organic acid and Its derivatives	C10H18N2O3	2	0.7116	533-48-2	9955.98	24758	29738.6	7152.6	14842.7	25812.1	8175.6	23241.7	2595.63	3937.65	28910.3	5341.18	5825.11	3704.67	1510.08	5165.18	1.76392	0.00699301	0.0980706	2.52111	1.33406	up
MEDN0848	Tryptophol	Heterocyclic compounds	Indole and Its derivatives	C10H11NO	3	0.8053	526-55-6	6533.68	6716.4	6990.34	6572.84	7235	7388.25	6904.81	7530.23	6641.3	6362.24	6433.97	6661.56	6515.21	6082.81	7002.69	6924.12	1.39892	0.0308652	0.162199	1.06171	0.086396	up
MW0169017	Daidzein	Flavonoids	Isoflavones	C15H10O4	1	0.8627	486-66-8	54167.6	57256.3	60079.7	61511	63517.4	60300.6	59607	91296.3	49723.5	51465.8	49710.9	53499.4	52795.7	55143.3	53879.4	55824.3	1.56689	0.000621601	0.0629168	1.20304	0.26669	up
MW0015996	Aucubin	Steroids	Steroid	C15H22O9	2	0.7052	479-98-1	16571	8398.19	6358.77	15359.9	11818.4	4012.16	20942.3	9675.16	23127.5	20707.8	8054.23	19179.9	14399.7	27559	25082.4	22110.3	1.51856	0.0138185	0.124523	0.581297	-0.782652	down
MEDN0428	N6-Succinyl Adenosine	Nucleotide and Its metabolites	Nucleotide and Its metabolites	C14H17N5O8	1	0.9392	4542-23-8	10697.7	4545.2	6992.83	9232.33	7132.22	4789.71	4801.68	6777.87	8619.52	10112.7	6154.83	8644.08	7961.42	11444.7	14262.5	21689.9	1.49096	0.0379176	0.171843	0.618402	-0.693383	down
MW0193968	Phosphoserine	Amino acid and Its metabolites	Amino acid derivatives	C3H8NO6P	1	0.8246	407-41-0	17597.3	9265.75	12424.1	21733.6	12932.8	10589.1	14135.9	14418.7	22406.2	27562.3	10881.7	17850.9	16400.6	23084.8	20495.4	27514.2	1.53485	0.0168764	0.13318	0.680504	-0.555323	down
MW0144865	Rhamnose	Carbohydrates and Its metabolites	Sugars	C6H12O5	1	0.8504	3615-41-6	433140	486691	499087	410701	447269	437053	431397	418457	339482	362169	457220	419385	429688	371172	379987	322377	1.70537	0.00886849	0.112134	1.15652	0.20979	up
MEDTN03187	p-Cresol sulfate	Organic acid and Its derivatives	Organic acid and Its derivatives	C7H8O4S	1	0.9554	3233-58-7	1519.77	2567.92	2717.71	691.515	1275.04	1417.01	1646.34	4121.53	2379.77	5458.23	4374.93	1989.92	1850.68	4809.51	10480.3	4982.01	1.62052	0.014763	0.124523	0.439276	-1.1868	down
MW0103633	Nicotinate mononucleotide	Nucleotide and Its metabolites	Nucleotide and Its metabolites	C11H15NO9P+	2	0.8054	321-02-8	2388.12	3288.59	4277.2	2037.64	4018.51	3502.41	1854.38	2644.26	1084.65	2043.86	1846.23	1424.25	2056.56	1632.42	1587.05	1456.95	2.05775	0.00134957	0.0689421	1.82845	0.87062	up
MW0169311	Isocitric acid	Organic acid and Its derivatives	Organic acid and Its derivatives	C6H8O7	3	0.9325	320-77-4	24871.4	16621.9	15011.4	27622.1	20519.6	11149.4	25008.3	18093.7	32707.9	37001.5	22695.9	22494.9	25330.5	28593.3	25021.1	43623.8	1.65544	0.0107449	0.1137	0.669131	-0.579639	down
MW0104827	Oxoadipic acid	Organic acid and Its derivatives	Organic acid and Its derivatives	C6H8O5	3	0.8591	3184-35-8	1555.5	1589.66	1093.96	2434.91	1867.62	972.287	2116.54	1682.12	2232.28	3262.26	1757.66	1884.41	2004.7	2023.5	2653.71	3202.46	1.52966	0.0196857	0.139062	0.699889	-0.514801	down
MW0004531	4-[[4-(4-Chlorophenyl)-2-thiazolyl]amino]phenol	Benzene and substituted derivatives	Benzene and substituted derivatives	C15H11ClN2OS	2	0.7186	312636-16-1	90520.7	111055	115017	85991.6	98999.2	88992	86211.8	81941.9	64181.1	72750	99647.8	89674	91849.8	73641	75260.7	58564.4	1.5416	0.0253686	0.154199	1.21286	0.278418	up
MW0103490	CDP-ethanolamine	Nucleotide and Its metabolites	Nucleotide and Its metabolites	C11H20N4O11P2	3	0.7998	3036-18-8	4418.4	1396.97	2723.09	617.885	6785.32	1781.72	1989.65	1579.37	665.189	377.069	1422.73	1672.02	1101.87	1325.46	563.046	459.915	1.60409	0.0104118	0.112134	2.80632	1.48868	up
MW0054949	Methylprednisolone hemisuccinate	Hormones and hormone related compounds	Hormones and hormone related compounds	C26H34O8	2	0.7685	2921-57-5	1937.48	504.617	839.017	2802.97	1092.97	400.898	964.753	901.529	3975.99	6285.64	1127.77	1129.79	1188.07	3346.43	2216.46	2381.03	1.53065	0.0104118	0.112134	0.436199	-1.19694	down
MW0155614	Platydesmine	Heterocyclic compounds	Heterocyclic compounds	C15H17NO3	3	0.7732	2824-86-4	5391.44	4961.77	5504.09	5400.7	5611.41	5241.95	4660.28	6838.47	4665.72	4821.28	3722.54	3929.1	4480.61	5689.11	5566.57	4920.16	1.26907	0.0472648	0.196103	1.15386	0.206463	up
MW0169647	Phenylacetylglutamine	Amino acid and Its metabolites	Amino acid derivatives	C13H16N2O4	3	0.986	28047-15-6	4441.64	3044.08	3316.05	3933.6	3475.44	3545.9	3244.39	3284.25	4182.61	4240.02	3296.24	4054.66	4153.82	4626.97	3975.61	4245.51	1.55276	0.0171182	0.133729	0.863005	-0.21256	down
MW0005071	4-Chloro-4'-hydroxybiphenyl	Benzene and substituted derivatives	Benzene and substituted derivatives	C12H9ClO	2	0.716	28034-99-3	71685.1	81631.9	79852.5	68057.4	74377.7	72282.2	72331.6	68308.6	55194.4	59047.6	75626.5	69343.5	69861.4	60556.9	61222.4	53433.2	1.76798	0.0060058	0.0980706	1.16705	0.222867	up
MW0014232	3-Oxo-12,18-ursadien-28-oic acid	Organic acid and Its derivatives	Organic acid and Its derivatives	C30H44O3	3	0.7482	273223-69-1	13014.6	12757.8	12405.4	12343.1	13007.3	12424.7	12718.5	19799.5	9637.54	8224.11	11495.7	12090.8	13302.5	11464.9	11449.4	12349.9	1.35009	0.0104118	0.112134	1.20503	0.269072	up
MW0115265	Sedoheptulose 7-phosphate	Carbohydrates and Its metabolites	Phosphate sugars	C7H15O10P	1	0.9336	2646-35-7	34473.8	9613.08	17609	33827.5	18717.9	8728.76	13896	23662.3	67525.4	35498.7	18255.4	48407.4	36899.5	50215.4	40475.5	100585	1.85271	0.0018648	0.0689421	0.403478	-1.30944	down
MW0012191	12,13-DiHOME	FA	Oxidized lipids	C18H34O4	1	0.9041	263399-35-5	13376	14287.8	14448.9	14921.2	14191.5	13929.9	14386.7	39758.1	11258.4	11987.2	11195	11699.5	12853	13674	13888.7	13836.7	1.10676	0.0010878	0.0666421	1.38756	0.472546	up
MEDL02773	Indoleacetaldehyde	Heterocyclic compounds	Indole and Its derivatives	C10H9NO	1	0.9384	2591-98-2	4407.7	3872.21	4305.42	5772.72	5147.29	5609.2	5581.58	6118.72	2255.01	2766.46	1833.25	2889.3	3135.83	4193.05	3539.08	4768.82	1.91751	0.000716095	0.0666421	1.6081	0.685357	up
MW0107973	Firefly luciferin	Heterocyclic compounds	Heterocyclic compounds	C11H8N2O3S2	2	0.9266	2591-17-5	27777.4	25854.1	25718.7	28222.2	27758.6	29210.1	27940	28413.6	29161.1	27910.9	29357.8	29654.8	28232.7	28941.8	28848.1	29895.1	1.58865	0.0136622	0.124523	0.952124	-0.070779	down
MW0112273	2-Phosphoglyceric acid	Organic acid and Its derivatives	Organic acid and Its derivatives	C3H7O7P	3	0.8324	2553-59-5	14586.3	20828.4	19551.4	16234.8	18337.5	22947.2	14342.7	17668.8	10915.8	12443.8	22068.6	15286.3	15680.6	8385.4	11800.6	4419.86	1.44547	0.0238327	0.149745	1.43065	0.516672	up
MW0126012	Oxypurinol	Heterocyclic compounds	Heterocyclic compounds	C5H4N4O2	3	0.8364	2465-59-0 | 184764-63-4 | 187486-05-1 | 187486-06-2	27248.1	39272.5	35339.9	30052.9	35020.6	36302.6	30183.1	35104.6	23866.2	23328.3	36735.5	28028.7	30056.7	16249	24515.5	19325.8	1.69645	0.00751875	0.104008	1.32863	0.409943	up
MW0015712	alpha-Muricholic acid	Organic acid and Its derivatives	Organic acid and Its derivatives	C24H40O5	1	0.7334	2393-58-0	5946.25	4977.68	5786.63	5252.29	5956.74	5628.64	4624.43	6124.06	6911.75	6237.35	5217	6561.52	6507.32	6362.68	5582.21	5752.21	1.32154	0.0459722	0.195298	0.901585	-0.149465	down
MW0106245	Cycluron	Amino acid and Its metabolites	Small Peptide	C11H22N2O	2	0.7158	2163-69-1	4182.53	17281.5	28151.9	458.53	20798.6	22221.7	3263.38	12514.7	2591.35	3015.91	4312.84	507.47	4718.3	1186.94	1141.39	3710.7	1.43327	0.0498834	0.196103	5.13918	2.36154	up
MW0103313	1-Methylguanosine	Nucleotide and Its metabolites	Nucleotide and Its metabolites	C11H15N5O5	3	0.894	2140-65-0	4385.46	3813.67	3407.68	3707.54	4335.13	3600.1	3959.12	3418.61	4058.73	4436.6	4788.46	3890.82	3437.49	4629.19	4327.39	4741.89	1.29866	0.0479099	0.196103	0.892649	-0.163834	down
MW0126018	N-[2-(5-hydroxy-1H-indol-3-yl)ethyl]hexadecanamide	Tryptamines,Cholines,Pigments	Tryptamines	C26H42N2O2	2	0.8715	212707-51-2	16415.6	17630.3	17643.8	17575.7	16162.8	16803.7	18304.6	16807.8	17003.7	15727.3	16308.3	16456.7	16992.4	16678.4	16252.4	16580.4	1.32949	0.0416029	0.181894	1.04049	0.057263	up
MW0103471	Adpribose	Nucleotide and Its metabolites	Nucleotide and Its metabolites	C15H23N5O14P2	1	0.9306	20762-30-5	15894.9	8931.94	15238.2	33056.4	17620.7	13651.1	40971.6	18546.5	9458.63	14043.7	15002.9	13971.7	15102.4	8216.83	14223.2	8677.73	1.33689	0.0281274	0.154966	1.66075	0.731837	up
MEDL00377	Glu-Phe	Amino acid and Its metabolites	Small Peptide	C14H18N2O5	2	0.7015	20556-22-3	4992.1	3738.78	6182.88	2525.94	5209.37	3975.24	2869.99	4921.34	2494.34	3029.27	2995.85	2584.02	4501.44	3972.93	3307.88	2078.95	1.34157	0.0403173	0.179806	1.37857	0.463175	up
MW0139619	(2S)-2-(2-hydroxypropan-2-yl)-9-[(2S,3R,4S,5S,6R)-3,4,5-trihydroxy-6-(hydroxymethyl)oxan-2-yl]oxy-2,3-dihydrofuro[3,2-g]chromen-7-one	Heterocyclic compounds	Heterocyclic compounds	C20H24O10	2	0.7896	20320-81-4	1702.88	428.999	931.577	1454.52	1124.96	645.998	1344.33	1697.99	1902.74	4436.35	1106.56	1467.62	1538.3	3445.1	2410.4	3736.5	1.67638	0.014763	0.124523	0.465548	-1.103	down
MW0142653	3,3-Difluoro-17-methyl-5alpha-androstan-17beta-ol	Alcohol and amines	Alcohols	C20H32F2O	3	0.8105	2023-72-5	88189.9	89192.5	84094.4	79042.6	81598.7	92685.6	78503.3	77795.5	91932.7	91327.2	100211	86745.8	81891.8	88772.5	109143	118583	1.49959	0.0281274	0.154966	0.873142	-0.195712	down
MW0105537	dl-Alanyl-dl-leucine	Amino acid and Its metabolites	Small Peptide	C9H18N2O3	2	0.9304	1999-42-4 | 1638-60-4	13554.6	30117.5	46400.1	8985.43	19715.9	31312.9	12762.9	39535.7	3158.83	4257.61	40131	6723.98	7809.31	3760.73	1448.09	8717.7	1.75789	0.00699301	0.0980706	2.66271	1.41289	up
MEDN1207	Cysteinyldopa	Amino acid and Its metabolites	Small Peptide	C12H16N2O6S	3	0.717	19641-92-0	15631.8	16700.2	16853.9	17335.4	17538.2	17864.5	17595.1	24112	14772.7	15643.2	13911.4	14897.7	18183.9	16116.5	15397.6	15236.9	1.4767	0.014763	0.124523	1.15682	0.21017	up
MW0158783	UDP-N-Acetylmuramic Acid	Nucleotide and Its metabolites	Nucleotide and Its metabolites	C20H31N3O19P2	3	0.8597	18867-75-9	15578.1	17305.9	16998.9	17779.8	16778.9	17695.2	13424	16147.4	12966.6	10948.5	13569.3	14116.4	17409.8	13222.2	13339.8	11927.4	1.85724	0.00287551	0.0755347	1.22519	0.293009	up
MW0134121	5,7-Dihydroxy-2-phenyl-6-[3,4,5-trihydroxy-6-(hydroxymethyl)oxan-2-yl]-8-(3,4,5-trihydroxyoxan-2-yl)chromen-4-one	Aldehyde,Ketones,Esters	Ketones	C26H28O13	2	0.7874	185145-34-0	44060	24002.9	30346.1	49621.9	34783.9	31902.8	36569.4	36320.2	60294.4	69701.6	24386.2	51590.3	41164	65416.1	44520	66614.6	1.46399	0.0157819	0.129123	0.67882	-0.5589	down
MW0109263	dl-O-Phosphoserine	Amino acid and Its metabolites	Amino acid derivatives	C3H8NO6P	2	0.7028	17885-08-4	17753.8	18114.4	19790.2	19928.5	19711.4	19555.5	20138.1	29747.9	16165.2	17030.1	15674.8	16171.8	17211.9	17669.3	18006	18315.2	1.56313	0.0010878	0.0666421	1.20915	0.273993	up
MW0012968	1-hexadecanoyl-2-(9Z,12Z-octadecadienoyl)-sn-glycero-3-phosphocholine	GP	PC	C42H80NO8P	2	0.7603	17708-90-6	12710.3	11576	14517.2	11637	12917.7	8788.94	10540.8	3805.24	17628	14554.5	12878	15824.1	11670.6	12177	13584.3	16048.6	1.21149	0.024349	0.151562	0.75629	-0.402989	down
MEDP2280	4-[4-(2,3-Dihydro-1,4-benzodioxin-6-YL)-3-methyl-1H-pyrazol-5-YL]-6-ethylbenzene-1,3-diol	Benzene and substituted derivatives	Benzene and substituted derivatives	C20H20N2O4	2	0.7388	171009-07-7	7111.51	5040.36	5517.35	7960.57	6033.28	5942.93	6078.33	8022.4	9827.33	9634.54	5269.65	8313.91	7643.4	10350.2	7633.76	10968.7	1.61815	0.0109871	0.115216	0.74247	-0.429595	down
MW0109212	Phenylalanylserine	Amino acid and Its metabolites	Small Peptide	C12H16N2O4	2	0.7145	16053-39-7	12466.3	8620.4	16136.3	6382.88	12318.9	10528	6872.15	11968.9	1922.79	3690.05	7410.75	6127.17	9563.93	6098.42	7879.64	2490.96	1.69772	0.00484432	0.0909481	1.88771	0.916637	up
MW0126486	Rupatadine	Heterocyclic compounds	Heterocyclic compounds	C26H26ClN3	3	0.8228	158876-82-5	2422.93	770.61	563.159	2749.75	1505.62	700.081	1914.59	595.508	3627.71	10495.8	456.78	2636.55	1790.71	7281.99	6678.48	4640.98	1.48708	0.0379176	0.171843	0.298393	-1.74471	down
MW0124126	Flonicamid	Others	Medicine	C9H6F3N3O	2	0.7257	158062-67-0	121478	132927	114894	136377	131086	135079	114579	131151	96781.1	119268	140741	122145	123830	82581.8	96791	88677.5	1.45394	0.0352104	0.171843	1.16853	0.22469	up
MW0114341	Dodecanal dimethyl acetal	Aldehyde,Ketones,Esters	Aldehydes	C14H30O2	3	0.9028	14620-52-1	115293	110402	106277	111121	107701	110056	105981	108904	111736	114217	110662	107164	115419	121418	116400	123517	1.47758	0.0233161	0.1475	0.951335	-0.0719739	down
MW0170020	Xanthosine	Nucleotide and Its metabolites	Nucleotide and Its metabolites	C10H12N4O6	1	0.9449	146-80-5	8699.52	3101.13	5643.6	8766.96	6003.76	2782.53	5876.03	4591.12	13668.8	11363.9	4955.53	8262.18	8837.07	16854.2	8520.04	22024.2	1.71113	0.014763	0.124523	0.481179	-1.05535	down
MW0055187	Myrsinone	Aldehyde,Ketones,Esters	Ketones	C17H26O4	3	0.7632	145040-57-9	17106.9	10216.7	10269.7	12693.7	12323.5	11468.5	13173.7	8173.09	9961.79	17526.5	19654.6	13959	12652.8	17536	17104.8	21387.8	1.43195	0.0196182	0.139062	0.735271	-0.443652	down
MEDP1057	D-inositol-4-phosphate	Alcohol and amines	Alcohols	C6H13O9P	1	0.8593	142760-33-6	1310.52	6158.78	11977.5	1661.69	2533.5	3056.26	2804.07	3087	1567.49	1632.35	1078.37	482.019	656.578	677.39	3910.38	1651.43	1.57975	0.014763	0.124523	2.79593	1.48333	up
MW0160780	Fumarate	Organic acid and Its derivatives	Organic acid and Its derivatives	C4H2O4-2	3	0.9968	142-42-7	5385.29	1177.16	1853.17	4652.64	4976.61	1884.19	4024.62	3640.49	8160.83	6299.69	2266	5939.43	5448.97	7772.17	5160.98	12864	1.51819	0.017543	0.134688	0.511837	-0.966244	down
MEDN0304	Cinnamic acid	Organic acid and Its derivatives	Organic acid and Its derivatives	C9H8O2	3	0.9764	140-10-3	54091.7	36955.2	43156.8	56041.4	44605.9	40832	44075.2	50022.4	62511.5	72861.1	35884.3	56004.1	50010	68001	52042.1	65386.4	1.3884	0.0298319	0.16002	0.799179	-0.323409	down
MW0109254	Phosphoenolpyruvate	Organic acid and Its derivatives	Organic acid and Its derivatives	C3H5O6P	1	0.7974	138-08-9	41089	25922.7	25036.4	44370.9	30970.9	23084.4	40191.8	30551.3	54140.2	66066.8	39227.9	41510	44794.8	44432.4	42827.7	74831.5	1.84199	0.00451491	0.0889602	0.640503	-0.642722	down
MW0010168	Thiosulfuric acid	Others	Metal, Non-metal and related compounds	H2O3S2	3	0.7102	13686-28-7	145069	114991	120842	126075	124043	125818	120485	44656.6	132152	226367	210446	130000	130584	213901	203586	211208	1.57186	0.0010878	0.0666421	0.632253	-0.661426	down
MW0159932	[(2R,3S,4R,5R)-3,4-dihydroxy-5-(6-oxo-3H-purin-9-yl)oxolan-2-yl]methyl dihydrogen phosphate	Others	Others	C10H13N4O8P	3	0.9985	131-99-7	5877.11	5710.13	4316.51	5368.96	5745.44	5098.88	5299.57	4392.56	6841.02	5106.69	5811.13	6452.83	6153.64	10734.5	5488.27	6847.79	1.46519	0.014763	0.124523	0.782418	-0.353989	down
MW0103849	D-2-Hydroxyglutaric acid	Organic acid and Its derivatives	Organic acid and Its derivatives	C5H8O5	3	0.9799	13095-47-1	3104.39	1121.35	1651.87	2814.75	1672.77	1259.45	2640.06	1573	4209.85	4138.8	1455.21	2839.55	3155.35	4728.59	6150.76	3490.65	1.71868	0.00649936	0.0980706	0.524968	-0.929699	down
MW0118496	Dihydro-4,4-dimethyl-2,3-Furandione	Aldehyde,Ketones,Esters	Ketones	C6H8O3	2	0.7489	13031-04-4	4450.6	4367.26	4235.44	4349.04	3995.27	3745.73	4056.67	4377.17	3396.41	4231.31	3969.74	3951.42	3660.29	4037.79	3930.89	3673.02	1.4714	0.0176071	0.134688	1.08837	0.122169	up
MW0008806	N(4)-Acetylsulfadiazine	Benzene and substituted derivatives	Benzene and substituted derivatives	C12H12N4O3S	2	0.8243	127-74-2 | 5572-57-6	6443.84	4235.75	8144.41	5257.52	8414.22	4014.25	6486.4	3885.64	8105.97	6901.94	6177.49	8368.91	9093.85	9299.67	8564.79	6939.46	1.5021	0.0156187	0.129123	0.738857	-0.436633	down
MW0149874	Glutaminyl-arginine	Amino acid and Its metabolites	Small Peptide	C11H22N6O4	2	0.8358	126590-89-4	3525.39	1638.84	3093.93	2524.96	3170.9	3191.32	2449.89	2966.98	3357.36	3666.43	3865.09	3754.34	2910.77	2331.52	4117.58	3953.25	1.2503	0.0408885	0.180967	0.807051	-0.309269	down
MEDP0212	N-Acetylserotonin	Tryptamines,Cholines,Pigments	Tryptamines	C12H14N2O2	2	0.723	1210-83-9	9274.53	1474.32	1541.14	10482.4	2586.83	411.124	7744.48	4420.2	12129.5	30960.5	3747.95	15944.1	7644.76	29240.5	29421.4	15579.7	1.78375	0.00699301	0.0980706	0.26222	-1.93115	down
MW0123757	Dorzolamide	Alcohol and amines	Amines	C10H16N2O4S3	2	0.7292	120279-96-1	378226	341058	322572	361984	390773	310688	406318	298052	260992	395377	337753	292099	293129	249110	192864	256259	1.56032	0.0216392	0.141904	1.23362	0.302897	up
MW0160058	Lactate	Aldehyde,Ketones,Esters	Esters	C3H5O3-	3	0.7742	113-21-3	1.27642e+06	1.55495e+06	1.49863e+06	1.2183e+06	1.32996e+06	1.36931e+06	1.26852e+06	1.37229e+06	1.03223e+06	1.10878e+06	1.38521e+06	1.2252e+06	1.25239e+06	1.05254e+06	1.05255e+06	885926	1.79386	0.00394056	0.0842705	1.21052	0.275622	up
MW0169880	Succinic acid	Organic acid and Its derivatives	Organic acid and Its derivatives	C4H6O4	1	0.8126	110-15-6	32864.9	22071.4	28247.1	13478.6	44861.3	22862.8	23458.4	22314.7	9059.72	7541.22	12599.7	16582.1	13527	20433.9	15206.8	12903.4	1.90459	0.00319522	0.0774887	1.94856	0.962407	up
MW0109791	Taurine	Amino acid and Its metabolites	Amino acids	C2H7NO3S	1	0.9685	107-35-7	128111	52456	37776.3	103458	73747	26975.6	165853	54223.3	182524	151436	55626.2	145262	100392	225550	266239	206374	1.62313	0.0111524	0.115296	0.481926	-1.05312	down
MW0169528	Naringin	Flavonoids	Flavonoid	C27H32O14	2	0.7184	10236-47-2	1171.85	715.45	1105.9	1971.93	605.989	827.818	1231.96	936.02	2559.08	3020.4	753.661	1644.21	1568.55	2814.68	1948.05	4137.89	1.72241	0.00807998	0.10873	0.46442	-1.1065	down
MW0138968	Minocycline	Heterocyclic compounds	Heterocyclic compounds	C23H27N3O7	2	0.8721	10118-90-8	1990.74	585.645	657.126	1656.28	635.348	946.466	625.257	589.006	2073.08	2771.45	832.28	2062.73	1679.42	3438.1	2140.52	3359.72	1.88417	0.0018648	0.0689421	0.418682	-1.25607	down
MW0168405	L-Isoleucine	Amino acid and Its metabolites	Amino acids	C6H13NO2	1	0.9758	-	260273	139489	194461	273342	179632	169210	182567	232118	346062	387126	134643	288050	255372	354326	256430	374445	1.4815	0.013874	0.124523	0.680628	-0.555063	down
MEDN1267	LPE(0:0/22:5)	GP	LPE	C27H46NO7P	1	0.9443	-	6264.91	4605.43	8606.06	3567.75	5035.44	2836.5	4672.44	4281.61	5271.86	8990.16	4751.8	9364.25	6150.35	9213.83	5636.22	8976.42	1.45003	0.0288338	0.156105	0.683236	-0.549545	down
MEDN1266	LPE(22:5/0:0)	GP	LPE	C27H46NO7P	1	0.9221	-	5199.54	5706.17	8254.99	4844.99	6922.92	3207.93	5028.63	5237.32	7063.82	7498.81	4188.2	10559.4	6038.42	9905.46	8964.5	9086.02	1.42365	0.0223591	0.144494	0.70141	-0.51167	down
MEDN1383	2-Deoxyribose-5'-phosphate	Nucleotide and Its metabolites	Nucleotide and Its metabolites	C5H11O7P	1	0.7751	-	2407.84	1333.68	2368.64	4892.87	2236.73	786.797	2442.12	1148.65	6868.61	2778.45	2361.6	6677.96	4651.6	4406.2	2744.46	6416.42	1.67722	0.00927179	0.112134	0.477366	-1.06683	down
MW0141886	2-(alpha-D-mannosyl)-3-phosphoglyceric acid	Alcohol and amines	Amines	C9H17O12P	1	0.7044	-	5.29903e+06	8.384e+06	8.8144e+06	4.5237e+06	6.47933e+06	6.69115e+06	5.83903e+06	4.93201e+06	4.81118e+06	4.27262e+06	7.4384e+06	5.27136e+06	6.3801e+06	3.70308e+06	2.17405e+06	2.02516e+06	1.3708	0.0499523	0.196103	1.41265	0.498403	up
MW0006925	4-Dodecylbenzenesulfonic acid	Benzene and substituted derivatives	Benzene and substituted derivatives	C18H30O3S	2	0.9344	-	95876.6	57698	50509.5	63783.6	71760.5	74534.3	77074.5	51768.5	66348.2	89183.5	123878	90073.1	78729.3	82474.1	91084.4	121937	1.57488	0.0138012	0.124523	0.730133	-0.453769	down
MW0107980	N-Valylphenylalanine	Amino acid and Its metabolites	Small Peptide	C14H20N2O3	2	0.9108	-	16987.4	21212.5	25503.1	13875.2	22400.6	22916.3	15935.8	21348.5	12932.3	13848.8	19237.5	14167.7	16189.7	15110.5	14905.2	14193.8	1.73213	0.00693099	0.0980706	1.32835	0.409632	up
MW0104919	Dihydroxyphenylalanine	Amino acid and Its metabolites	Amino acid derivatives	C9H11NO4	2	0.8646	-	4496.86	2932.11	2563.84	6166.94	2648.93	1532.91	6180.83	2609.35	15164.5	7707.18	4017.35	7141.1	5435.34	12529.2	9549.59	13841.2	1.9665	0.00240296	0.0755347	0.386438	-1.37169	down
MW0194314	5S-Hydroxy-6R-(S-gamma-glutamylcysteinyl)-7E,9E,11Z,14Z-eicosatetraenoic acid	FA	Oxidized lipids	C28H44N2O8S	2	0.8557	-	3261.51	964.326	2053.93	2464.72	1903.57	528.253	2020.27	852.852	2261.78	3542.45	1961.04	2710.64	2769.13	3269.72	2713.14	3395.01	1.48252	0.0133577	0.124523	0.621026	-0.687274	down
MW0149683	Gln-Glu-Leu-Glu	Amino acid and Its metabolites	Small Peptide	C21H35N5O10	2	0.8398	-	2716.14	717.573	494.02	2308.09	931.455	835.708	797.669	620.333	2074.21	3376.12	796.441	2527.53	2482.56	2867.6	2039.28	2367.34	1.62693	0.0379176	0.171843	0.508389	-0.975996	down
MW0169490	Montelukast sulfoxide	Benzene and substituted derivatives	Benzene and substituted derivatives	C35H36ClNO4S	2	0.8368	-	11250.9	18338.8	19865.4	8644.9	11850	10333.9	8865.33	11265.3	36705.3	26768.3	16670.7	23372.9	13160.6	18189.1	14966.6	13657.7	1.60741	0.0206682	0.139062	0.614189	-0.703245	down
MW0151054	His-Phe-Tyr-Asp	Amino acid and Its metabolites	Small Peptide	C28H32N6O8	2	0.8356	-	1649.51	38490.7	39510.8	721.599	42089.5	43221.6	41148.9	39558.5	1577.9	3790.96	735.575	832.493	37334.7	3025.53	2710.41	1865.65	1.50859	0.0498834	0.196103	4.74988	2.24789	up
MW0158439	Tyr-Gln-Leu-Lys	Amino acid and Its metabolites	Small Peptide	C26H42N6O7	2	0.8321	-	17885.5	19011.6	21114.8	19598.6	19187.5	18965.2	18990.9	28685.4	16983.3	16964.2	16654.5	16564.7	18661.1	16543.6	17426.7	17712.7	1.57607	0.0003108	0.0602953	1.18856	0.249211	up
MW0158615	Tyr-Thr-Ala-Glu	Amino acid and Its metabolites	Small Peptide	C21H30N4O9	2	0.8176	-	20856.3	5251.35	7813.84	30501.7	11806	3579.52	15736.8	19203.6	45073.5	48726.3	6883.22	26426.9	29782.6	41813.2	27360	59890.6	1.59488	0.0062027	0.0980706	0.401282	-1.31731	down
MW0107807	Leucylvaline	Amino acid and Its metabolites	Small Peptide	C11H22N2O3	2	0.8154	-	7385.94	27464.8	47601.7	1467.21	35834.8	33260.3	6215.98	31840.9	1356.06	1325.89	7185.38	1995.4	11930.8	2448.63	2324.74	1100.32	1.80496	0.0104118	0.112134	6.44049	2.68717	up
MW0150212	Glu-Val-Ile-Glu	Amino acid and Its metabolites	Small Peptide	C21H36N4O9	2	0.7848	-	2104.59	677.705	671.866	3269.62	663.734	800.414	592.676	1115.56	5933.65	7243.51	1210.87	2696.24	1853.25	5463.05	4279.33	6206.79	1.97485	0.0029526	0.0755347	0.283666	-1.81774	down
MW0111943	3-carboxy-2,3-dihydroxypropanoate	Organic acid and Its derivatives	Organic acid and Its derivatives	C4H6O6	2	0.7721	-	3879	3764.68	3978.91	4439.55	4252.31	3955.24	3725.16	5676.37	3096.86	3497.56	3497.29	3590.15	3566.58	3731.51	3617.03	3686.13	1.6454	0.0003108	0.0602953	1.19051	0.251575	up
MW0000105	7-Ethyl-10-hydroxycamptothecin	Alkaloids	Alkaloids	C22H20N2O5	2	0.7703	-	10476.3	4653.54	7787.99	8457.14	7227.87	6284.55	6099.02	6370.08	8966.78	12848.8	5334.74	9570.54	9036.58	11595.8	10056.5	8126.02	1.31152	0.041645	0.181894	0.759329	-0.397204	down
MW0106028	beta-Alanyl-L-lysine	Amino acid and Its metabolites	Amino acid derivatives	C9H19N3O3	2	0.7555	-	3401.62	7445.08	17770.4	3834.81	4373.97	16795.2	3944.75	12186.2	546.883	1434.28	15467.2	4197.14	3769.96	351.365	3308.78	2168.05	1.45617	0.0206682	0.139062	2.23252	1.15867	up
MW0114674	Ketanserin	Heterocyclic compounds	Heterocyclic compounds	C22H22FN3O3	2	0.755	-	8231.92	3481.6	8448.16	14223.7	5295.75	3296.67	5791.81	9816.77	13045.7	12145.3	2780.38	14477.6	12923	22728.4	10365.4	20339	1.28917	0.0255028	0.154611	0.538454	-0.893105	down
MW0013121	2,3-dinor Fluprostenol	Hormones and hormone related compounds	Hormones and hormone related compounds	C21H25F3O6	2	0.7472	-	8445.29	4740.14	5942.34	9080.92	6217.85	6029.19	7209.04	7073.69	10241.3	11027.2	5629	8366.99	7428.61	11815.7	7183.51	11278.2	1.41782	0.0305005	0.161376	0.750145	-0.414759	down
MW0150781	Palmitic acid	FA	FFA	C16H32O2	2	0.7284	-	4596.1	4651.82	4506.31	4604.2	4971.44	4402.34	4270.59	4411.52	5087.58	5292.51	4004.57	4662.47	4950.51	5676.82	5120.42	5057.48	1.30773	0.0387105	0.173973	0.913731	-0.130159	down
MW0013612	1-Palmitoyl-2-glutaryl-sn-glycero-3-phosphocholine	GP	PC	C29H56NO10P	2	0.7247	-	263.274	235.48	196.505	192.994	170.654	246.274	201.804	369.589	286.302	285.175	287.83	260.876	295.727	271.668	285.941	357.828	1.58033	0.0354088	0.171843	0.804931	-0.313062	down
MW0149927	Glu-Asn-Gln-Glu	Amino acid and Its metabolites	Small Peptide	C19H30N6O11	2	0.7215	-	135911	220088	285421	143829	159697	167539	130617	188441	130241	111140	89587.9	159930	171715	92503.3	60359.3	26112	1.52763	0.01126	0.115296	1.701	0.766384	up
MW0194185	3-Azaniumyl-4-[(1-methoxy-1-oxo-3-phenylpropan-2-yl)amino]-4-oxobutanoate	Amino acid and Its metabolites	Small Peptide	C14H18N2O5	2	0.7209	-	7193.23	4002.04	8562.58	11076.4	4737.87	2932.32	5050.1	9397.26	9709.13	9297	3405.43	10793.7	10321.3	17522.1	10915.6	19384.1	1.34297	0.0335499	0.167966	0.579669	-0.786698	down
MW0158490	Tyr-His-Ser-Asp	Amino acid and Its metabolites	Small Peptide	C22H28N6O9	2	0.7206	-	28402.4	42301.6	52573.6	15157.2	39072.1	42760.6	17867.6	63636	5970.59	6045.82	49007.1	8084.03	10931.5	7174.25	2566.11	19678.9	1.83473	0.00909288	0.112134	2.75695	1.46307	up
FDATN00642	4-Chloro-3-methylphenol	Benzene and substituted derivatives	Phenolics	C7H7ClO	2	0.7073	-	21806.2	12049.9	14533.1	14497.9	15278.8	14121.4	16490.9	16104.7	21088.6	18022	21054.6	15862.5	16976.2	40485.1	38419.7	35196.7	1.69578	0.00699301	0.0980706	0.602992	-0.72979	down
MW0193979	4-Thia-1-azabicyclo[3.2.0]heptane-2-carboxylic acid, 6-[[(2R)-2-amino-2-(4-hydroxyphenyl)acetyl]amino]-3,3-dimethyl-7-oxo-, (2S,5R,6R)-	Heterocyclic compounds	Heterocyclic compounds	C16H19N3O5S	2	0.7049	-	45536.1	52187.4	62419	44761	47986.6	49191.6	41918	52072.9	41979.5	36904.9	38549.1	43851.4	47589.2	39209.9	31419.5	19698.4	1.57783	0.00635207	0.0980706	1.32376	0.404645	up
MW0112155	4,7-dichloro-3-hydroxy-3-[2-(4-methoxyphenyl)-2-oxoethyl]-1H-indol-2-one	Aldehyde,Ketones,Esters	Ketones	C17H13Cl2NO4	2	0.7028	-	48301.2	52999.9	55092.9	30190.6	52840.2	62930.3	42688.5	52005.1	38958.4	38438.6	34423.5	47118.5	53081.6	39117.4	33318	32148.7	1.36967	0.0338611	0.16916	1.25408	0.326632	up
MW0113980	beta-D-Fructose 2-phosphate	Organic acid and Its derivatives	Organic acid and Its derivatives	C6H13O9P	3	0.9965	-	20118.3	9789.86	10109.9	22711.8	12370.3	9182.57	13113	17396.7	26658.2	25981.8	12254.1	23616.8	15433.8	22761.5	20434.9	37066	1.61919	0.017646	0.134688	0.62317	-0.682303	down
MW0106754	gamma-Aminobutyric acid	Amino acid and Its metabolites	Small Peptide	C4H9NO2	3	0.9305	-	8526.42	3647	5041.77	8876.1	5791.68	4721.51	6376.58	5348.87	10143.1	12810.6	5306.61	8068.02	6670.1	11810	8615.57	14972.8	1.63021	0.0129699	0.124523	0.616478	-0.697878	down
MW0148343	D-fructofuranuronic acid	Organic acid and Its derivatives	Organic acid and Its derivatives	C6H10O7	3	0.9125	-	2046.41	1929.95	2094.29	3674.93	1261.18	1708.34	2166.18	3111.12	8755.29	9673.87	1633.86	3474.05	4710.13	6629.55	4780.06	16064.1	1.83865	0.0104118	0.112134	0.322902	-1.63083	down
MW0152026	Kikkanol A	Alcohol and amines	Alcohols	C15H26O3	3	0.8729	-	6819.14	7451.53	7164.02	7237.64	8008.46	7211.24	6685.95	9012.49	6487.26	7143.1	6528.9	6677.08	6873.72	6839.03	7001.8	7449.64	1.23301	0.0498834	0.196103	1.08345	0.115636	up
MW0141487	16-Feruloyloxypalmitic acid	Organic acid and Its derivatives	Organic acid and Its derivatives	C26H40O6	3	0.8626	-	11442.3	11652.2	10601.4	10795.9	10791.3	11034.3	10204.6	16705.7	15588.1	14838.6	16036.2	13796.7	12834.2	12031.1	12285.2	12008	1.49787	0.0490042	0.196103	0.852032	-0.23102	down
MW0161530	[(3R,4S,5S,6R)-2,4,5-trihydroxy-6-(hydroxymethyl)oxan-3-yl] (E)-3-(4-hydroxyphenyl)prop-2-enoate	Others	Others	C15H18O8	3	0.8496	-	2139.13	2025.57	1943.74	2472.34	1874.17	1975.18	2201.49	1700.24	2366.12	1955.44	2420.58	2295.67	2018.21	2564.97	2205.06	2738.07	1.36155	0.0413555	0.181894	0.879754	-0.184828	down
MW0103421	6-Thioxanthine 5'-monophosphate	Nucleotide and Its metabolites	Nucleotide and Its metabolites	C10H13N4O8PS	3	0.8484	-	2588.48	2579.73	2929.91	4116.21	3035.12	2520.52	4201.2	3824.12	4384.15	9237.3	3322.66	3584.74	3885.92	3566.4	6065.78	4053.77	1.44005	0.0498834	0.196103	0.677029	-0.56271	down
MW0154083	N(alpha)-gamma-L-Glutamylhistamine	Alcohol and amines	Amines	C10H16N4O3	3	0.8429	-	34462.1	59165.5	72477.8	39367.5	44174	42399.9	38678.2	57033.8	43172	27400.4	22074.8	46485.1	49734.3	25076.6	17373	8131.35	1.46427	0.0193861	0.139062	1.61939	0.69545	up
MW0154041	Myxochromide S2	Alcohol and amines	Amines	C39H56N6O8	3	0.8311	-	1116.67	467.63	623.294	2224.74	644.229	1007.14	959.48	581.504	1910.16	3564.53	676.498	1267.64	1350.33	2926.99	1248.36	2279.78	1.5144	0.0104118	0.112134	0.500824	-0.997625	down
MW0157934	Tiliacorine	Lignans and Coumarins	Lignans	C36H36N2O5	3	0.8232	-	2605.91	2197.22	2905.62	1740.27	4088.94	1834.95	3332.81	1625.86	922.9	2720.62	598.823	968.033	2026.42	1496.05	1310.92	1769.84	1.66042	0.0164591	0.132126	1.72103	0.783273	up
MW0111256	Phosphocholine	Organic acid and Its derivatives	Phosphoric acids	C5H15NO4P+	3	0.8221	-	3614.81	3287.01	3687.43	1857.83	4376.01	5654.7	2665.11	3861.08	5844.08	4786.92	4259.6	3487.08	4567.64	5778.16	5737.42	5696.32	1.51244	0.0154176	0.128646	0.722261	-0.469408	down
MW0159732	poly-cis-Polyprenyl diphosphate longer by one C5 unit	Organic acid and Its derivatives	Organic acid and Its derivatives	C15H28O7P2	3	0.8065	-	6035.99	9624.32	8743.05	7726.55	4989.27	7137.91	5999.57	9593.38	10880.9	9348.47	15128.8	7565.57	11364.5	11092.1	11748.7	11487.1	1.85047	0.00252916	0.0755347	0.675386	-0.566217	down
MW0160562	6-Thioinosine 5'-monophosphate	Nucleotide and Its metabolites	Nucleotide and Its metabolites	C10H13N4O7PS	3	0.7835	-	83580.1	41427.3	49623.5	98951.7	68618	28175.5	82698.6	56182.9	121961	127061	48257	60853	84596.7	111231	114397	122119	1.41501	0.0224066	0.144494	0.644242	-0.634326	down
MW0109253	Demanyl phosphate	Alcohol and amines	Amines	C4H12NO4P	3	0.7807	-	4145.12	2167.68	4218.27	4710.82	3036	3034.31	3269.36	3817.24	5773.33	8842.76	2017.52	4562.03	4327.69	6294.65	4293.39	6236.67	1.24781	0.0385542	0.173606	0.670605	-0.576465	down
MW0122482	1-deoxy-1-(7-hydroxy-6-methyl-2,4-dioxo-3,4-dihydropteridin-8(2H)-yl)-D-ribitol	Heterocyclic compounds	Heterocyclic compounds	C12H16N4O7	3	0.7731	-	25152.4	43642.6	45030.7	11622.6	36045.7	41355.1	22705.2	52334.5	7687.71	12731	82881.2	10388.6	11054	9205.22	1671.83	21623.3	1.44087	0.0206682	0.139062	1.76726	0.821514	up
MW0160227	(2R)-2-amino-3-hydrosulfonylpropanoic acid	Others	Others	C3H7NO4S	3	0.7671	-	19023.9	26333.9	24212.6	18323.8	21266.5	27091.1	22512	18868.9	15422.5	15841.8	26325.8	22100	19928.4	15088.8	15736.6	12006.7	1.42022	0.0488015	0.196103	1.24698	0.318435	up
MW0004641	Ameltolide	Benzene and substituted derivatives	Benzene and substituted derivatives	C15H16N2O	3	0.7458	-	1.2097e+06	1.51664e+06	1.7895e+06	1.21183e+06	1.3033e+06	1.41536e+06	1.14225e+06	1.48236e+06	1.28719e+06	1.07719e+06	984997	1.3219e+06	1.3673e+06	1.10193e+06	866728	579367	1.42321	0.0215141	0.141814	1.28933	0.366617	up
MW0164398	(3S,4S,10S,13R)-3-hydroxy-10,13-dimethyl-17-[(2R)-6-methyl-5-methylideneheptan-2-yl]-2,3,4,5,6,9,11,12,14,15,16,17-dodecahydro-1H-cyclopenta[a]phenanthrene-4-carbaldehyde	Others	Others	C29H46O2	3	0.7202	-	13477.2	14378	13797.5	14121.1	12499.9	12472.6	12804	18031.2	12187.7	12454	10609.2	12593.7	11193.5	13449.7	13365.2	12947.9	1.24692	0.0281274	0.154966	1.12936	0.175501	up
MW0133360	Hexahydroxydiphenic acid	Organic acid and Its derivatives	Organic acid and Its derivatives	C14H10O10	3	0.7166	-	3286.44	3522.51	3253.42	3617.81	3333.25	3520.87	3525.57	3214.42	4245.47	3955.48	3237.25	3597.55	3838.8	3514.92	4486.21	4208.57	1.64261	0.00948147	0.112134	0.877432	-0.188641	down
MW0166106	3,4-Didehydroisozeaxanthin	Alcohol and amines	Alcohols	C40H54O2	3	0.7137	-	3377.91	5013.56	4335.42	3357.33	4272.62	5083.84	3342.22	2593.71	4438.01	4983.28	5094.25	4467.97	4305.6	4198.45	5279.09	6580.42	1.34125	0.0320154	0.163213	0.797432	-0.326567	down
MW0128046	(2Z)-2-[(2-hydroxyphenyl)methylidene]heptanal	Aldehyde,Ketones,Esters	Aldehydes	C14H18O2	3	0.7094	-	12635.2	11804.1	20617.2	4608.11	11315.9	9051.33	6425.58	11793.6	1035.08	1291.06	6044.52	6063.04	12520.5	10308.7	6978.93	758.86	1.42314	0.0342063	0.170155	1.96111	0.971667	up
MW0157706	Thr-Leu-Lys-Lys	Amino acid and Its metabolites	Small Peptide	C22H44N6O6	2	0.8765	-	32338	38356.5	36001	27121.6	25171.3	21870	26349	41655.7	16479.8	24780.4	24717.5	31464.3	9700.19	16846	30992.1	24484.2	1.2699	0.0323618	0.164114	1.3867	0.471655	up
MW0159076	Val-Leu-Ser-Pro-Ala	Amino acid and Its metabolites	Small Peptide	C22H39N5O7	2	0.8638	-	2850.65	499.404	967.577	3240.37	575.716	840.873	795.759	919.578	4324.94	7286.43	33548.2	1691.97	2673.99	4944.89	3125.08	5077.33	1.89361	0.0029526	0.0755347	0.170567	-2.55159	down
MW0151607	Ile-Thr-Tyr-Asp	Amino acid and Its metabolites	Small Peptide	C23H34N4O9	2	0.8607	-	4440.16	2542.65	3415.15	1701.54	4258.3	1501.7	2437.01	2320.06	1426.94	3071.61	795.383	942.408	3136.19	592.402	1454.74	1849.98	1.47764	0.0417261	0.181907	1.70438	0.769249	up
MW0158430	Tyr-Gln-Asn-Glu	Amino acid and Its metabolites	Small Peptide	C23H32N6O10	2	0.8165	-	15900.1	16725.8	17092.1	16439.1	15734.1	15692.7	15839.7	15993	18719.3	17426.1	21039.6	17627.2	16992.8	16258.5	17647.1	17202.6	1.72871	0.0018648	0.0689421	0.905562	-0.143115	down
MW0144598	Ala-His-Phe-Asp	Amino acid and Its metabolites	Small Peptide	C22H28N6O7	2	0.8059	-	15907.8	27957.6	15852	24082	21247.4	18098.8	22597.4	18375.1	11576.7	12840.1	20366.1	20595.9	22194.2	5470.62	6223.48	7404.38	1.53565	0.0249278	0.153247	1.53853	0.621557	up
MW0155049	PGF2 diethyl amide	Hormones and hormone related compounds	Hormones and hormone related compounds	C24H43NO4	2	0.7476	-	8410.42	8639.09	8534.26	9111.86	8815.67	8873.65	9255.53	10546.1	7086.24	7826.01	7399.61	7280.02	6812.09	8016.28	8625.69	8462.43	1.87172	0.00128125	0.0689421	1.17361	0.230948	up
MW0151444	Ile-His-Ala-Glu	Amino acid and Its metabolites	Small Peptide	C20H32N6O7	2	0.7233	-	4344.02	4529.43	4676.95	3882.94	4222.96	4806.69	4474.1	4443.03	5345.09	5044.09	5145.63	5069.08	4790.73	4771.86	4513.75	4703.54	1.81029	0.00291246	0.0755347	0.898343	-0.154662	down
MW0156654	Ser-Arg-Tyr-Glu	Amino acid and Its metabolites	Small Peptide	C23H35N7O9	2	0.7206	-	16748.1	9564.12	19744.5	17289.4	13890	10512.2	15128	11956.1	31156.8	25017.9	13143.2	17199.3	12712.2	24366.2	17545.5	31992.2	1.46359	0.0276652	0.154966	0.663259	-0.592355	down
MW0153090	Lys-Phe-Asn-Lys	Amino acid and Its metabolites	Small Peptide	C25H41N7O6	2	0.7175	-	3966.47	4005.64	4033.21	4060.28	4116.09	4056.65	3895.31	3810.83	2848.02	3154.97	3223.2	3264.37	3665.7	3132.77	3861.63	3274.56	2.2193	0.0003108	0.0602953	1.20886	0.273652	up
MW0154403	Neu5Ac2-6Gal1-4GlcNAcSp	Carbohydrates and Its metabolites	Sugar derivatives	C27H45N5O19	2	0.7143	-	1806.22	1729.43	2832.68	1557.14	2157.53	1563.4	1647.29	1473.87	2893.02	2823.21	1901.07	1985.26	2345.05	3227.04	1959.34	3467.9	1.56379	0.0168172	0.13318	0.716806	-0.480345	down
MW0155431	Phe4Cl-Phe4Cl-OH	Amino acid and Its metabolites	Small Peptide	C23H18Cl2N2O6	2	0.7108	-	303044	370816	376968	288164	331627	312574	311729	303688	189669	228088	314206	279883	293839	219005	223245	169440	1.91744	0.00141128	0.0689421	1.3553	0.438607	up
MW0158899	Val-Arg-Ile-Asp	Amino acid and Its metabolites	Small Peptide	C21H39N7O7	2	0.71	-	2885.87	7179.8	6674.82	2438.01	4311.88	5913.38	2562.16	4869.78	1366.78	741.62	8267.71	1813.2	1553.55	1505.31	1253.54	2443.66	1.63205	0.014763	0.124523	1.94431	0.959259	up
MW0140454	(5Z,7E,9E,14Z,17Z)-Eicosapentaenoic acid	FA	Oxidized lipids	C20H30O2	3	0.8512	-	28699.8	30415	28315.2	28643.1	30236.1	27819.6	28452.6	40412.8	27404.9	27948.2	26113.2	28279.9	27436.2	27536.1	28812.4	27872.9	1.10832	0.0104118	0.112134	1.09752	0.134243	up

## Sheet: WB vs. N
MWHW-24-0014-a Untargeted Metabolomics Report
Index	Compounds	Class I	Class II	Formula	Level	score	CAS	WB1	WB2	WB3	WB4	WB5	WB6	WB7	WB8	N1	N2	N3	N4	N5	N6	N7	N8	VIP	P-value	FDR	Fold_Change	Log2FC	Type
MW0103076	Valproic acid	Organic acid and Its derivatives	Organic acid and Its derivatives	C8H16O2	2	0.7208	99-66-1	14785.2	13907.8	12833.5	12972.1	13358.4	12635.3	13016.7	12400.1	13696.3	14216	14113.1	14781.6	14151.3	15321.6	13409.4	14132.1	1.31201	0.0125575	0.0525732	0.930485	-0.103946	down
MEDP1592	Citicoline	Nucleotide and Its metabolites	Nucleotide and Its metabolites	C14H26N4O11P2	2	0.8494	987-78-0	717.359	384.693	802.175	761.204	1035	694.179	624.276	425.025	1119.28	954.7	1020.62	663.648	893.75	923.948	760.652	901.627	1.22209	0.0247956	0.0809595	0.752105	-0.410993	down
MW0113853	Acetophenone	Aldehyde,Ketones,Esters	Ketones	C8H8O	2	0.7138	98-86-2	165008	169520	204164	165269	180073	152273	152029	137371	229864	219046	225734	218546	223506	173383	190683	209700	1.68494	0.000428799	0.0121702	0.784228	-0.350654	down
MW0111011	Disulfiram	Others	Others	C10H20N2S4	2	0.8637	97-77-8	111941	96731.8	98586	113768	113907	84873	72623.4	45590	148562	96396.7	170685	155594	132206	132343	154659	166710	1.54018	0.000634758	0.0122125	0.637788	-0.648852	down
MW0009611	Pyridaben	Benzene and substituted derivatives	Benzene and substituted derivatives	C19H25ClN2OS	2	0.8711	96489-71-3	1.33648e+06	1.27587e+06	1.24397e+06	1.18078e+06	1.21669e+06	1.19151e+06	1.16693e+06	1.12906e+06	1.44184e+06	1.42459e+06	1.44843e+06	1.38605e+06	1.39125e+06	1.71961e+06	1.25545e+06	1.3134e+06	1.57439	0.0019176	0.0189964	0.855954	-0.224394	down
MW0160183	2-amino-9-[(2R,4S,5R)-4-hydroxy-5-(hydroxymethyl)oxolan-2-yl]-3H-purin-6-one	Others	Others	C10H13N5O4	3	0.7317	961-07-9	24184.8	30913.1	3000.17	23771.3	16139.7	20731	41985.6	34477.6	2018.38	2939.77	7564.29	4175.9	2459.3	3355.13	3278.01	1419.91	1.79764	0.0018648	0.0187123	7.17377	2.84273	up
MW0103332	2'-Deoxyadenosine	Nucleotide and Its metabolites	Nucleotide and Its metabolites	C10H13N5O3	3	0.9846	958-09-8	10318.1	11079.6	5355.89	7563.86	6842.38	9590.27	6273.88	8453.58	7388.21	6005.1	7633.81	6966.54	5914.64	5653.26	6455	5256.81	1.09637	0.0386404	0.107217	1.27703	0.352791	up
MW0054423	lucidenic acid A	Organic acid and Its derivatives	Organic acid and Its derivatives	C27H38O6	3	0.7445	95311-94-7	48724.1	29697.9	33268	26859.1	27410	22604.9	26114.1	22046	40701.5	48052.8	44516.9	41996.6	41400.4	39884.4	31273.2	25754.5	1.22579	0.0291427	0.0888051	0.754907	-0.405629	down
MW0107880	L-Homophenylalanine	Amino acid and Its metabolites	Amino acids	C10H13NO2	1	0.7106	943-73-7	28031.3	32017.4	17211.5	23170.7	20101.1	28385.7	18433.9	26269.5	24274.2	18320.7	19632.4	20809.5	16744.3	20629.5	17024	13646.7	1.17139	0.0295345	0.0898776	1.28157	0.35791	up
MW0169224	Glimepiride	Amino acid and Its metabolites	polypeptide	C24H34N4O5S	2	0.7698	93479-97-1	50387.3	71466.7	10275.1	32229.7	28109.6	39636.8	26779.2	43929.4	15327.6	17603.7	13297.7	15151.5	7846.23	10250.6	14626	10763.4	1.63631	0.004662	0.0278286	2.88761	1.52987	up
MW0003351	2-Phenylpropanal	Benzene and substituted derivatives	Benzene and substituted derivatives	C9H10O	2	0.8224	93-53-8	3339.66	3394.96	4273.52	3248.32	2973.39	3979.99	4267.88	3771.98	4645.79	4304.27	3998.25	8004.46	4265.08	3433.64	4637.8	4124.57	1.10523	0.0206682	0.0708569	0.781788	-0.355151	down
MW0109808	Tert-butyl 2-(5-chloro-2,2'-dioxospiro[indole-3,3'-pyrrolidine]-1-yl)acetate	Heterocyclic compounds	Indole and Its derivatives	C17H19ClN2O4	2	0.7786	916048-02-7	28922	32392.2	43344.2	25195.2	21180.8	21393.6	23033.7	26682.4	41511.2	27120.5	32753.7	35605.6	44141.5	39693.2	44432.2	33185.7	1.33618	0.0138845	0.0566543	0.744342	-0.425963	down
MW0126467	Ropinirole	Heterocyclic compounds	Heterocyclic compounds	C16H24N2O	2	0.7173	91374-21-9	14263	28682.7	1429.62	7139.73	9017	12000.3	5707.43	13110.1	1971.69	4513.48	639.09	2053.15	1023.54	1251.02	9730.7	845.055	1.49756	0.00699301	0.0360931	4.14704	2.05208	up
MEDP1315	Quinoline	Heterocyclic compounds	Heterocyclic compounds	C9H7N	1	0.7721	91-22-5	19709.4	22155.3	13708.4	17267.2	15754.4	20171	14880.1	19908.2	17273.4	14349.2	16281.7	16225.3	13932.8	14865.2	14132.8	12438.5	1.20257	0.0242723	0.079474	1.2013	0.264596	up
MW0013229	20-Hdohe	FA	Oxidized lipids	C22H32O3	2	0.7142	90906-41-5	101624	133180	10893.6	74513.5	63390.8	59935.7	46205.2	79420.5	14605.5	29682.3	20784.6	32207.5	6934.01	7823.88	37640.9	7847.42	1.50346	0.00200626	0.0193799	3.61313	1.85325	up
MW0107459	Ile-Pro-Ile	Amino acid and Its metabolites	Small Peptide	C17H31N3O4	2	0.9301	90614-48-5	32026.1	46243.3	18543.8	29848.3	38090.4	43252.8	27669	24967.9	22338.8	31516.9	18055.7	28385.2	16175.6	21941.3	26302.3	14407	1.24752	0.0218188	0.0737215	1.4551	0.541118	up
MW0016008	Avenestergenin B2	Benzene and substituted derivatives	Benzene and substituted derivatives	C37H52O6	3	0.7039	90578-32-8	6304.31	3634.54	5948.78	5176.25	4429.96	3869.72	5627.53	4265.5	6024.88	4733.79	6229.84	6415.34	5385.8	8127.7	5740.46	5289.19	1.11705	0.0493337	0.129032	0.81875	-0.288506	down
MW0115535	Amylose	Others	Others	(C12H20O11)nC2H6	3	0.8195	9005-82-7	3500.24	3235.88	826.699	1359.72	2460.87	2463.59	2786.03	3343.67	895.647	1294.03	755.209	1364.21	831.208	759.866	1163.1	377.832	1.62284	0.004662	0.0278286	2.68464	1.42473	up
MW0010429	Polyethylene	Others	Hydrocarbon derivatives	C12H14O4	3	0.843	9002-88-4	6794.71	7833.22	4333.35	6155.45	5684.11	7166.17	4924.36	6995.61	5852.09	4875.61	5462.54	4563.16	4365.01	5494.66	4790.92	3773.3	1.26376	0.0154684	0.0588406	1.27336	0.348646	up
MW0132537	3,4,5-Trimethoxycinnamic acid	Organic acid and Its derivatives	Organic acid and Its derivatives	C12H14O5	2	0.8875	90-50-6	48976.4	46347	48284.3	43211.1	45436.6	44751.9	43396	43597.6	59037.9	57198.2	57492	66657.6	56359.8	63371.5	58832	55035.9	1.99329	5.10276e-07	0.00118792	0.767959	-0.380899	down
MW0150467	Gly-Pro-Ile	Amino acid and Its metabolites	Small Peptide	C13H23N3O4	2	0.8641	89187-15-5	30735.2	22188.8	5711.96	10554.9	9577.22	28648.7	13940.1	25653.7	4974.57	6958.29	6130.65	7495.35	5660.49	7453.04	8011.77	5674.53	1.59654	0.0029526	0.0217969	2.80776	1.48942	up
MW0115374	Tomelukast	Heterocyclic compounds	Heterocyclic compounds	C16H22N4O3	2	0.9081	88107-10-2	23407.7	23751.8	24224.9	21986.3	22487.6	20177	22186.3	20764.2	25334.9	25147.6	26551.6	24674.5	25188.8	32072.1	22788.6	24942.4	1.43759	0.0010878	0.0154307	0.865918	-0.207697	down
MW0169545	N-[(3S)-Tetrahydro-2-oxo-3-furanyl]hexadecanamide	Amino acid and Its metabolites	Amino acid derivatives	C20H37NO3	2	0.8847	87206-01-7	11014.5	9322.68	11218.7	7872.7	10052	6996.37	7737.06	7577.51	12743.2	9651.67	10546.7	9894.41	11604.4	9621.62	12705.7	9200.42	1.1781	0.0374205	0.105709	0.835094	-0.259989	down
MW0009001	N-Cyclopropyl-11-(2-hexyl-5-hydroxyphenoxy)undecanamide	Benzene and substituted derivatives	Phenolics	C26H43NO3	2	0.894	869376-90-9	194780	264167	168392	200498	160581	165475	181337	154112	125061	169357	80143.7	222836	109729	151258	172443	106301	1.18201	0.0497497	0.129032	1.30974	0.389278	up
MW0012936	1-Oleoyl-2-acetyl-sn-glycerol	GL	DG	C23H42O5	2	0.9604	86390-77-4 | 92282-11-6	1.35196e+06	1.29499e+06	1.23524e+06	981378	1.23762e+06	1.21684e+06	1.04294e+06	1.069e+06	1.43384e+06	1.35815e+06	1.38703e+06	1.40378e+06	1.37953e+06	1.6431e+06	1.30805e+06	1.35963e+06	1.54335	0.00152888	0.0187123	0.836501	-0.257561	down
MW0006306	Benzyl butyl phthalate	Benzene and substituted derivatives	Benzene and substituted derivatives	C19H20O4	2	0.9293	85-68-7	6740.24	6495.53	7855.96	5722.72	7616.85	7696.92	6996.95	7707.72	6011.45	3884.39	6507.47	5073.76	6195.27	7089.39	6261.16	7000.21	1.09039	0.0312382	0.0939568	1.18345	0.242997	up
MW0107891	Lisinopril	Heterocyclic compounds	Heterocyclic compounds	C21H31N3O5	3	0.9231	83915-83-7	15123.5	28471.3	1616.32	10778.6	11448.3	23647.4	7936.42	16944	2937.04	5253.65	1359.57	4232.49	3933.59	1603	15346.5	1729.73	1.34725	0.0206682	0.0708569	3.18626	1.67186	up
MEDL00917	LPE(0:0/20:4)	GP	LPE	C28H50NO7P	1	0.7098	83799-24-0	17973.3	8264.05	5680.56	8447.34	7576.69	11653.3	8278.12	10582.4	5961.34	5247.28	5044	7715.55	6979.55	5646.33	7844.64	4846.2	1.37528	0.004662	0.0278286	1.59188	0.670734	up
MW0126369	Quinacrine	Heterocyclic compounds	Heterocyclic compounds	C23H30ClN3O	2	0.72	83-89-6	6012.68	13173.5	2670.73	10067.3	9191.61	10053.3	7499.06	13283.1	7248.79	5539.47	4209.46	3117.93	2987.93	2992.5	7531.87	3170.9	1.28335	0.00845346	0.0411708	1.95526	0.967361	up
MEDP0250	Riboflavin	CoEnzyme and vitamins	CoEnzyme and vitamins	C17H20N4O6	1	0.9411	83-88-5	10341.8	10427.5	5574.48	8044.05	7351.54	10286.7	8838.94	10403	5239.5	6300.88	5222.5	5209.5	5041.62	5593.93	5137.7	4076.74	1.82398	0.000621601	0.0121702	1.70407	0.768981	up
MW0132598	3',4'-Dimethoxy-2'-hydroxychalcone	Aldehyde,Ketones,Esters	Ketones	C17H16O4	2	0.7325	82964-34-9 | 7478-65-1	2039.77	1276.75	808.708	838.875	319.219	468.38	456.488	433.445	1652.15	1067.67	1543.75	871.097	1536.48	1292.91	2571.39	1727.56	1.36795	0.0223509	0.0747598	0.541599	-0.884702	down
MW0127011	Zolpidem	Heterocyclic compounds	Heterocyclic compounds	C19H21N3O	2	0.7053	82626-48-0	5995.65	3766.35	774.098	4826.61	3738.63	5482.1	3265.93	4382.47	1496.21	3409.29	1565.51	664.26	1029.18	1616.71	1247.72	896.666	1.45744	0.00144108	0.0181374	2.70275	1.43443	up
MW0009964	Treprostinil	Benzene and substituted derivatives	Benzene and substituted derivatives	C23H34O5	2	0.7144	81846-19-7	5399.45	8107.97	1735.68	5669.47	9037.52	3471.71	4646.52	6216.53	1508.59	4917.79	1124.54	6584.08	1719.7	2017.16	5257.14	1729.41	1.15576	0.0480242	0.128211	1.78148	0.833079	up
MW0106716	Formiminoglutamic acid	Amino acid and Its metabolites	Amino acid derivatives	C6H10N2O4	3	0.7543	816-90-0	15469.1	14566.1	26267.5	16585.9	6877.66	14126.2	6932.7	7894.05	26035.5	19822	51510.2	22208.6	15631	16276.2	18165.1	22817.6	1.30294	0.014763	0.0569012	0.564875	-0.823997	down
MW0145634	Artemisinic acid	Organic acid and Its derivatives	Organic acid and Its derivatives	C15H22O2	3	0.8064	80286-58-4	25481	24998.6	26890.3	23653.9	24948.1	24926.8	24977.1	23065.3	29321.9	30067.5	27694.4	26296.3	28284.5	32979.4	25687.7	26484	1.54038	0.00239737	0.0217969	0.877105	-0.189179	down
MW0126557	Simvastatin	Aldehyde,Ketones,Esters	Esters	C25H38O5	2	0.8173	79902-63-9	421148	420114	456919	342195	365202	357967	371716	380701	430806	434863	441256	488383	450342	477354	422721	360537	1.16692	0.0252324	0.0818513	0.888685	-0.170255	down
MW0013231	20-HETE	FA	Oxidized lipids	C20H32O3	3	0.766	79551-86-3	8897.18	3150.5	3861.04	11595	5252.29	15753.9	10233.1	11890	4984.58	5286.25	3371.08	1034.08	3289.8	7133.98	4341.06	3839.51	1.19745	0.01495	0.0574318	2.12236	1.08567	up
MW0154715	Okadaic acid	Organic acid and Its derivatives	Organic acid and Its derivatives	C44H68O13	2	0.7004	78111-17-8	2507.98	3251.24	2641.59	2309.54	2172.96	1921.83	1937.29	1850.39	3070.72	3556.67	3422.56	3763.09	3384.27	4327.43	2637.71	1676.23	1.17689	0.0151268	0.0578248	0.719573	-0.474786	down
MW0123716	Dinaciclib	Heterocyclic compounds	Heterocyclic compounds	C21H28N6O2	2	0.7233	779353-01-4	1256.13	1213.15	1709.78	1053.77	1238.93	791.596	943.51	1234.1	1818.43	2177.35	1803.93	2033.83	1715.3	1519.76	1666.84	1155.19	1.51067	0.00195775	0.0192305	0.679665	-0.557105	down
MW0169591	(2-Hydroxy-2-oxo-1,2lambda5-oxaphospholan-5-yl)methyl (Z)-octadec-9-enoate	FA	FFA	C22H41O5P	2	0.7406	779333-58-3	2092.03	1949.63	2330.39	1119.36	1702.48	1688.66	1824.82	1877.76	2548.99	2055.41	2604.07	3850.41	2311.85	2928.3	2513.09	1817.61	1.35912	0.00950286	0.0446922	0.706995	-0.500227	down
MW0103654	Riboprine	Nucleotide and Its metabolites	Nucleotide and Its metabolites	C15H21N5O4	3	0.8045	7724-76-7	2796.5	3754.92	987.72	3787.58	4339.28	3091.56	2041.36	2199.13	2707.82	2461.98	1743.1	1650.39	979.694	1061.83	2470.51	983.664	1.06412	0.0307897	0.0929682	1.63583	0.710018	up
MW0106585	Enalapril	Benzene and substituted derivatives	Benzene and substituted derivatives	C20H28N2O5	2	0.9192	75847-73-3	107263	105560	101804	100762	96315.5	97099.8	95673.7	95797.2	102457	107581	104637	111205	105509	132456	114470	111501	1.35731	0.004662	0.0278286	0.89937	-0.153013	down
MW0169283	2-Amino-1-phenylethanol	Alcohol and amines	Alcohols	C8H11NO	1	0.9546	7568-93-6	1.91718e+06	2.08621e+06	1.04025e+06	1.54104e+06	1.37776e+06	1.87713e+06	1.27273e+06	1.81147e+06	1.51868e+06	1.13402e+06	1.3505e+06	1.18118e+06	1.0459e+06	1.283e+06	1.2215e+06	874121	1.2829	0.01323	0.0547058	1.34498	0.427583	up
MW0054684	Manoalide	Terpenoids	Ditepenoids	C25H36O5	2	0.711	75088-80-1	15140.9	25136.9	6378.08	13330.1	18946.2	20612.9	12843.6	14418.5	9141.2	13851.5	9446.41	9204.16	4663.55	7358.2	12698.1	4870.16	1.32253	0.00972853	0.0453868	1.78017	0.832016	up
MW0013385	Platelet activating factor	GP	PC	C26H54NO7P	2	0.9323	74389-68-7	64864.9	67294.1	44191.6	54181.2	46154.3	56087.5	36655	90881.6	29571.4	34385.3	32821.2	35103.3	32145.1	42973.8	34573.1	25036.5	1.70807	0.0003108	0.0100492	1.72653	0.787877	up
MW0152664	L-Histidine beta-naphthylamide	Heterocyclic compounds	Indole and Its derivatives	C16H16N4O	2	0.7909	7424-15-9	9657.12	30218.5	2566.53	8524.13	5796.71	19444.5	16330.1	7197.24	1188.95	4506.22	1818.58	2484.08	973.816	905.267	3976.19	596.749	1.71451	0.000621601	0.0121702	6.06296	2.60002	up
MW0124275	Guanine	Heterocyclic compounds	Heterocyclic compounds	C5H5N5O	1	0.9051	73-40-5 | 66224-61-1 | 66224-63-3 | 66224-64-4 | 71660-31-6 | 71660-36-1	117491	186297	151159	124754	114661	158059	199022	194064	79815.6	89948	80307.5	84608.7	86093	104559	71548.1	75842.5	1.9032	0.0001554	0.00932239	1.85144	0.88865	up
MW0107902	L-Leucyl-L-alanine	Amino acid and Its metabolites	Small Peptide	C9H18N2O3	1	0.9521	7298-84-2	23568.3	30214.3	313193	41241.7	49598.9	25471.6	11146.1	56090.7	97314.2	175391	201996	270832	182381	86036.3	70769.6	411164	1.4486	0.00699301	0.0360931	0.368026	-1.44212	down
MW0144117	9,11-methane-epoxy Prostaglandin F1alpha	Hormones and hormone related compounds	Hormones and hormone related compounds	C21H36O4	2	0.7088	72517-81-8	37333.4	35518.5	33335.1	22129.6	34150.4	30072	26394.4	29391.4	45497.9	38168.5	38181.7	52468.2	42505.2	35818	38633.6	30188.4	1.36426	0.00814155	0.0400112	0.772487	-0.372418	down
MW0109170	Phe-Gly	Amino acid and Its metabolites	Small Peptide	C11H14N2O3	1	0.9604	721-90-4	27370.9	53671.4	20094.6	41551.2	33699.8	64567.9	43579.9	33905.7	29904	34906	16611.2	25477.3	23872.3	21757	30690.5	13464.5	1.27875	0.0179591	0.0659445	1.61906	0.695158	up
MW0063771	Terretonin	Alcohol and amines	Alcohols	C26H32O9	2	0.8459	71911-90-5	6624.08	5930.18	5804.73	5534.27	4711.54	4790.02	5613.63	4655.85	5911.17	6993.23	6823.76	5732.28	5752.35	6067.55	5695.76	5919.02	1.11341	0.0497088	0.129032	0.89302	-0.163236	down
MW0000334	Ecgonine methyl ester	Alkaloids	Tropan alkaloids	C10H17NO3	3	0.8522	7143-09-01	1.18531e+06	1.15055e+06	1.12256e+06	1.07863e+06	1.02881e+06	1.15641e+06	1.06747e+06	1.07171e+06	1.18993e+06	1.17922e+06	1.18138e+06	1.22656e+06	1.19962e+06	1.42339e+06	1.19711e+06	1.18161e+06	1.43284	0.0010878	0.0154307	0.906188	-0.142117	down
MW0159322	Veratridine	Alkaloids	Alkaloids	C36H51NO11	2	0.8466	71-62-5	31964.5	45048.8	9816.48	28312.3	19677.3	39196.4	21560.3	27684.4	12005.1	13424.9	10121.5	17478.7	7438.19	10514.5	22997.9	5483.98	1.49637	0.00352484	0.0243716	2.24462	1.16647	up
MW0014612	5-HETE	FA	Oxidized lipids	C20H32O3	3	0.9021	70608-72-9	7806.25	5613.93	2943.06	3425.35	2697.84	6544.01	3192.94	6863.92	2906.95	3550.6	1439.58	5369.63	2130.03	3089.62	2825.44	1796.23	1.22345	0.0379176	0.105709	1.6915	0.758302	up
MW0150470	Gly-Pro-Phe	Amino acid and Its metabolites	Small Peptide	C16H21N3O4	2	0.7926	70393-97-4	13245.1	23504.7	4060.46	8772.19	7754.6	11559.7	6096.06	12970.7	4879.32	6309.8	5731.15	8277.14	3003.62	3811.19	6738.27	2517.18	1.35488	0.014763	0.0569012	2.13153	1.09189	up
MW0159685	Glutathione	Amino acid and Its metabolites	Amino acid derivatives	C10H17N3O6S	3	0.9227	70-18-8	12740.2	13135.9	7450.82	9165.18	11836.8	12282.4	12779.1	12705.7	8249.61	7717.83	6502.57	6362.52	6680.8	8755.1	4540.89	5219.31	1.73649	0.000104942	0.00932239	1.70458	0.769416	up
MW0106190	Creatinolfosfate	Organic acid and Its derivatives	Phosphoric acids	C4H12N3O4P	2	0.7172	6903-79-3	57035.3	110665	84495.5	106624	167192	93353.9	57865.6	74816.9	131217	402154	221911	130408	112493	104601	133462	334852	1.35672	0.00699301	0.0360931	0.478677	-1.06288	down
MW0054001	Hypaconitine	Benzene and substituted derivatives	Benzene and substituted derivatives	C33H45NO10	2	0.7859	6900-87-4	13662.2	8074.05	6600.71	5374.67	10024.3	5854.02	4948.71	3299.85	24037.1	16490.6	13555.9	15337.9	11641	14661.9	5835.67	13770.9	1.47407	0.00469147	0.0278616	0.5015	-0.995679	down
MW0168744	Amlexanox	Heterocyclic compounds	Heterocyclic compounds	C16H14N2O4	2	0.785	68302-57-8	23669.5	22567	22390.2	22472	22008.6	22207.6	22302.9	21257	25560.3	24034	23431.5	24049.6	24220.7	31981.4	23229	22735.9	1.19783	0.0010878	0.0154307	0.897776	-0.155573	down
MW0134082	Naringenin	Flavonoids	Flavonoid	C15H12O5	2	0.7084	67604-48-2	217322	213367	214924	210462	205745	199076	206520	196185	264810	238496	250689	231683	226425	264784	225589	208584	1.62334	0.0010728	0.0154307	0.870513	-0.200062	down
MW0115161	Polygodial	Aldehyde,Ketones,Esters	Aldehydes	C15H22O2	2	0.7147	6754-20-7 | 33118-34-2	7148.36	9398.85	5991.6	9865.73	10411	9108.39	9062.6	8588.56	10709.8	9720.32	10120.5	10038.2	10962.3	10975.2	12128.9	9097.8	1.26079	0.0116027	0.0493805	0.830719	-0.267568	down
MEDP0541	δ-Valerolactam	Alcohol and amines	Amines	C5H9NO	1	0.9104	675-20-7	13531.1	15682.1	13170.9	8860.88	12913.7	10910.7	9247.92	14026.8	11775.8	8984.77	8454.38	5888.07	13322	6980.9	10244.3	7558.94	1.20946	0.0224594	0.0749646	1.34333	0.425815	up
MW0108192	H-Met-arg-phe-ala-OH	Amino acid and Its metabolites	Small Peptide	C23H37N7O5S	2	0.7158	67368-29-0	5495.56	14115.5	5341.73	7559.25	6728.52	9778.74	6392.98	7015.77	4179.14	5722.08	3180.71	5891.79	3715.55	3766.12	3945.45	3575.15	1.6472	0.0018648	0.0187123	1.83742	0.877679	up
MEDP1333	LPC(0:0/20:4)	GP	LPC	C28H50NO7P	1	0.8827	67341-29-1	176077	125671	92526.7	126476	141429	173005	134747	268187	75361.2	74315.5	74770.7	120899	71221.7	95875.8	119952	67330.2	1.59582	0.0010878	0.0154307	1.76944	0.823289	up
MW0157085	S-Methyl-L-methionine	Amino acid and Its metabolites	Amino acid derivatives	C6H14NO2S+	3	0.9451	6708-35-6	1185.09	567.214	1298.45	933.073	1835.59	989.264	1302.48	774.138	2098.76	1871.72	1118.46	2451.59	1131.89	2450.41	1286.62	2476.38	1.33885	0.0103941	0.0456261	0.596896	-0.744449	down
MW0124185	Furathiocarb	Heterocyclic compounds	Heterocyclic compounds	C18H26N2O5S	2	0.7195	65907-30-4	2550.27	2378.01	2619.93	2702.8	1735.06	1636.2	1816.27	2359.43	4637.81	3310	2979.01	3423	3239.72	3690.26	2767.27	3490.02	1.72968	0.000250464	0.0100492	0.646327	-0.629663	down
MW0054488	Lysophosphatidic acid	GP	LPA	C21H41O7P	3	0.8987	65528-98-5	13577.1	12026.3	13640.3	9337.81	8355.62	7709.93	11544.8	7273.87	17050.6	17474.1	14124.7	16430.2	16520.6	14327.5	13619	8117.56	1.28296	0.00897247	0.042891	0.709354	-0.495422	down
MW0168490	2'-Deoxyadenosine-5'-monophosphate	Nucleotide and Its metabolites	Nucleotide and Its metabolites	C10H14N5O6P	1	0.723	653-63-4	6645.44	5557.78	2363.59	4939.95	5825.66	4516.34	2521.46	2935.87	2780.59	4656.47	905.806	3114.58	1202.2	2118.24	3928.43	1063.98	1.24403	0.0224765	0.0749646	1.78582	0.836583	up
MW0103512	Cytidine	Nucleotide and Its metabolites	Nucleotide and Its metabolites	C9H13N3O5	3	0.7436	65-46-3	7205.02	6224.13	8600.02	6092.72	6836.09	6915.94	6086.87	6516.31	3964.85	5010.87	5441.23	5625.64	7217.12	5600.78	6626	4251.69	1.33472	0.0152894	0.058255	1.24553	0.316757	up
MEDN0479	Isocaproic acid	Organic acid and Its derivatives	Organic acid and Its derivatives	C6H12O2	2	0.7215	646-07-1	5072.7	4119.93	4389.91	4382.91	4765.03	5000.37	3940.71	4467.32	5794.04	5296.71	5023.29	4982.97	4702.1	6142.08	4946.66	5116.02	1.44964	0.0052206	0.0306151	0.86037	-0.216971	down
MW0129481	Angolensin	Aldehyde,Ketones,Esters	Ketones	C16H16O4	2	0.7099	642-39-7	1866.25	2754.28	1562.19	2032.87	1700.36	2544.71	2189.53	1702.07	2827.55	2280.67	2071.86	2827.22	2860.22	3363.43	2993.8	2138.05	1.29025	0.013314	0.0548585	0.765454	-0.385612	down
MW0013259	21-Deoxycortisol	Hormones and hormone related compounds	Hormones and hormone related compounds	C21H30O4	1	0.8086	641-77-0	2729.51	3677.48	5330.12	2247.99	1575.99	1845.47	2790.92	3719.61	7280.89	2093.09	4149.52	4737.85	4123.34	6030.06	4484.32	5476.46	1.22675	0.0206398	0.0708569	0.623239	-0.682144	down
MEDL01931	Alternariol	Others	Others	C14H10O5	2	0.7197	641-38-3	2067.54	2088.86	2122.67	1646.39	1772.78	2218.34	1889.39	2099.32	1740.45	1497.21	1807.46	1627.52	1913.34	1975.07	1812.92	1774.09	1.18025	0.0257445	0.0828951	1.1242	0.168904	up
MW0055436	Stearaldehyde	FA	Others	C18H36O	3	0.887	638-66-4	24821.4	23279	34956.5	27459.6	24588.8	26791.3	25478.7	23665.5	39065.1	27485.5	48233.6	29097.1	49578.7	27359.9	40155.9	32315.7	1.43948	0.0029526	0.0217969	0.71956	-0.474812	down
MW0105524	Ala-Lys	Amino acid and Its metabolites	Small Peptide	C9H19N3O3	2	0.91	6366-77-4	3370.85	5183.64	58036.8	13476	14655.7	2640.28	9555.75	3022.16	109789	107390	242993	120929	36821.1	225531	11360.5	123738	1.69753	0.0018648	0.0187123	0.112351	-3.15392	down
MW0005323	4-Sulfobenzoic acid	Benzene and substituted derivatives	Benzene and substituted derivatives	C7H6O5S	3	0.8427	636-78-2	20822.4	20470.5	20433.5	20966.6	20829.1	20395.5	19134.8	19305.5	21927.2	21675.9	21633.5	21562.4	20668.6	25609.9	22275	19669	1.15695	0.014763	0.0569012	0.927646	-0.108353	down
MW0106767	gamma-Glutamylcysteine	Amino acid and Its metabolites	Small Peptide	C8H14N2O5S	3	0.9386	636-58-8	5280.34	4499.67	1442.51	3449.2	3553.56	5435.88	4448.82	5216.29	2115.36	2860.76	3600.14	2279	2955.92	3137.63	1864.33	2100.27	1.17768	0.00971601	0.0453868	1.59354	0.672231	up
MW0104842	2-Phthalimidoglutaric acid	Organic acid and Its derivatives	Organic acid and Its derivatives	C13H11NO6	2	0.7178	6349-98-0 | 2301-52-2	25712.9	28812.8	17625	21855.8	18714.7	24436.2	17558.7	25456.8	23019.9	16970.6	19024	19521.3	15956.2	17086.3	16851.1	13686.2	1.25907	0.0188221	0.0683585	1.26779	0.342319	up
MW0108213	Methionine	Amino acid and Its metabolites	Amino acids	C5H11NO2S	1	0.9748	63-68-3	143912	174996	45334.7	106283	104646	147828	103263	144583	102091	76026.7	93474.2	88202.6	59942.9	84210.4	88089.4	54629.8	1.08507	0.0191085	0.0691829	1.50131	0.58622	up
MW0106032	L-3-Cyanoalanine	Amino acid and Its metabolites	Amino acid derivatives	C4H6N2O2	3	0.8998	6232-19-5	15148.1	14597.8	17468.1	15853.9	15178	12318.7	12516.5	12533	15283.9	16427.9	15572.7	15030.7	18140.7	16475.6	16209.6	15896	1.12668	0.0396079	0.10925	0.895976	-0.158469	down
MEDP0125	Choline	Tryptamines,Cholines,Pigments	Cholines	C5H14NO+	1	0.9602	62-49-7	46654.3	28780.9	11238.9	18574.1	13966.5	34063.1	25696.4	66669.8	8186.22	7793.45	17958.7	10311.7	6686.17	13129	8406.99	7974.18	1.6175	0.0010878	0.0154307	3.05351	1.61047	up
MW0007031	Ethyl 3,4,5-trimethoxybenzoate	Benzene and substituted derivatives	Benzene and substituted derivatives	C12H16O5	2	0.8428	6178-44-5	18905	18801.3	19483.7	18686.4	18847.8	18131.6	18457.8	19696.5	24048.6	23760.5	23087.6	21359.5	21585.4	31845.2	21398.7	21191.4	1.61538	0.0001554	0.00932239	0.802064	-0.31821	down
MW0000503	(-)-Tylocrebrine	Benzene and substituted derivatives	Benzene and substituted derivatives	C24H27NO4	2	0.7108	61302-92-9	649.27	2273.46	5691.72	7677.09	10368.8	2196.31	1028.67	3190.3	6745.62	13733.4	5733.82	13251.4	4019.54	8170.44	15536.7	6312.85	1.25639	0.0218818	0.0737687	0.449985	-1.15205	down
MW0009165	Noralfentanil	Benzene and substituted derivatives	Benzene and substituted derivatives	C16H24N2O2	2	0.7455	61086-18-8	35528.2	35392.2	35798.5	36821.5	39151.1	35879.8	34226.9	34275.1	37541.7	38272.1	37956.7	37771.3	37879	44834.1	34731.8	37367.1	1.04805	0.0379176	0.105709	0.937064	-0.0937804	down
MEDL02604	Glabrone	Flavonoids	Isoflavones	C20H16O5	1	0.7756	60008-02-8	110246	112294	100556	99097.5	102255	107786	103495	103781	106574	122785	112537	111917	111835	134810	104430	121326	1.27954	0.0147386	0.0569012	0.90639	-0.141796	down
MW0054332	Levomepromazine	Heterocyclic compounds	Heterocyclic compounds	C19H24N2OS	2	0.7138	60-99-1	1947.06	4120	558.484	2235.31	2877.04	2365.28	2213.06	4167.11	857.876	1318.75	754.258	950.84	456.278	625.716	1554.69	477.697	1.55024	0.004662	0.0278286	2.92782	1.54983	up
MW0103508	Cyclic AMP	Nucleotide and Its metabolites	Nucleotide and Its metabolites	C10H12N5O6P	3	0.8573	60-92-4	1279.86	1841.7	1800.34	1754.42	1650.63	1883.64	2379.19	2722.96	1332.88	674.836	1381.9	1343.63	1465.57	718.532	1109.21	1225.17	1.52891	0.00137093	0.0177307	1.65512	0.726939	up
MEDN0006	L-Tyrosine	Amino acid and Its metabolites	Amino acids	C9H11NO3	1	0.9632	60-18-4	194355	200119	99905.7	140137	133664	196322	143702	129949	116139	90556.3	94260.3	106843	98794.3	97647.8	105892	92525.8	1.64925	0.0010878	0.0154307	1.54257	0.625335	up
MW0157326	methyl (1R,12R,14S,15E)-12-[(1R,15S,17S,18S)-17-ethyl-3,13-diazapentacyclo[13.3.1.02,10.04,9.013,18]nonadeca-2(10),4(9),5,7-tetraen-6-yl]-15-ethylidene-17-methyl-10,17-diazatetracyclo[12.3.1.03,11.04,9]octadeca-3(11),4,6,8-tetraene-18-carboxylate	Alkaloids	Alkaloids	C40H48N4O2	3	0.7475	59626-92-5	17627.5	17893.2	18983.5	14329.5	13807.6	12615.9	13110.5	14822.6	20289.1	21857.9	20983.7	24982.3	21397.5	24241.5	18290	13170.4	1.37551	0.0046251	0.0278286	0.745647	-0.423435	down
MW0012975	1-Hexadecanoyl-2-octadecanoyl-sn-glycero-3-phosphocholine	GP	PC	C42H84NO8P	2	0.9256	59403-51-9	18795.3	24142.6	17915.6	5021.76	13663.2	11844.6	13144.1	2869.8	1943.84	3651.49	1776.85	2155.53	1226.73	2438.26	3975.95	7637.83	1.64532	0.0018648	0.0187123	4.32939	2.11416	up
FDATN01466	L-Histidine hydrochloride hydrate	Others	Medicine	C6H12ClN3O3	1	0.7061	5934-29-2 | 7048-02-4	1943.01	5968.31	36575.9	6049.44	6307.9	3509	3210.89	4762.99	9375.92	22602.6	11890.8	33664.6	21428.5	8023.38	5248.64	33048.6	1.20588	0.0281274	0.0862723	0.470306	-1.08833	down
MEDN1778	Lauryl glucoside	Carbohydrates and Its metabolites	Carbohydrates and Its metabolites	C18H36O6	2	0.7599	59122-55-3 | 85618-22-0	12716.1	13048.5	11887.9	12285.9	11799.9	13114.8	13735.2	13117.7	12112.5	12790	14483.4	16296.2	14084.6	15442.2	14364.4	12838.2	1.12479	0.0302644	0.0916196	0.904765	-0.144385	down
MW0109110	2-[[2-[[2-[(2-Amino-3-phenylpropanoyl)amino]acetyl]amino]-3-phenylpropanoyl]amino]acetic acid	Amino acid and Its metabolites	Small Peptide	C22H26N4O5	2	0.8552	59005-83-3	1348.12	1619.02	1021.51	837.133	843.222	1146.87	785.691	1225.51	2267.45	1856.88	1990.04	1629.65	1816.95	2098.13	1275.34	710.884	1.20494	0.0108227	0.0468312	0.646894	-0.628399	down
MW0126003	Oxindole	Heterocyclic compounds	Indole and Its derivatives	C8H7NO	1	0.869	59-48-3	1812.5	6338.69	4385.47	1197.01	1810.34	2337.73	2608.1	2417.5	2152.02	1933.64	545.185	1691.12	992.578	1702.02	1581.89	1599.26	1.17017	0.0206682	0.0708569	1.878	0.909197	up
MW0108964	O,O-Diethyl hydrogen thiophosphate	Aldehyde,Ketones,Esters	Esters	C4H11O3PS	2	0.8546	5871-17-0	886348	919286	853106	872856	902914	896009	884381	940643	449662	808914	830992	783632	847619	349038	866492	850724	1.04341	0.0003108	0.0100492	1.23647	0.306227	up
MW0054245	Lactitol	Carbohydrates and Its metabolites	Sugars	C12H24O11	2	0.925	585-86-4	3093.26	3253.49	2989.31	3089.51	2639.2	3235.17	3329.22	2634.74	3408.01	3775.89	2970.38	3160.22	3370.46	4570.31	3732.38	3276.94	1.20044	0.0253777	0.0820949	0.858456	-0.220184	down
MW0105631	Anserine	Amino acid and Its metabolites	Small Peptide	C10H16N4O3	1	0.913	584-85-0	4.08967e+06	3.30041e+06	2.93731e+06	4.52786e+06	4.54452e+06	3.33858e+06	2.51837e+06	2.00079e+06	6.66776e+06	3.37481e+06	6.17927e+06	5.40825e+06	3.60078e+06	5.87274e+06	5.50215e+06	5.05501e+06	1.43178	0.00424577	0.0278286	0.654273	-0.612035	down
MW0169291	Idebenone	Benzene and substituted derivatives	Benzene and substituted derivatives	C19H30O5	2	0.8416	58186-27-9	9721.39	9291.17	7949.89	7483.18	8359.95	8968.32	8612.16	8245.17	10421.8	9605.8	10067.6	10354.4	8785.01	11661.9	8601.46	8661	1.23485	0.020967	0.0714659	0.878099	-0.187545	down
MW0168692	Adenosine	Nucleotide and Its metabolites	Nucleotide and Its metabolites	C10H13N5O4	1	0.9635	58-61-7	20641.4	33675.6	14998	33189.8	27934.7	26161	45023.1	36857	19590.4	21021.6	18821.8	28215.3	14191.5	17132.2	13179.4	14434.3	1.37888	0.00866687	0.0420343	1.62689	0.70212	up
FDATP02125	Tetrabenazine	Benzene and substituted derivatives	Benzene and substituted derivatives	C19H27NO3	2	0.7193	58-46-8	1748.24	2322.12	2157.82	1235.56	1354.29	1779.48	1210.25	1576.02	2411.47	1571.01	1984.31	2209.8	2452.96	2318.36	2400.93	1912.79	1.2359	0.0187596	0.068345	0.775349	-0.367083	down
MW0111010	Dipyridamole	Heterocyclic compounds	Heterocyclic compounds	C24H40N8O4	2	0.8207	58-32-2	16389.8	16475.5	16428.3	15821.5	16122	14971.2	18277.4	15011.3	19809.9	19251.8	20366.1	16603.8	18287.4	24665.2	18034.3	22412.8	1.60223	0.00193202	0.0190583	0.812243	-0.300016	down
MEDP1188	Testosterone	Hormones and hormone related compounds	Hormones and hormone related compounds	C19H28O2	3	0.7024	58-22-0	5360.27	2943	2494.5	7495.76	4414.92	12491.4	6360.47	7721.2	2351.07	2426.55	1331.48	2198.2	1324.15	1500.93	497.55	1059.34	1.73772	0.0001554	0.00932239	3.88372	1.95744	up
MW0114625	Inosine 2'-phosphate	Organic acid and Its derivatives	Organic acid and Its derivatives	C10H13N4O8P	3	0.9177	572-25-8	882168	729860	1.25806e+06	914854	1.1213e+06	727516	426827	412939	1.20429e+06	1.42287e+06	1.34897e+06	1.25614e+06	1.07242e+06	1.1983e+06	1.0179e+06	1.42909e+06	1.42107	0.00261819	0.0217969	0.650607	-0.620142	down
MW0000452	Strychnine	Alkaloids	Alkaloids	C21H22N2O2	2	0.9055	57-24-9	6229.37	7228.44	9217.19	4551.02	6495.1	3993.75	6177.39	4916.79	7865.03	8155.78	7574.51	8022.2	7454.81	8142.63	6229.44	8377.81	1.24478	0.0227264	0.0755815	0.789507	-0.340977	down
MW0151759	Ionomycin	Organic acid and Its derivatives	Organic acid and Its derivatives	C41H72O9	2	0.8291	56092-81-0	10099.2	11378	5854.78	4312.16	7544.63	7303.13	6897.9	5862.43	27615.8	10234.7	12420.4	33806.7	8069.92	9473.66	8924.01	7784.33	1.21473	0.014763	0.0569012	0.50074	-0.997866	down
MW0107683	L-cystathionine	Amino acid and Its metabolites	Amino acid derivatives	C7H14N2O4S	3	0.8337	56-88-2	6509.49	7217.27	3767.63	3184.72	4792.15	4788.95	5639.99	4502.36	3995.62	2293.6	1443.12	2094.65	1139.9	2512.02	836.072	1473.18	1.73345	0.000139357	0.00932239	2.55904	1.3556	up
FDATN01488	L-Glutamic acid	Amino acid and Its metabolites	Amino acids	C5H9NO4	1	0.9728	56-86-0	84232.7	78573.8	23932.3	54711.9	47191.6	90384.6	80202	114803	41908.8	36077.1	35787	23423.7	30818.6	30117.4	35504.5	25362.8	1.53981	0.00699301	0.0360931	2.21634	1.14818	up
MW0105531	L-Alanine	Amino acid and Its metabolites	Amino acids	C3H7NO2	1	0.9574	56-41-7	149346	152552	177893	152752	156919	141969	142294	141044	164370	161920	167695	163290	175961	162881	164634	171361	1.42933	0.00655308	0.0360931	0.911912	-0.133033	down
MW0157889	Thr-His	Amino acid and Its metabolites	Small Peptide	C10H16N4O4	2	0.8374	55831-93-1	14845.6	12461.3	10053.1	9643.19	8944.76	9431.14	10817.7	9270.58	16726.5	19610.7	13945.2	18844.7	18364.7	18554.3	16637	11102	1.69765	0.0010878	0.0154307	0.638841	-0.646471	down
MW0122709	psi-Pelletierine	Heterocyclic compounds	Heterocyclic compounds	C9H15NO	2	0.7543	552-70-5	62580.8	52583.2	12477.1	40514.2	28366.2	52314.2	17003.8	42211	17147.7	24810.4	19233.8	16496.1	13037.6	13567.7	20921.2	6963.95	1.41098	0.0281274	0.0862723	2.33057	1.22068	up
MW0111087	Methacholine	Tryptamines,Cholines,Pigments	Cholines	C8H18NO2+	2	0.8148	55-92-5	40358.8	45718.8	85749.1	61448.8	88884.4	42367.1	29672.2	28608.8	92328.7	81359.4	64231.8	88644.5	94120.9	81474.7	49303.1	90150.6	1.28875	0.0206682	0.0708569	0.658976	-0.601703	down
MW0120912	5-(Tetradecyloxy)-2-furoic acid	Organic acid and Its derivatives	Organic acid and Its derivatives	C19H32O4	2	0.8706	54857-86-2	21323.8	20379.5	19295	20051.1	19891.9	19511.6	18282.4	17067.6	24134.5	23250.1	24522.9	20857.7	21925.1	26600.9	23532.7	20820.9	1.66521	0.000532759	0.0121702	0.839253	-0.252823	down
MW0006634	4'-Chloro-5-methoxyvalerophenone (E)-O-(2-aminoethyl)oxime fumarate	Benzene and substituted derivatives	Benzene and substituted derivatives	C18H25ClN2O6	2	0.8662	54739-21-8	76905.9	77160.6	74935.9	80347.7	72425.5	72162.5	69309.7	70645.7	81015.1	82909.5	82947.9	79770.3	80837.6	117434	82351.5	78547.3	1.23683	0.000621601	0.0121702	0.86597	-0.207611	down
MW0004471	4,5-Phenanthrenedicarboxylic acid	Benzene and substituted derivatives	Benzene and substituted derivatives	C16H10O4	2	0.7217	5462-82-8	3.24564e+06	3.59555e+06	1.74537e+06	1.89667e+06	2.93864e+06	3.31302e+06	3.2245e+06	3.29139e+06	1.78522e+06	2.05828e+06	1.28647e+06	1.4051e+06	1.16647e+06	1.91852e+06	865834	815962	1.70373	0.000180345	0.0097749	2.05725	1.04072	up
MEDL02767	Palmitoylethanolamide	FA	Others	C18H37NO2	3	0.9362	544-31-0	1798.82	2254.43	2718.23	1687.2	1868.2	1634.81	1143.21	1466.46	2352.09	2833.14	2552.25	2829.81	2675.66	2561.38	2087.94	1765.94	1.29833	0.0106	0.0462114	0.741235	-0.431997	down
MW0007156	Flecainide	Benzene and substituted derivatives	Benzene and substituted derivatives	C17H20F6N2O3	2	0.7261	54143-55-4	10405.5	13297.7	5018.96	9465.04	8334.12	11263.4	6767.89	11750.3	10001.2	7603.14	8565.53	6689.3	5336.43	7184.28	6555.36	4415.46	1.01853	0.0475982	0.127366	1.35407	0.437303	up
MW0169387	L-Carnitine	Amino acid and Its metabolites	Amino acids	C7H15NO3	1	0.9773	541-15-1	172148	184515	315910	234496	291285	166195	205468	110447	326152	293026	327040	395463	281245	369469	317681	347388	1.5792	0.000560941	0.0121702	0.632355	-0.661192	down
MW0106098	Camylofin	Others	Medicine	C19H32N2O2	2	0.8161	54-30-8	34518.2	33215	33370.7	32326.4	31082.2	30184.3	29730.4	29804.8	38481.7	36784.9	35212.6	35821.2	35477.1	38712.3	34409.9	34078.3	1.71027	0.00025135	0.0100492	0.879763	-0.184814	down
MW0108879	N-omega-Hydroxy-L-arginine	Amino acid and Its metabolites	Amino acid derivatives	C6H14N4O3	2	0.7967	53054-07-2	4902.35	4154.22	941.639	5627.35	6947.91	5534.82	3825.11	6147.95	839.939	1516.93	1252.6	1059.38	1019.77	828.66	2544.31	595.449	1.72821	0.0029526	0.0217969	3.94338	1.97943	up
MW0049033	Cortisone	Hormones and hormone related compounds	Hormones and hormone related compounds	C21H28O5	3	0.8242	53-06-5	1595.9	1524.89	1575.38	1562.77	1357.33	1498.84	1606.42	1455.2	1886.48	2194.92	1915.9	1490.9	1676.42	2275.32	1796.67	1448.41	1.30846	0.0498834	0.129032	0.829194	-0.270218	down
MEDL02551	20-Hydroxyecdysone	Steroids	Steroid	C27H44O7	2	0.9038	5289-74-7	1.02193e+06	992851	1.0914e+06	910218	871205	814342	904802	965716	1.04528e+06	1.08812e+06	1.01782e+06	1.17039e+06	1.11841e+06	1.19369e+06	1.00239e+06	834140	1.02909	0.0452613	0.121672	0.894007	-0.161643	down
MW0007179	Flunarizine	Benzene and substituted derivatives	Benzene and substituted derivatives	C26H26F2N2	2	0.7099	52468-60-7	2675.39	6052.79	2180.2	2856.66	3000.53	3446.92	5104.25	13359.9	1794.66	1023.83	2145.93	999.547	969.358	3921.38	1857.13	643.691	1.50775	0.0029526	0.0217969	2.89593	1.53403	up
MW0126273	Psilocin	Heterocyclic compounds	Heterocyclic compounds	C12H16N2O	2	0.7071	520-53-6	1373.8	1969.81	2317.01	1872.86	1816.69	2012.1	1795.06	1855.57	2211.43	2120.06	2276.41	2108.14	1888.83	2826.87	2051.03	2322.12	1.20849	0.021929	0.0737725	0.843189	-0.246072	down
MW0054192	Kaempferol	Flavonoids	Flavonoid	C15H10O6	2	0.7236	520-18-3	102362	123151	206041	162216	167805	110089	98053	81198.4	233735	217760	197519	263232	177826	216292	137502	212996	1.5125	0.0021129	0.0202421	0.634281	-0.656806	down
MW0138965	Milbemycin A3	Heterocyclic compounds	Heterocyclic compounds	C31H44O7	3	0.7145	51596-10-2 | 51570-36-6	30625	32727.5	34416.6	25781.6	25636.9	22452.2	24733.2	25979.3	42492.9	47377.1	43577.4	50205.1	56240.2	41847.2	35089.7	25322.7	1.57799	0.00109367	0.0154307	0.649863	-0.621792	down
MW0063480	Sclareol	Terpenoids	Ditepenoids	C20H36O2	3	0.7915	515-03-7 | 86023-49-6	3282.15	2215.21	623.385	7011.09	2719.18	12440.9	4619.41	10838.7	1077.94	1227.78	1170.23	999.107	848.857	1020.3	2248.55	1177.17	1.44649	0.014763	0.0569012	4.47802	2.16286	up
MW0126471	8-Demethyl-8-(dimethylamino)riboflavin	Heterocyclic compounds	Heterocyclic compounds	C18H23N5O6	2	0.7204	51093-55-1	10085.6	11408.5	4819.23	6382.69	6159.44	8880.97	8449.16	9548.15	5095.97	2161.13	3159.6	3419.6	3325.85	3813.59	1537.55	1256.89	1.77862	4.87429e-05	0.00932239	2.76539	1.46748	up
MW0009996	1,7,13-Trihydroxy-5,6,11,12,17,18-trinaphthylenehexone	Benzene and substituted derivatives	Benzene and substituted derivatives	C30H12O9	3	0.8198	50838-55-6	3860.97	3663.96	3844.46	2985.91	4271.49	2691.61	3271.98	2736.72	4754.42	4638.18	4757.51	4515.93	3958.21	5632.67	3452.96	2912.62	1.15984	0.0256429	0.0826823	0.789287	-0.341378	down
MW0053909	Hexanoyl-coenzyme a	CoEnzyme and vitamins	CoEnzyme and vitamins	C27H46N7O17P3S	3	0.7725	5060-32-2	3283.47	5734.12	788.178	2209.78	2606.96	4098.24	3036.52	4897.18	2046.71	1013.78	902.452	738.37	723.138	956.016	1219.24	585.346	1.63533	0.0029526	0.0217969	3.25648	1.70331	up
MW0133678	4-Hydroxycinnamic acid	Benzene and substituted derivatives	Phenolic acids	C9H8O3	1	0.8035	501-98-4	56074.3	53798.7	30469.9	43386.5	37618.6	49955.5	36200.7	49629.7	35093.8	29565.5	34199.7	33993.3	29077.2	28790.7	34203.3	26723	1.5692	0.0018648	0.0187123	1.41919	0.505066	up
MW0010634	Nordihydroguaiaretic acid	Benzene and substituted derivatives	Benzene and substituted derivatives	C18H22O4	2	0.8674	500-38-9 | 27686-84-6	10263	10274.5	10856.5	9140.22	9761.39	7575.27	8285.11	8665.94	12675.8	13071.9	12382.2	12360.9	11300.6	13618.6	9842.42	11549.3	1.67017	0.000307164	0.0100492	0.772939	-0.371573	down
MW0002155	2,3-Dihydrobenzofuran	Benzene and substituted derivatives	Benzene and substituted derivatives	C8H8O	1	0.8886	496-16-2	114090	124397	64688	91865.8	83364.6	112757	74139.8	108962	91251.9	67070	84373.3	70148.6	62988	79401.4	73939.8	55059.5	1.26249	0.0156863	0.0594752	1.32527	0.406284	up
MEDP1186	Methyl-2-pyrrolidone-5-carboxylate	Aldehyde,Ketones,Esters	Esters	C6H9NO3	1	0.7854	4931-66-2	3300.64	5692.09	1977.43	2634.62	2530.98	3775.59	2776.04	3552.69	2957.13	3166.67	2009.8	2432.64	1502.64	1755.71	2158.26	1336.57	1.25043	0.0308525	0.0930372	1.51507	0.599381	up
MW0106184	1-Methyl-5-(3-pyridinyl)-2-pyrrolidinone	Heterocyclic compounds	Heterocyclic compounds	C10H12N2O	3	0.7663	486-56-6	2575.76	4114.29	664.027	2116.43	2479.08	3563.99	2462.97	2869.44	1836.76	2174.64	1703.88	576.863	1192.77	1284.24	1271.61	962.711	1.18116	0.00870247	0.0421192	1.89449	0.921811	up
MW0169286	Hyperoside	Flavonoids	Flavonoid	C21H20O12	2	0.7255	482-36-0	1007.15	1275.35	758.486	1139.42	944.568	968.093	956.492	1042.15	1543.48	1762	1221.3	1153.93	1161.1	1229.38	1047.77	1244.19	1.36487	0.0125686	0.0525732	0.780816	-0.356945	down
MW0010645	Podofilox	Heterocyclic compounds	Heterocyclic compounds	C22H22O8	2	0.9302	477-47-4	2496.85	2293.21	2216.47	2308.66	2309.92	2264.95	2434.21	2067.64	2762.68	2722.4	2633.1	2569.48	2516.68	3570.64	2686.58	2475.22	1.51663	0.0003108	0.0100492	0.838405	-0.25428	down
MW0053754	Glycocholic acid	Bile acids	Bile acids	C26H43NO6	2	0.8568	475-31-0	8086.51	6031.66	9094.01	6009.85	5918.06	6091.76	6035.42	5968.65	7396.04	9165.66	7159.61	10414.8	7540.02	8028.86	9000.71	7109.58	1.2766	0.020697	0.0708569	0.808869	-0.306022	down
MW0016332	Campesterol	Hormones and hormone related compounds	Hormones and hormone related compounds	C28H48O	2	0.7142	474-62-4	793.287	2233.87	6312.92	898.734	635.295	614.053	2500.39	1639.46	5077.78	942.797	4282.22	2876.1	1525.37	3680.96	8384.97	6925.96	1.13921	0.0379176	0.105709	0.463792	-1.10845	down
MW0014060	2-Methyl-3-hydroxybutyric acid	Organic acid and Its derivatives	Organic acid and Its derivatives	C5H10O3	3	0.9055	473-86-9	4372.31	5145.19	2775.89	3301.89	3076.58	3967.84	2899.6	3980.96	3455.13	2464.36	3327.67	2690.9	2511.55	3121.07	2945.57	2034.62	1.25131	0.0215519	0.0731383	1.30905	0.388522	up
MW0150594	Gly-Pro-Arg	Amino acid and Its metabolites	Small Peptide	C13H24N6O4	2	0.8912	47295-77-2	37864.6	33873.2	31642.9	35621.1	35064	36392.2	35537.6	38101	37042.3	40143.6	36517.2	36793.8	36590.2	48563.9	40420.8	38451.1	1.15663	0.0104118	0.0456261	0.903261	-0.146785	down
MW0168789	Astaxanthin	Aldehyde,Ketones,Esters	Ketones	C40H52O4	2	0.7178	472-61-7	5597.11	5125.12	908.278	3963.04	2690.71	3009.94	2174.13	3468.12	1588.63	683.829	2475.51	1468.48	832.101	1160.71	2603.41	1033.44	1.3506	0.00711598	0.036489	2.27387	1.18515	up
MEDL00359	Gly-Pro-Leu	Amino acid and Its metabolites	Small Peptide	C13H23N3O4	1	0.8079	47066-32-0	9663.73	13433.9	4083.3	7852.61	9018.16	14493.4	7825.8	8642.93	4590.57	7320.32	3604.47	6957.28	3744.29	3187.77	4174.22	2107.88	1.55884	0.00239485	0.0217969	2.10201	1.07177	up
MW0053542	(1R,2R,5R,8R,9S,10R,12S)-12-Hydroxy-11-methyl-6-methylidene-16-oxo-15-oxapentacyclo[9.3.2.15,8.01,10.02,8]heptadecane-9-carboxylic acid	Heterocyclic compounds	Heterocyclic compounds	C19H24O5	3	0.8333	468-44-0	3962.73	3929.2	3652.06	4092.24	3093.61	3091.33	3869.46	3690.99	5522.64	3387.48	3658.44	5170.25	4278.41	5078.06	4985.58	3926.08	1.23203	0.01866	0.0680884	0.815999	-0.293361	down
MW0053831	Hecogenin	Heterocyclic compounds	Heterocyclic compounds	C27H42O4	2	0.8533	467-55-0	26029.2	24383.2	24005.1	23385.8	21371.6	24488.1	21625.7	22246.1	25120.4	24955.2	26499.6	26871.8	26744.7	27942.7	25068.5	26223.7	1.56045	0.0012517	0.0168437	0.895468	-0.159286	down
MW0015942	Asiatic acid	Organic acid and Its derivatives	Organic acid and Its derivatives	C30H48O5	2	0.8823	464-92-6	45854	46893.7	42511.6	39080	42536.1	40495.4	36886	39338.2	46974.9	45050.5	46584.8	48402.2	46589	50913.8	45139.4	41868.7	1.35155	0.00790425	0.0392347	0.897912	-0.155355	down
MW0009500	Ponceau SX	Benzene and substituted derivatives	Benzene and substituted derivatives	C18H14N2Na2O7S2	3	0.7177	4548-53-2	5361.19	5594.1	1576.36	6572.3	4751.91	2966.97	3638.87	2833.84	1138.11	2154.18	2574.71	2170.32	520.847	1813.14	2698.38	1075.9	1.47155	0.00261415	0.0217969	2.35377	1.23498	up
MW0000203	Cuscohygrine	Alkaloids	Alkaloids	C13H24N2O	3	0.9655	454-14-8	154945	168994	152481	171860	154511	159911	166597	160641	170115	168475	169863	172940	175716	220285	165053	160173	1.01405	0.0281274	0.0862723	0.919664	-0.120821	down
MW0108229	Met-Lys	Amino acid and Its metabolites	Small Peptide	C11H23N3O3S	2	0.7054	45214-88-8	48594.8	74271	10567.3	42334.3	55047.1	40894.9	39474.6	50024.8	24460.3	27671.1	17871.6	28577.7	6386.5	17957.4	30187	11634.4	1.30523	0.00351801	0.0243716	2.19252	1.13259	up
MW0116893	1-Benzyl-4-hydroxy-5-oxo-2,5-dihydro-1H-pyrrole-3-carboxylic acid ethyl ester	Benzene and substituted derivatives	Benzene and substituted derivatives	C14H15NO4	2	0.7235	4450-98-0	4866.29	5040.13	5862.48	5521.85	5178.95	4402.88	4843.34	4853.29	5578.23	5802.52	6351.41	5257.1	5989.63	6652.67	4477.87	5443.86	1.05593	0.0479166	0.128071	0.890588	-0.16717	down
MW0115855	(2-Iodophenyl)(1-((1-methylpiperidin-2-yl)methyl)-1H-indol-3-yl)methanone	Aldehyde,Ketones,Esters	Ketones	C22H23IN2O	2	0.7652	444912-75-8	12673.4	12345.1	12157.3	11037.7	12305.7	11430	11856.1	12606.4	13879.6	13183.5	13648.9	12482.3	13541.6	17544.5	11676.8	11868	1.07083	0.0498834	0.129032	0.894145	-0.161419	down
MW0125460	N-(benzenesulfonyl)-2-[4-(4,9-diethoxy-3-oxo-1H-benzo[f]isoindol-2-yl)phenyl]acetamide	Benzene and substituted derivatives	Benzene and substituted derivatives	C30H28N2O6S	2	0.7123	439288-66-1	15886.3	19857.9	4278.69	12756.4	10227.5	19128.6	10193.9	19969.1	9695.28	5702.64	10362.2	4913.9	5776.87	7470.5	8868.51	4379.86	1.31134	0.0206682	0.0708569	1.9643	0.974013	up
MW0141115	1,2-Dihydroxyfluorene	Benzene and substituted derivatives	Benzene and substituted derivatives	C13H10O2	3	0.7179	42523-11-5	1745.13	1330.62	1438.52	1286.97	1380.66	1060.89	1134.12	1324.54	1726.37	1797.59	1636.67	1742.44	2249.68	1928.02	1404.25	1246.93	1.31834	0.0117849	0.0500645	0.77931	-0.359731	down
MW0119095	3-(6-Amino-9h-purin-9-yl)propanoic acid	Organic acid and Its derivatives	Organic acid and Its derivatives	C8H9N5O2	2	0.7178	4244-47-7	14112.9	17301.5	8846.21	14354.6	13263.1	16012	15076.2	17689.3	12884.9	11114.1	11922	11172.7	12070.1	9785.25	12227.6	8449.22	1.28407	0.00875614	0.0422035	1.30159	0.38027	up
MW0127524	Dimethyl thioselenide	Others	Others	C2H6SSe	3	0.7041	41884-42-8	44075.3	40434.4	43542.4	41497.1	40523	37689.8	37021.4	43412.2	46889.3	47286.7	43037.6	46593.4	47252.7	39101.1	80567.7	44640.3	1.03818	0.014763	0.0569012	0.830099	-0.268644	down
MW0052379	Dihydrophaseic acid	Organic acid and Its derivatives	Organic acid and Its derivatives	C15H22O5	3	0.7823	41756-77-8	55029.3	59864.1	56490.6	54793.9	58552	54095.1	53125.4	55644.6	61634.7	63018.6	60930.4	59078.2	59664.5	93216	58934.6	56029.7	1.01762	0.004662	0.0278286	0.873345	-0.195377	down
MW0107577	Ile-Val	Amino acid and Its metabolites	Small Peptide	C11H22N2O3	3	0.8463	41017-96-3	2432.69	3105.06	12509.1	5274.3	20292.1	10518	6986.08	4442.98	18222.8	26316.4	3754.97	24110.5	13230.6	18776.3	17032.6	16073	1.1971	0.0147165	0.0569012	0.476742	-1.06872	down
MW0000337	(e)-2-[(2s,3s)-3-Ethyl-8-methoxy-1,2,3,4,6,7,12,12b-octahydroindolo[3,2-h]quinolizin-2-yl]-3-methoxyprop-2-enoic acid methyl ester	Alkaloids	Alkaloids	C23H30N2O4	2	0.7129	4098-40-2	15218.3	20926.3	3125.71	6929.11	6711.65	9934.62	7220.12	12653.4	2382.52	4370.97	5921.59	4280.64	2179.7	2571.59	4819.84	1854.06	1.57456	0.0018648	0.0187123	2.91461	1.5433	up
MW0105646	Arg-Ala	Amino acid and Its metabolites	Small Peptide	C9H19N5O3	2	0.7791	40968-45-4	29306.6	30800.5	13522.5	12200.7	12580.5	20573.7	13387.7	29123.8	17629.6	7455.04	10060.1	9820.34	9807.62	4855.63	8661.1	9266.63	1.48992	0.0018648	0.0187123	2.08231	1.05819	up
MW0012469	15-Keto Travoprost	Hormones and hormone related compounds	Hormones and hormone related compounds	C26H33F3O6	2	0.7177	404830-45-1	10903.8	16974.2	11766.4	11929	10668	12048.5	12751.8	12470.6	16751.1	20262.3	11841.7	17051.5	17455.7	14459.1	13541	14613.1	1.32192	0.0131699	0.0545545	0.789933	-0.340197	down
MW0141976	2,3',5-Trichlorobiphenyl	Benzene and substituted derivatives	Benzene and substituted derivatives	C12H7Cl3	3	0.7783	38444-81-4	50002.3	50840.7	52684.9	47786.1	48890.7	46845	47608.9	46661.6	62712.7	66161.4	70928	61460	61423.3	49531.5	51176.6	58617.9	1.68289	0.0018648	0.0187123	0.811848	-0.300718	down
MW0013009	2-azaniumylethyl (2R)-2-[(9Z)-octadec-9-enoyloxy]-3-(stearoyloxy)propyl phosphate	GP	PE	C41H80NO8P	2	0.7579	383907-18-4	85557.1	86432	77336	83421.3	88113.1	87851.5	87641.4	88175.7	47575.8	48666.6	60521.4	66086.5	68867.6	87399.1	79306.2	79324.3	1.4428	0.004662	0.0278286	1.27295	0.348181	up
MW0012077	11beta-Hydroxyandrostenedione	Hormones and hormone related compounds	Hormones and hormone related compounds	C19H26O3	3	0.7609	382-44-5 | 564-33-0 | 564-32-9	5875.1	5417.53	5321.92	5556.33	5658.76	4777.04	5475.87	5254.84	5758.07	6026.3	6087.79	5576.81	5807.9	9020.27	5891.74	6385.01	1.16391	0.0018648	0.0187123	0.857251	-0.22221	down
MW0115455	Validamycin A	Heterocyclic compounds	Heterocyclic compounds	C20H35NO13	2	0.7982	37248-47-8	9028.59	12037.8	3365.95	6937.75	5274.55	9774.94	5131.55	8866.87	5240.66	4519.17	5388.44	3113.91	2318.47	5106.13	3860.92	2157.79	1.40882	0.0062617	0.0356412	1.9056	0.930245	up
MW0049055	Crotonic acid	Organic acid and Its derivatives	Organic acid and Its derivatives	C4H6O2	3	0.8298	3724-65-0	21267	13199.1	18400	15940.7	20413.4	20642.7	20100.3	20347.4	22666.5	22079.4	22133.7	22895.6	21427.9	27514	20302.2	22677.1	1.35157	0.00716705	0.0366578	0.827261	-0.273585	down
MW0016385	Capsidiol	Alcohol and amines	Alcohols	C15H24O2	2	0.728	37208-05-2	11656.2	12626.4	8963.77	10427.4	12190.3	12703.7	13409.6	14023.3	11775.7	9751.13	9238.94	9970.3	10026.7	12554.7	9440.25	9173.75	1.16603	0.029924	0.0908253	1.17172	0.228626	up
MW0107834	Leu-Met	Amino acid and Its metabolites	Small Peptide	C11H22N2O3S	2	0.7824	36077-39-1	135317	218213	475528	240333	266353	83964.8	68538.7	47310.7	508151	433305	504726	541208	530146	513352	486650	434173	1.62243	0.000621601	0.0121702	0.388581	-1.36371	down
MW0052505	Ecdysone	Organic acid and Its derivatives	Organic acid and Its derivatives	C27H44O6	2	0.7741	3604-87-3	58132	51367.5	38942.9	67866	39287.1	38125.5	37716	38428.1	56033.2	71780.6	64202.2	79352.8	63581.2	60999	56153.5	72534.8	1.56087	0.00179532	0.0187123	0.704992	-0.504321	down
MW0000265	Galantamine	Others	Others	C17H21NO3	2	0.8033	357-70-0	7623.88	8836.39	31644	6597.78	8554.6	6098.16	4168.66	5120.04	33821.4	21822.1	42643.3	28941.8	52377.6	39121.7	3777.94	40914.7	1.44701	0.0206682	0.0708569	0.298547	-1.74397	down
MW0119397	3-Amino-5-(3-thiophenyl)-2-thiophenecarboxamide	Alcohol and amines	Amines	C9H8N2OS2	2	0.7009	354812-17-2	530649	626716	969991	811053	860335	559225	518976	426101	1.1073e+06	982135	959180	1.17642e+06	889485	1.02789e+06	762122	996415	1.54337	0.00139392	0.0179285	0.671192	-0.575203	down
MW0109395	Pro-Trp	Amino acid and Its metabolites	Small Peptide	C16H19N3O3	3	0.7074	35310-39-5	5471.48	9870.63	1757.44	7712.76	7804.88	4803.52	5530.11	7915.44	5682.12	2764.13	1837.97	2487	1074.58	1733.16	4036.51	981.111	1.4438	0.00285882	0.0217969	2.46964	1.3043	up
MW0107125	Glycocyamine	Amino acid and Its metabolites	Amino acids	C3H7N3O2	3	0.7607	352-97-6	20089.5	15417.4	10612.3	12401.4	18501.4	16459.3	18942.9	19607.8	11863.2	13805.3	8575.4	10277.4	4545.86	11937.4	5308.09	5218.35	1.54955	0.000758608	0.0137972	1.8458	0.884247	up
MW0000391	Palmatine	Others	Others	C21H22NO4+	2	0.7072	3486-67-7	9497.18	14132.9	2470.6	7279.71	7112.41	7781.95	3183.37	12633.6	5751.62	5598.8	1153.05	5063.68	1995.47	3775.89	3999.01	2953.63	1.21124	0.0169193	0.0629204	2.11586	1.08124	up
MEDL00860	D-Ornithine	Amino acid and Its metabolites	Amino acids	C5H12N2O2	1	0.7327	348-66-3	5368.98	11565	2534.81	4551.53	4701.36	6148.62	5180.9	4277.81	4611.94	6780.38	1466.72	3271.93	2225.83	2211.18	4056.38	1455.2	1.17197	0.0379176	0.105709	1.69976	0.76533	up
MW0107023	Glu-Tyr	Amino acid and Its metabolites	Small Peptide	C14H18N2O6	1	0.9191	3422-39-7	11546.6	12043.4	4779.37	5213.56	6535.82	11139.5	5632.05	11575.9	2782.68	3890.3	792.352	4433.58	3816.32	3090.53	3677.63	2425.99	1.66221	0.0001554	0.00932239	2.74861	1.4587	up
MW0151927	Juvenile hormone II	Hormones and hormone related compounds	Hormones and hormone related compounds	C17H28O3	3	0.8668	34218-61-6	17537.5	16350.7	17067.7	15439.4	15673.1	13217.7	13657.5	16023.9	20117.7	17623.2	15965.1	16837.9	17691.4	20444.4	18675.4	17539.5	1.40289	0.00580663	0.033543	0.862472	-0.21345	down
MEDP2111	2'-Hydroxy-4,4',6'-trimethoxychalcone	Benzene and substituted derivatives	Phenolics	C18H18O5	2	0.7189	3420-72-2	6535.55	6469.53	10150.4	6950.12	5493.19	7576.85	5226.52	5818.41	10138.6	9595.38	7813.34	8293.38	10171.8	9197.26	9646.62	8338.58	1.54031	0.00230604	0.0216838	0.74077	-0.432902	down
MW0104793	2-Mercaptoethanesulfonic acid	Organic acid and Its derivatives	Organic acid and Its derivatives	C2H6O3S2	3	0.9808	3375-50-6	2162.7	2127.97	2239.24	2011.09	2319.84	2190.32	2178.58	2268.02	2590.13	2276.42	2627.46	2280.79	2244.32	3173.48	2347.12	2204.43	1.18364	0.00699301	0.0360931	0.886225	-0.174255	down
MW0115769	(1-(4-Cyanobutyl)-3-(naphthalen-1-oyl)indole)	Heterocyclic compounds	Indole and Its derivatives	C24H20N2O	2	0.8827	335161-19-8	409876	380617	360185	394665	354709	352826	397270	358080	408373	407104	393635	402129	403907	508402	406630	400619	1.26956	0.014763	0.0569012	0.903155	-0.146954	down
MW0106514	DL-Leucine	Amino acid and Its metabolites	Amino acids	C6H13NO2	1	0.9203	328-39-2 | 25322-63-8 | 25988-64-1 | 7005-03-0	1.03732e+06	1.24729e+06	446779	967380	816282	1.1074e+06	738851	1.08054e+06	874699	562728	966541	620414	587128	613788	671095	430029	1.08727	0.0290255	0.0887929	1.39716	0.482493	up
MEDP0519	L-Norleucine	Amino acid and Its metabolites	Amino acids	C6H13NO2	3	0.8803	327-57-1	3432.37	3304.54	493.26	2204.32	2005.58	3578.23	1896.86	4489.25	1300.57	1070.46	1622.97	930.034	1411.68	1131.86	1746.78	769.188	1.17773	0.00789421	0.0392347	2.14397	1.10028	up
MW0107905	L-Lysinamide	Alcohol and amines	Amines	C6H15N3O	2	0.7129	32388-19-5	11792.1	2226.36	2068.51	7001.37	8028.15	11285.4	5687.43	6998.83	4710.01	4786.55	2697.5	3133.12	2073.59	1276.24	5349.81	667.081	1.14882	0.0177484	0.0655664	2.23084	1.15759	up
pme2617	L-methionine sulfoxide	Amino acid and Its metabolites	Amino acid derivatives	C5H11NO3S	2	0.7078	3226-65-1	111247	121264	151235	136102	140556	110990	111828	101904	155043	150535	148843	165336	133640	146172	128435	143413	1.3924	0.00725795	0.0368116	0.840971	-0.249872	down
MW0109788	Tacrine	Heterocyclic compounds	Heterocyclic compounds	C13H14N2	2	0.7142	321-64-2	14178	9254.27	1867.87	8260.19	8691.54	7619.46	1903.57	6857.71	1299.08	1834.56	2668.19	2798.12	1351.92	676.31	7481.57	606.662	1.41938	0.00699301	0.0360931	3.13269	1.6474	up
MW0139732	Panasenoside	Flavonoids	Flavonols	C27H30O16	2	0.8978	31512-06-8	3004.96	3107.07	3893.09	3117.3	6388.94	3791.38	3291.88	3088.15	9273.73	4971.51	4373.41	4745.47	3825.65	3414.24	5734.39	3746.62	1.04575	0.0379176	0.105709	0.740495	-0.433438	down
MW0125208	Monocrotaline	Heterocyclic compounds	Heterocyclic compounds	C16H23NO6	2	0.7675	315-22-0 | 109525-74-8	10328.5	10331.2	10414.8	9659.02	10502.6	11302.4	10400.9	9409.49	12101.8	11966.2	12148.2	10889.3	10708.4	13359.2	9472.73	10616.5	1.14165	0.0337488	0.100341	0.902331	-0.148272	down
MW0108608	Spaglumic acid	Amino acid and Its metabolites	Amino acid derivatives	C11H16N2O8	3	0.9089	3106-85-2	2606.96	3841.73	3452.36	2398.63	2588.73	2518.17	2850.37	2992.48	4443.79	3377.47	3489.18	3737.1	3368.23	3519.68	3757.45	2907.16	1.33501	0.0134541	0.0553375	0.812916	-0.298822	down
mws4176	Alanylphenylalanine	Amino acid and Its metabolites	Small Peptide	C12H16N2O3	1	0.9351	3061-90-3	12468.8	15048.8	124657	24201.2	20859.7	14215.6	5634.55	17749.7	47363.4	87082.6	49498.1	109476	78780.3	26285.4	26777.9	119319	1.3556	0.0104118	0.0456261	0.431221	-1.2135	down
MW0011871	1,2-Dihexanoyl-sn-glycerol	GL	DG	C15H28O5	2	0.9082	30403-47-5	31233.9	28689	34254.2	30330.8	32810.3	31094.6	31714.4	28606.5	35847	32625.5	29406.8	32283.9	34767.9	40976.7	36257.1	33176.6	1.15762	0.0317477	0.0952432	0.903365	-0.14662	down
MW0108500	N,N-dimethylarginine	Amino acid and Its metabolites	Amino acid derivatives	C8H18N4O2	1	0.7304	30315-93-6	3326.02	8310.7	1748.71	4259.07	4279.28	6019.31	6784.41	5033.05	2727.6	5285.61	2376.08	2715.17	1553.88	1911.36	3590.33	1114.07	1.26124	0.0179534	0.0659445	1.86897	0.90224	up
FDATN01474	DL-Serine	Amino acid and Its metabolites	Amino acids	C3H7NO3	3	0.8945	302-84-1 | 6898-95-9 | 25821-52-7	4443.37	5161.74	1692.7	3534.89	3388.46	4811.08	6313.15	5120.3	2075.69	2364.57	3073.03	1041.48	1214.13	1711.43	4581.08	2258.08	1.33987	0.00703398	0.0361482	1.88137	0.911781	up
MW0017059	Chlormadinone acetate	Aldehyde,Ketones,Esters	Esters	C23H29ClO4	2	0.7112	302-22-7	41217.7	38265.3	35219	36958.5	35405.6	33423.4	32584.1	29986.5	44046.3	41981.2	42693.7	45663.8	42638.4	54359.9	37558.9	39891.2	1.56165	0.00190547	0.018957	0.811448	-0.30143	down
MW0105468	Ala-ile	Amino acid and Its metabolites	Small Peptide	C9H18N2O3	3	0.8507	29727-65-9	6787.69	7216.75	31883.1	13960.5	29347.7	17495.5	15077.8	7669.81	30796.1	43798.8	20354.8	31080.8	25104.5	19304.2	27594.3	32801.5	1.36308	0.0124619	0.0523671	0.560742	-0.834592	down
MEDP1963	S-(Methyl)glutathione	Amino acid and Its metabolites	Amino acid derivatives	C11H19N3O6S	1	0.7911	2922-56-7	4450.36	4662.55	3380.48	2934.89	3442.4	5131.43	4265.38	5118.25	2648.41	2450.78	2383.56	1130.96	1286.47	1998.7	1672.32	790.227	1.76517	2.12033e-05	0.00911202	2.32468	1.21703	up
MEDL02389	Procyanidin B2	Tannins	Proanthocyanidins	C30H26O12	2	0.741	29106-49-8	187010	141130	105300	201014	211886	137575	91772.1	48685.3	225403	114758	224739	215084	139372	204960	248365	209742	1.05353	0.0448295	0.120871	0.710538	-0.493015	down
MW0000332	Methyl reserpate	Alkaloids	Alkaloids	C23H30N2O5	2	0.8265	2901-66-8	11476	14150.9	8603.36	9965.59	9156.38	11324.2	13109.9	9713.62	8460.02	6399.04	9820.43	9725.79	8607.4	7145.44	11664.3	5036.33	1.21074	0.0236883	0.07803	1.30873	0.388168	up
MW0002681	2-Amino-5-chlorophenol	Benzene and substituted derivatives	Phenolics	C6H6ClNO	2	0.7001	28443-50-7	162777	178043	224440	196695	206039	171552	162990	151450	231334	219882	206547	236304	201071	227622	190541	211962	1.41043	0.00600055	0.0345158	0.842761	-0.246805	down
MW0005990	Aloin	Benzene and substituted derivatives	Benzene and substituted derivatives	C21H22O9	2	0.8582	28371-16-6 | 8015-61-0 | 5133-19-7	2926.97	3046.03	3662.75	3390.37	3617.63	2825.31	3595.18	2890.55	3157.72	3846.05	3942.55	3823.76	3880.25	4755.48	4041.1	3903.38	1.42849	0.00435916	0.0278286	0.827896	-0.272479	down
MW0063578	2-(((R)-2,3-Dihydroxypropyl)phosphoryloxy)-N,N,N-trimethylethanaminium	GP	PC	C8H21NO6P+	1	0.9654	28319-77-9	294979	229899	86451.9	172538	146944	337755	335163	349018	50524	78829.1	56256.8	78852.9	103960	30213.8	37342	57757.6	1.82175	0.0003108	0.0100492	3.95505	1.9837	up
MEDP1674	Val-Val-Val	Amino acid and Its metabolites	Small Peptide	C15H29N3O4	1	0.7423	28130-13-4	2093.06	2087.06	4228	3489.45	1274.3	2525.85	3339.17	1904.93	11570.4	6961.87	6283.03	11834.9	4872.61	7018.92	5128.66	8486.78	1.85301	0.000160179	0.00932239	0.336917	-1.56953	down
MW0123294	Chaetocin	Heterocyclic compounds	Heterocyclic compounds	C30H28N6O6S4	2	0.7708	28097-03-2	335464	248161	691812	409656	556006	259648	149590	81033.6	695288	894292	777982	743690	520734	638924	464118	1.58462e+06	1.47137	0.00735132	0.036963	0.432203	-1.21022	down
MW0130804	2-Hydroxy-3-(4-methoxyphenyl)propanoic acid	Organic acid and Its derivatives	Organic acid and Its derivatives	C10H12O4	2	0.7094	28030-15-1	58006.8	61406.6	74570	52876.3	69888.1	52604.5	51050.3	59564.9	84474.9	78058.3	74575	74567.2	70366.8	63699.6	67836.8	77670.9	1.5394	0.00246374	0.0217969	0.811785	-0.30083	down
MW0063622	Sphingosine 1-phosphate	SL	SM	C18H38NO5P	2	0.7224	26993-30-6	9085.69	9291.26	9726.29	7905.92	7489.69	7654.5	7112.66	8715.65	9769.67	10645	9207.97	9925.92	9624.71	10325.2	9549.1	8188.42	1.30434	0.00971503	0.0453868	0.867234	-0.205507	down
MW0056887	1-Palmitoyl-2-oleoyl-sn-glycero-3-phosphocholine	GP	PC	C42H82NO8P	2	0.9427	26853-31-6	5803.64	7754.45	7582.13	11454.7	15402.7	12781.4	12536.9	14383.6	4875.86	2847.06	3219.73	3680.22	2701.89	2806.19	1990.63	4742.96	1.90096	0.0001554	0.00932239	3.26451	1.70687	up
MW0011289	C22 Sulfatide	Others	Others	C46H89NO11S	2	0.7416	265096-83-1	7253.17	6825.13	9361.71	7707.21	7353.63	14692.3	7966.35	10957.8	5706.88	4369.34	5200.89	6113.05	6510.14	6669.61	6364.77	9627.07	1.30538	0.004662	0.0278286	1.42632	0.512298	up
MW0063596	Sorbitan, monohexadecanoate	FA	Others	C22H42O6	2	0.9276	26266-57-9	187362	187985	211581	149370	168436	156849	149026	159655	204067	203158	202555	223940	216028	222640	195675	157604	1.2958	0.0107313	0.0465225	0.842893	-0.246578	down
MW0143785	6beta,7beta-Dihydroxykaurenoic acid	Organic acid and Its derivatives	Organic acid and Its derivatives	C20H30O4	3	0.9231	26109-32-0	6575.4	6255.19	8945.14	6011.35	6063.03	5901.62	5177.3	7037.39	8716.34	8062.58	8151.44	6604.98	9885.48	6417.92	9385.45	9377.47	1.39859	0.00896214	0.042891	0.780257	-0.357978	down
MW0126440	Rhazidigenine Nb-oxide	Heterocyclic compounds	Heterocyclic compounds	C19H26N2O2	3	0.7791	26066-43-3	13263.5	13066.5	16301.8	17337.5	10940.4	9014.05	9424.77	11786.7	19698.4	10876.3	18210.3	13049.7	19966	12204.8	17862.2	17783.1	1.09462	0.0489927	0.129032	0.780058	-0.358347	down
MW0113201	5-Aminoimidazole ribonucleotide	Nucleotide and Its metabolites	Nucleotide and Its metabolites	C8H14N3O7P	1	0.904	25635-88-5	202103	210113	119954	128927	119006	218032	183478	216453	75503.5	89277.1	67748	101241	133224	36129.6	38616.9	54044.9	1.70408	0.000156518	0.00932239	2.3466	1.23057	up
MEDP1307	(2S,3S)-2-amino-3-phenylbutanoic acid	Amino acid and Its metabolites	Amino acid derivatives	C10H13NO2	1	0.7431	25488-25-9	9156.77	8552.5	4069.08	5272.32	11501	4866.72	9091.96	11299.7	5622.24	6288.06	2346.61	5652.55	5839.37	4109.06	3901.96	4293.2	1.27069	0.0125787	0.0525732	1.67687	0.745771	up
MW0063386	Bovinic acid	FA	FFA	C18H32O2	3	0.8811	2540-56-9	2066.02	1943.62	1484.16	1501.28	1669.65	1615.62	1391.08	1572.85	1390.07	1149.54	1901	1387.6	1308.5	643.132	978.617	1145.44	1.21401	0.0162976	0.061393	1.33728	0.419301	up
MW0056873	PC(15:0/22:6(4Z,7Z,10Z,13Z,16Z,19Z))	GP	PC	C45H78NO8P	3	0.9966	253127-60-5	27747.4	31530.5	30692.6	26872.4	20977	18841.1	32226.5	29528.9	15485.2	26124.8	19043.9	21153.8	22981.7	23496.6	22321.8	20741.9	1.28739	0.0133105	0.0548585	1.27468	0.350136	up
MW0109723	s-Hexylglutathione	Amino acid and Its metabolites	Small Peptide	C16H29N3O6S	2	0.7194	24425-56-7	3207.15	4448.77	789.033	1512.96	1616.84	3159.41	4010.49	4333.26	994.257	988.383	1076.12	1073.24	1292.5	1263.33	629.984	556.275	1.57471	0.004662	0.0278286	2.93087	1.55133	up
MW0126947	Vidarabine	Nucleotide and Its metabolites	Nucleotide and Its metabolites	C10H13N5O4	1	0.8334	24356-66-9	849.998	1851.88	3023.11	2684.58	6525.71	2298.65	3523.09	945.651	6954.27	18470.6	2295.66	7423.21	2810.64	3432.35	4276.26	7863.98	1.23143	0.0281274	0.0862723	0.405453	-1.30239	down
MW0130336	2,3',4,5'-Tetramethoxystilbene	Benzene and substituted derivatives	Benzene and substituted derivatives	C18H20O4	2	0.9202	24144-92-1 | 20578-92-1	206377	198272	197532	188644	186269	191357	183414	169225	248317	230857	226494	222501	221307	230185	220254	217108	1.91286	6.19325e-06	0.00640025	0.837134	-0.25647	down
MEDP1080	Glycyltryptophan	Amino acid and Its metabolites	Small Peptide	C13H15N3O3	1	0.9579	2390-74-1	6595.26	8806.3	1938.23	6434.38	4088.99	7115.97	4353.98	5185.62	4139.92	3381.59	2378.82	3070	2566.69	3528.66	4120.77	1610.6	1.28601	0.00900909	0.0429413	1.79532	0.844244	up
MW0156613	Senkirkine	Heterocyclic compounds	Heterocyclic compounds	C19H27NO6	2	0.7195	2318-18-5	13102.4	18416.7	4118.51	11491	9861.35	26551.8	15323.4	15184.7	2715.68	4331.98	3791.52	4069.45	3482.24	4551.24	17155.5	1494.51	1.54364	0.0104118	0.0456261	2.7421	1.45528	up
MW0111261	Pirimicarb	Heterocyclic compounds	Heterocyclic compounds	C11H18N4O2	2	0.7177	23103-98-2	34697.6	36621.6	34499.5	34174.8	36924.1	37925	38337	36616	29417.8	27642.1	30674.1	31942.7	32726.1	39009.9	33408.8	34374.8	1.34669	0.012933	0.0538607	1.11805	0.16099	up
MW0012289	13,14-dihydro-15-keto-tetranor Prostaglandin F1beta	Hormones and hormone related compounds	Hormones and hormone related compounds	C16H28O5	2	0.9029	23015-45-4	29420.8	28050.6	27524.3	26853.6	29599.4	25978.4	26788.2	24748.9	30970.9	29676.3	31309.1	30291.8	29894.5	34404.6	29502.6	28463.5	1.5281	0.00230996	0.0216838	0.895511	-0.159216	down
MW0117598	Dubinidine	Heterocyclic compounds	Heterocyclic compounds	C15H17NO4	2	0.8006	22964-77-8	5875.85	7620.06	4324.86	5359.89	3604.86	5462.79	4491.19	8105.07	5158.69	4024.06	3327.43	3224.76	4114.38	2169.74	3516.63	2704.42	1.43776	0.00615453	0.035117	1.58797	0.667187	up
MEDTP00821	Asp-Tyr	Amino acid and Its metabolites	Small Peptide	C13H16N2O6	2	0.7017	22840-03-5	16523.6	19205	26944.3	15601.3	11503.7	13910	13051	13530.4	27366.1	16232.3	19229.6	18498.9	25049.5	23310.2	26713.9	23870.6	1.34941	0.0151219	0.0578248	0.72263	-0.468671	down
MEDP1448	MG(18:0/0:0/0:0)	GL	MG	C21H42O4	1	0.8091	22610-61-3	984913	1.05121e+06	1.11323e+06	1.26121e+06	991979	983385	938261	945868	1.03064e+06	1.21355e+06	1.05054e+06	1.26463e+06	1.11784e+06	1.22766e+06	1.07066e+06	1.30973e+06	1.14708	0.0329708	0.0984051	0.890667	-0.167042	down
MW0137108	7-Methoxyflavone	Flavonoids	Flavonoid	C16H12O3	2	0.7032	22395-22-8	1896.48	1669.84	1658.14	1652.56	1665.38	1631.11	1706.73	1798.14	2078.09	1854.05	1929.33	1930.93	1754.62	2150.67	1858.41	1775.18	1.50788	0.00341027	0.024131	0.892188	-0.16458	down
MW0154006	Mycolactone	Aldehyde,Ketones,Esters	Ketones	C44H70O9	3	0.7689	222050-77-3	91925.9	84280.5	83442.9	79033.9	83587	81483.1	78475.6	78454.9	92890.1	90084.8	92761.7	98103.5	93237	113885	89269.7	88953.5	1.55524	0.0010878	0.0154307	0.870253	-0.200493	down
MW0104240	1-Aminocyclopropanecarboxylic acid	Organic acid and Its derivatives	Organic acid and Its derivatives	C4H7NO2	3	0.8877	22059-21-8	14460.5	15705.9	5628.6	10951.6	9585.15	12717.8	11260	19523.2	7523.39	7024.59	8579.88	6124.84	4162.42	7534.61	3412.13	4527.77	1.57412	0.00153596	0.0187123	2.042	1.02998	up
MW0112738	(3Z,6Z)-3,6-Nonadienal	Aldehyde,Ketones,Esters	Aldehydes	C9H14O	3	0.8424	21944-83-2	61835.3	61813.4	59763.8	57882.1	56148.8	61756.7	66133.5	59999.4	68113.5	70268.7	66257.3	59547.1	63057.1	83214.1	62428.8	63378.5	1.14211	0.014763	0.0569012	0.905024	-0.143972	down
[truncated: 625 more rows]
